# Supplementary material for: Modeling and Dynamics of the Inward-Facing State of a Na+/Cl− Dependent Neurotransmitter Transporter Homologue
Source: PLoS Comput Biol. 2010 Aug 26;6(8):e1000905. doi: 10.1371/journal.pcbi.1000905 (PMC2928745; doi:10.1371/journal.pcbi.1000905)
Supplement: Dataset S1 — PDB format structure file for Model1. (0.66 MB TXT) [file pcbi.1000905.s001.txt]

CRYST1    0.000    0.000    0.000  90.00  90.00  90.00 P 1           1
ATOM      1  OH2 TIP3W1640      -0.982  13.299  -7.712  0.00  0.00      W5    
ATOM      2  H1  TIP3W1640      -0.230  13.587  -8.250  0.00  0.00      W5    
ATOM      3  H2  TIP3W1640      -1.098  12.403  -7.978  0.00  0.00      W5    
ATOM      4  OH2 TIP3W2574       2.575  -3.277  -4.569  0.00  0.00      W5    
ATOM      5  H1  TIP3W2574       2.855  -2.640  -5.302  0.00  0.00      W5    
ATOM      6  H2  TIP3W2574       2.134  -2.657  -4.089  0.00  0.00      W5    
ATOM      7  H2  TIP3W 101       7.795  13.528 -13.988  0.00  0.00      W10   
ATOM      8  OH2 TIP3W 160       7.637  10.756  11.480  0.00  0.00      W10   
ATOM      9  H1  TIP3W 160       6.948  10.485  10.814  0.00  0.00      W10   
ATOM     10  H2  TIP3W 160       8.451  10.313  11.131  0.00  0.00      W10   
ATOM     11  OH2 TIP3W 209       6.782   3.202 -13.554  0.00  0.00      W15   
ATOM     12  H1  TIP3W 209       6.764   3.975 -12.939  0.00  0.00      W15   
ATOM     13  H2  TIP3W 209       7.457   3.439 -14.156  0.00  0.00      W15   
ATOM     14  OH2 TIP3W3050      -0.966  11.661  -4.111  0.00  0.00      W15   
ATOM     15  H1  TIP3W3050      -1.345  12.377  -4.672  0.00  0.00      W15   
ATOM     16  H2  TIP3W3050      -1.638  11.430  -3.444  0.00  0.00      W15   
ATOM     17  OH2 TIP3W1006       5.547   1.825  -4.927  0.00  0.00      W20   
ATOM     18  H1  TIP3W1006       4.584   1.620  -4.965  0.00  0.00      W20   
ATOM     19  H2  TIP3W1006       5.919   1.350  -4.133  0.00  0.00      W20   
ATOM     20  OH2 TIP3W 921       5.780  10.848   9.481  0.00  0.00      W25   
ATOM     21  H1  TIP3W 921       5.325  11.336   8.677  0.00  0.00      W25   
ATOM     22  H2  TIP3W 921       5.997   9.935   9.130  0.00  0.00      W25   
ATOM     23  OH2 TIP3W 967      -0.510  10.396  -6.612  0.00  0.00      W25   
ATOM     24  H1  TIP3W 967      -0.338   9.413  -6.424  0.00  0.00      W25   
ATOM     25  H2  TIP3W 967      -0.483  10.724  -5.669  0.00  0.00      W25   
ATOM     26  OH2 TIP3W  64       7.483  13.576 -11.917  0.00  0.00      W35   
ATOM     27  H1  TIP3W  64       6.680  13.884 -11.422  0.00  0.00      W35   
ATOM     28  H2  TIP3W  64       8.250  14.051 -11.565  0.00  0.00      W35   
ATOM     29  OH2 TIP3W2296       8.124   5.572 -11.445  0.00  0.00      W40   
ATOM     30  H1  TIP3W2296       8.050   6.511 -11.069  0.00  0.00      W40   
ATOM     31  H2  TIP3W2296       7.833   5.077 -10.641  0.00  0.00      W40   
ATOM     32  OH2 TIP3W1556       5.495  -3.026  -8.832  0.00  0.00      W45   
ATOM     33  H1  TIP3W1556       4.606  -2.728  -9.083  0.00  0.00      W45   
ATOM     34  H2  TIP3W1556       5.437  -3.437  -7.953  0.00  0.00      W45   
ATOM     35  N   ARG C   5      11.342   1.303 -23.685  0.00  0.00      CHNA  
ATOM     36  HT1 ARG C   5      10.844   2.052 -24.276  0.00  0.00      CHNA  
ATOM     37  HT2 ARG C   5      11.405   0.458 -24.309  0.00  0.00      CHNA  
ATOM     38  HT3 ARG C   5      12.293   1.535 -23.383  0.00  0.00      CHNA  
ATOM     39  CA  ARG C   5      10.538   0.938 -22.491  0.00  0.00      CHNA  
ATOM     40  HA  ARG C   5      11.015   0.141 -21.982  0.00  0.00      CHNA  
ATOM     41  CB  ARG C   5      10.458   2.120 -21.506  0.00  0.00      CHNA  
ATOM     42  HB1 ARG C   5      10.036   2.946 -22.030  0.00  0.00      CHNA  
ATOM     43  HB2 ARG C   5       9.840   1.885 -20.688  0.00  0.00      CHNA  
ATOM     44  CG  ARG C   5      11.854   2.534 -20.927  0.00  0.00      CHNA  
ATOM     45  HG1 ARG C   5      12.506   1.690 -20.402  0.00  0.00      CHNA  
ATOM     46  HG2 ARG C   5      12.316   3.045 -21.757  0.00  0.00      CHNA  
ATOM     47  CD  ARG C   5      11.646   3.581 -19.873  0.00  0.00      CHNA  
ATOM     48  HD1 ARG C   5      11.268   4.597 -20.175  0.00  0.00      CHNA  
ATOM     49  HD2 ARG C   5      11.153   3.159 -18.987  0.00  0.00      CHNA  
ATOM     50  NE  ARG C   5      13.035   3.891 -19.482  0.00  0.00      CHNA  
ATOM     51  HE  ARG C   5      13.537   4.528 -20.019  0.00  0.00      CHNA  
ATOM     52  CZ  ARG C   5      13.802   3.246 -18.548  0.00  0.00      CHNA  
ATOM     53  NH1 ARG C   5      15.051   3.653 -18.349  0.00  0.00      CHNA  
ATOM     54 HH11 ARG C   5      15.630   3.144 -17.751  0.00  0.00      CHNA  
ATOM     55 HH12 ARG C   5      15.414   4.510 -18.721  0.00  0.00      CHNA  
ATOM     56  NH2 ARG C   5      13.365   2.188 -17.896  0.00  0.00      CHNA  
ATOM     57 HH21 ARG C   5      13.956   1.685 -17.291  0.00  0.00      CHNA  
ATOM     58 HH22 ARG C   5      12.427   1.897 -18.066  0.00  0.00      CHNA  
ATOM     59  C   ARG C   5       9.150   0.346 -22.806  0.00  0.00      CHNA  
ATOM     60  O   ARG C   5       8.682   0.458 -23.927  0.00  0.00      CHNA  
ATOM     61  N   GLU C   6       8.507  -0.200 -21.774  0.00  0.00      CHNA  
ATOM     62  HN  GLU C   6       9.034  -0.401 -20.936  0.00  0.00      CHNA  
ATOM     63  CA  GLU C   6       7.163  -0.752 -21.847  0.00  0.00      CHNA  
ATOM     64  HA  GLU C   6       7.290  -1.800 -22.336  0.00  0.00      CHNA  
ATOM     65  CB  GLU C   6       6.743  -1.032 -20.424  0.00  0.00      CHNA  
ATOM     66  HB1 GLU C   6       6.720  -0.112 -19.894  0.00  0.00      CHNA  
ATOM     67  HB2 GLU C   6       5.743  -1.517 -20.442  0.00  0.00      CHNA  
ATOM     68  CG  GLU C   6       7.657  -2.061 -19.619  0.00  0.00      CHNA  
ATOM     69  HG1 GLU C   6       6.965  -2.592 -18.868  0.00  0.00      CHNA  
ATOM     70  HG2 GLU C   6       8.019  -2.895 -20.293  0.00  0.00      CHNA  
ATOM     71  CD  GLU C   6       8.810  -1.540 -18.851  0.00  0.00      CHNA  
ATOM     72  OE1 GLU C   6       9.667  -0.945 -19.485  0.00  0.00      CHNA  
ATOM     73  OE2 GLU C   6       8.845  -1.685 -17.599  0.00  0.00      CHNA  
ATOM     74  C   GLU C   6       6.139  -0.079 -22.639  0.00  0.00      CHNA  
ATOM     75  O   GLU C   6       6.028   1.128 -22.865  0.00  0.00      CHNA  
ATOM     76  N   HIS C   7       5.203  -0.933 -23.136  0.00  0.00      CHNA  
ATOM     77  HN  HIS C   7       5.273  -1.947 -22.973  0.00  0.00      CHNA  
ATOM     78  CA  HIS C   7       4.234  -0.481 -24.144  0.00  0.00      CHNA  
ATOM     79  HA  HIS C   7       4.218   0.636 -24.142  0.00  0.00      CHNA  
ATOM     80  CB  HIS C   7       4.627  -1.045 -25.520  0.00  0.00      CHNA  
ATOM     81  HB1 HIS C   7       5.722  -0.781 -25.680  0.00  0.00      CHNA  
ATOM     82  HB2 HIS C   7       4.584  -2.132 -25.572  0.00  0.00      CHNA  
ATOM     83  ND1 HIS C   7       2.953  -1.127 -27.301  0.00  0.00      CHNA  
ATOM     84  CG  HIS C   7       3.900  -0.388 -26.658  0.00  0.00      CHNA  
ATOM     85  CE1 HIS C   7       2.438  -0.298 -28.256  0.00  0.00      CHNA  
ATOM     86  HE1 HIS C   7       1.716  -0.662 -28.998  0.00  0.00      CHNA  
ATOM     87  NE2 HIS C   7       3.062   0.982 -28.228  0.00  0.00      CHNA  
ATOM     88  HE2 HIS C   7       2.833   1.907 -28.674  0.00  0.00      CHNA  
ATOM     89  CD2 HIS C   7       4.083   0.851 -27.282  0.00  0.00      CHNA  
ATOM     90  HD2 HIS C   7       4.807   1.539 -26.854  0.00  0.00      CHNA  
ATOM     91  C   HIS C   7       2.925  -1.081 -23.827  0.00  0.00      CHNA  
ATOM     92  O   HIS C   7       2.848  -2.240 -23.330  0.00  0.00      CHNA  
ATOM     93  N   TRP C   8       1.833  -0.272 -23.978  0.00  0.00      CHNA  
ATOM     94  HN  TRP C   8       1.909   0.617 -24.327  0.00  0.00      CHNA  
ATOM     95  CA  TRP C   8       0.499  -0.621 -23.468  0.00  0.00      CHNA  
ATOM     96  HA  TRP C   8       0.503  -1.661 -23.098  0.00  0.00      CHNA  
ATOM     97  CB  TRP C   8      -0.109   0.335 -22.401  0.00  0.00      CHNA  
ATOM     98  HB1 TRP C   8       0.041   1.375 -22.772  0.00  0.00      CHNA  
ATOM     99  HB2 TRP C   8      -1.206   0.313 -22.452  0.00  0.00      CHNA  
ATOM    100  CG  TRP C   8       0.341   0.111 -21.023  0.00  0.00      CHNA  
ATOM    101  CD1 TRP C   8      -0.341  -0.564 -20.127  0.00  0.00      CHNA  
ATOM    102  HD1 TRP C   8      -1.330  -1.015 -20.303  0.00  0.00      CHNA  
ATOM    103  NE1 TRP C   8       0.354  -0.668 -18.932  0.00  0.00      CHNA  
ATOM    104  HE1 TRP C   8       0.142  -1.405 -18.279  0.00  0.00      CHNA  
ATOM    105  CE2 TRP C   8       1.548  -0.036 -19.080  0.00  0.00      CHNA  
ATOM    106  CD2 TRP C   8       1.552   0.484 -20.407  0.00  0.00      CHNA  
ATOM    107  CE3 TRP C   8       2.728   1.107 -20.911  0.00  0.00      CHNA  
ATOM    108  HE3 TRP C   8       2.719   1.464 -21.962  0.00  0.00      CHNA  
ATOM    109  CZ3 TRP C   8       3.847   1.117 -20.066  0.00  0.00      CHNA  
ATOM    110  HZ3 TRP C   8       4.756   1.656 -20.331  0.00  0.00      CHNA  
ATOM    111  CZ2 TRP C   8       2.689   0.050 -18.229  0.00  0.00      CHNA  
ATOM    112  HZ2 TRP C   8       2.671  -0.385 -17.198  0.00  0.00      CHNA  
ATOM    113  CH2 TRP C   8       3.842   0.643 -18.732  0.00  0.00      CHNA  
ATOM    114  HH2 TRP C   8       4.686   0.807 -18.089  0.00  0.00      CHNA  
ATOM    115  C   TRP C   8      -0.564  -0.548 -24.623  0.00  0.00      CHNA  
ATOM    116  O   TRP C   8      -0.377   0.083 -25.660  0.00  0.00      CHNA  
ATOM    117  N   ALA C   9      -1.683  -1.305 -24.439  0.00  0.00      CHNA  
ATOM    118  HN  ALA C   9      -1.804  -1.959 -23.621  0.00  0.00      CHNA  
ATOM    119  CA  ALA C   9      -2.743  -1.287 -25.485  0.00  0.00      CHNA  
ATOM    120  HA  ALA C   9      -2.508  -0.495 -26.199  0.00  0.00      CHNA  
ATOM    121  CB  ALA C   9      -2.854  -2.620 -26.207  0.00  0.00      CHNA  
ATOM    122  HB1 ALA C   9      -3.436  -2.571 -27.206  0.00  0.00      CHNA  
ATOM    123  HB2 ALA C   9      -1.861  -3.038 -26.532  0.00  0.00      CHNA  
ATOM    124  HB3 ALA C   9      -3.415  -3.209 -25.449  0.00  0.00      CHNA  
ATOM    125  C   ALA C   9      -4.051  -0.897 -24.877  0.00  0.00      CHNA  
ATOM    126  O   ALA C   9      -4.879  -0.509 -25.640  0.00  0.00      CHNA  
ATOM    127  N   THR C  10      -4.145  -0.926 -23.594  0.00  0.00      CHNA  
ATOM    128  HN  THR C  10      -3.373  -1.020 -23.072  0.00  0.00      CHNA  
ATOM    129  CA  THR C  10      -5.411  -0.569 -22.897  0.00  0.00      CHNA  
ATOM    130  HA  THR C  10      -6.073  -0.048 -23.548  0.00  0.00      CHNA  
ATOM    131  CB  THR C  10      -6.146  -1.807 -22.379  0.00  0.00      CHNA  
ATOM    132  HB  THR C  10      -6.992  -1.457 -21.766  0.00  0.00      CHNA  
ATOM    133  OG1 THR C  10      -5.275  -2.660 -21.658  0.00  0.00      CHNA  
ATOM    134  HG1 THR C  10      -5.878  -3.428 -21.632  0.00  0.00      CHNA  
ATOM    135  CG2 THR C  10      -6.765  -2.608 -23.506  0.00  0.00      CHNA  
ATOM    136 HG21 THR C  10      -7.220  -3.544 -23.219  0.00  0.00      CHNA  
ATOM    137 HG22 THR C  10      -7.419  -1.955 -24.095  0.00  0.00      CHNA  
ATOM    138 HG23 THR C  10      -5.939  -2.970 -24.117  0.00  0.00      CHNA  
ATOM    139  C   THR C  10      -5.132   0.334 -21.732  0.00  0.00      CHNA  
ATOM    140  O   THR C  10      -4.025   0.259 -21.099  0.00  0.00      CHNA  
ATOM    141  N   ARG C  11      -6.046   1.224 -21.422  0.00  0.00      CHNA  
ATOM    142  HN  ARG C  11      -6.940   1.092 -21.792  0.00  0.00      CHNA  
ATOM    143  CA  ARG C  11      -6.050   2.062 -20.237  0.00  0.00      CHNA  
ATOM    144  HA  ARG C  11      -5.147   2.681 -20.200  0.00  0.00      CHNA  
ATOM    145  CB  ARG C  11      -7.364   2.960 -20.365  0.00  0.00      CHNA  
ATOM    146  HB1 ARG C  11      -7.240   3.427 -21.418  0.00  0.00      CHNA  
ATOM    147  HB2 ARG C  11      -8.248   2.316 -20.359  0.00  0.00      CHNA  
ATOM    148  CG  ARG C  11      -7.664   3.967 -19.230  0.00  0.00      CHNA  
ATOM    149  HG1 ARG C  11      -7.309   3.555 -18.281  0.00  0.00      CHNA  
ATOM    150  HG2 ARG C  11      -6.941   4.840 -19.244  0.00  0.00      CHNA  
ATOM    151  CD  ARG C  11      -9.117   4.475 -19.016  0.00  0.00      CHNA  
ATOM    152  HD1 ARG C  11      -9.784   3.542 -18.892  0.00  0.00      CHNA  
ATOM    153  HD2 ARG C  11      -9.148   5.097 -18.131  0.00  0.00      CHNA  
ATOM    154  NE  ARG C  11      -9.546   5.102 -20.280  0.00  0.00      CHNA  
ATOM    155  HE  ARG C  11      -9.381   4.612 -21.160  0.00  0.00      CHNA  
ATOM    156  CZ  ARG C  11     -10.332   6.154 -20.370  0.00  0.00      CHNA  
ATOM    157  NH1 ARG C  11     -10.554   6.958 -19.336  0.00  0.00      CHNA  
ATOM    158 HH11 ARG C  11     -11.075   7.766 -19.587  0.00  0.00      CHNA  
ATOM    159 HH12 ARG C  11     -10.113   6.947 -18.484  0.00  0.00      CHNA  
ATOM    160  NH2 ARG C  11     -10.851   6.517 -21.562  0.00  0.00      CHNA  
ATOM    161 HH21 ARG C  11     -11.420   7.310 -21.628  0.00  0.00      CHNA  
ATOM    162 HH22 ARG C  11     -10.751   5.972 -22.409  0.00  0.00      CHNA  
ATOM    163  C   ARG C  11      -6.208   1.258 -18.995  0.00  0.00      CHNA  
ATOM    164  O   ARG C  11      -5.674   1.579 -17.990  0.00  0.00      CHNA  
ATOM    165  N   LEU C  12      -6.989   0.088 -19.034  0.00  0.00      CHNA  
ATOM    166  HN  LEU C  12      -7.467  -0.194 -19.889  0.00  0.00      CHNA  
ATOM    167  CA  LEU C  12      -7.163  -0.699 -17.809  0.00  0.00      CHNA  
ATOM    168  HA  LEU C  12      -7.416  -0.088 -16.994  0.00  0.00      CHNA  
ATOM    169  CB  LEU C  12      -8.187  -1.750 -17.992  0.00  0.00      CHNA  
ATOM    170  HB1 LEU C  12      -7.931  -2.381 -18.865  0.00  0.00      CHNA  
ATOM    171  HB2 LEU C  12      -8.235  -2.416 -17.141  0.00  0.00      CHNA  
ATOM    172  CG  LEU C  12      -9.584  -1.217 -18.379  0.00  0.00      CHNA  
ATOM    173  HG  LEU C  12      -9.419  -0.445 -19.152  0.00  0.00      CHNA  
ATOM    174  CD1 LEU C  12     -10.329  -0.528 -17.218  0.00  0.00      CHNA  
ATOM    175 HD11 LEU C  12     -11.239   0.035 -17.699  0.00  0.00      CHNA  
ATOM    176 HD12 LEU C  12     -10.796  -1.321 -16.584  0.00  0.00      CHNA  
ATOM    177 HD13 LEU C  12      -9.771   0.185 -16.536  0.00  0.00      CHNA  
ATOM    178  CD2 LEU C  12     -10.421  -2.427 -18.896  0.00  0.00      CHNA  
ATOM    179 HD21 LEU C  12     -10.524  -3.263 -18.207  0.00  0.00      CHNA  
ATOM    180 HD22 LEU C  12     -11.386  -2.043 -19.280  0.00  0.00      CHNA  
ATOM    181 HD23 LEU C  12      -9.839  -2.894 -19.742  0.00  0.00      CHNA  
ATOM    182  C   LEU C  12      -5.835  -1.417 -17.421  0.00  0.00      CHNA  
ATOM    183  O   LEU C  12      -5.556  -1.593 -16.250  0.00  0.00      CHNA  
ATOM    184  N   GLY C  13      -5.035  -1.926 -18.410  0.00  0.00      CHNA  
ATOM    185  HN  GLY C  13      -5.379  -1.895 -19.285  0.00  0.00      CHNA  
ATOM    186  CA  GLY C  13      -3.668  -2.372 -18.201  0.00  0.00      CHNA  
ATOM    187  HA1 GLY C  13      -3.310  -2.632 -19.214  0.00  0.00      CHNA  
ATOM    188  HA2 GLY C  13      -3.664  -3.226 -17.566  0.00  0.00      CHNA  
ATOM    189  C   GLY C  13      -2.703  -1.303 -17.708  0.00  0.00      CHNA  
ATOM    190  O   GLY C  13      -1.845  -1.572 -16.878  0.00  0.00      CHNA  
ATOM    191  N   LEU C  14      -2.915   0.002 -18.033  0.00  0.00      CHNA  
ATOM    192  HN  LEU C  14      -3.642   0.163 -18.714  0.00  0.00      CHNA  
ATOM    193  CA  LEU C  14      -2.236   1.132 -17.393  0.00  0.00      CHNA  
ATOM    194  HA  LEU C  14      -1.129   0.919 -17.335  0.00  0.00      CHNA  
ATOM    195  CB  LEU C  14      -2.419   2.316 -18.384  0.00  0.00      CHNA  
ATOM    196  HB1 LEU C  14      -2.257   1.986 -19.453  0.00  0.00      CHNA  
ATOM    197  HB2 LEU C  14      -3.462   2.638 -18.252  0.00  0.00      CHNA  
ATOM    198  CG  LEU C  14      -1.425   3.453 -18.054  0.00  0.00      CHNA  
ATOM    199  HG  LEU C  14      -1.422   3.639 -16.943  0.00  0.00      CHNA  
ATOM    200  CD1 LEU C  14      -2.078   4.775 -18.544  0.00  0.00      CHNA  
ATOM    201 HD11 LEU C  14      -3.111   4.792 -18.087  0.00  0.00      CHNA  
ATOM    202 HD12 LEU C  14      -1.564   5.728 -18.195  0.00  0.00      CHNA  
ATOM    203 HD13 LEU C  14      -2.131   4.738 -19.622  0.00  0.00      CHNA  
ATOM    204  CD2 LEU C  14       0.004   3.271 -18.536  0.00  0.00      CHNA  
ATOM    205 HD21 LEU C  14       0.040   3.397 -19.592  0.00  0.00      CHNA  
ATOM    206 HD22 LEU C  14       0.766   3.928 -18.134  0.00  0.00      CHNA  
ATOM    207 HD23 LEU C  14       0.387   2.271 -18.413  0.00  0.00      CHNA  
ATOM    208  C   LEU C  14      -2.651   1.519 -15.958  0.00  0.00      CHNA  
ATOM    209  O   LEU C  14      -1.847   1.798 -15.089  0.00  0.00      CHNA  
ATOM    210  N   ILE C  15      -3.914   1.511 -15.654  0.00  0.00      CHNA  
ATOM    211  HN  ILE C  15      -4.627   1.269 -16.330  0.00  0.00      CHNA  
ATOM    212  CA  ILE C  15      -4.333   1.745 -14.330  0.00  0.00      CHNA  
ATOM    213  HA  ILE C  15      -3.677   2.560 -13.914  0.00  0.00      CHNA  
ATOM    214  CB  ILE C  15      -5.789   2.071 -14.241  0.00  0.00      CHNA  
ATOM    215  HB  ILE C  15      -6.395   1.269 -14.693  0.00  0.00      CHNA  
ATOM    216  CG2 ILE C  15      -6.175   2.294 -12.822  0.00  0.00      CHNA  
ATOM    217 HG21 ILE C  15      -7.199   2.645 -12.813  0.00  0.00      CHNA  
ATOM    218 HG22 ILE C  15      -6.203   1.284 -12.400  0.00  0.00      CHNA  
ATOM    219 HG23 ILE C  15      -5.556   3.015 -12.216  0.00  0.00      CHNA  
ATOM    220  CG1 ILE C  15      -6.096   3.427 -14.975  0.00  0.00      CHNA  
ATOM    221 HG11 ILE C  15      -5.457   4.207 -14.517  0.00  0.00      CHNA  
ATOM    222 HG12 ILE C  15      -5.739   3.220 -16.035  0.00  0.00      CHNA  
ATOM    223  CD  ILE C  15      -7.524   3.907 -15.029  0.00  0.00      CHNA  
ATOM    224  HD1 ILE C  15      -7.839   4.328 -15.991  0.00  0.00      CHNA  
ATOM    225  HD2 ILE C  15      -8.249   3.104 -14.698  0.00  0.00      CHNA  
ATOM    226  HD3 ILE C  15      -7.720   4.678 -14.318  0.00  0.00      CHNA  
ATOM    227  C   ILE C  15      -3.979   0.507 -13.442  0.00  0.00      CHNA  
ATOM    228  O   ILE C  15      -3.771   0.565 -12.217  0.00  0.00      CHNA  
ATOM    229  N   LEU C  16      -3.821  -0.698 -14.090  0.00  0.00      CHNA  
ATOM    230  HN  LEU C  16      -4.114  -0.879 -15.071  0.00  0.00      CHNA  
ATOM    231  CA  LEU C  16      -3.303  -1.886 -13.345  0.00  0.00      CHNA  
ATOM    232  HA  LEU C  16      -4.056  -1.981 -12.483  0.00  0.00      CHNA  
ATOM    233  CB  LEU C  16      -3.446  -3.184 -14.224  0.00  0.00      CHNA  
ATOM    234  HB1 LEU C  16      -4.463  -3.127 -14.626  0.00  0.00      CHNA  
ATOM    235  HB2 LEU C  16      -2.720  -3.141 -15.038  0.00  0.00      CHNA  
ATOM    236  CG  LEU C  16      -3.418  -4.483 -13.388  0.00  0.00      CHNA  
ATOM    237  HG  LEU C  16      -4.276  -4.432 -12.676  0.00  0.00      CHNA  
ATOM    238  CD1 LEU C  16      -2.089  -4.790 -12.575  0.00  0.00      CHNA  
ATOM    239 HD11 LEU C  16      -2.118  -4.197 -11.670  0.00  0.00      CHNA  
ATOM    240 HD12 LEU C  16      -2.248  -5.834 -12.127  0.00  0.00      CHNA  
ATOM    241 HD13 LEU C  16      -1.133  -4.626 -13.079  0.00  0.00      CHNA  
ATOM    242  CD2 LEU C  16      -3.748  -5.650 -14.337  0.00  0.00      CHNA  
ATOM    243 HD21 LEU C  16      -4.168  -6.498 -13.777  0.00  0.00      CHNA  
ATOM    244 HD22 LEU C  16      -4.513  -5.256 -15.016  0.00  0.00      CHNA  
ATOM    245 HD23 LEU C  16      -2.883  -5.868 -14.956  0.00  0.00      CHNA  
ATOM    246  C   LEU C  16      -1.938  -1.686 -12.770  0.00  0.00      CHNA  
ATOM    247  O   LEU C  16      -1.631  -1.996 -11.613  0.00  0.00      CHNA  
ATOM    248  N   ALA C  17      -1.050  -1.062 -13.515  0.00  0.00      CHNA  
ATOM    249  HN  ALA C  17      -1.265  -0.713 -14.457  0.00  0.00      CHNA  
ATOM    250  CA  ALA C  17       0.287  -0.634 -13.164  0.00  0.00      CHNA  
ATOM    251  HA  ALA C  17       0.735  -1.499 -12.731  0.00  0.00      CHNA  
ATOM    252  CB  ALA C  17       1.093  -0.006 -14.344  0.00  0.00      CHNA  
ATOM    253  HB1 ALA C  17       2.175  -0.286 -14.166  0.00  0.00      CHNA  
ATOM    254  HB2 ALA C  17       0.851  -0.482 -15.267  0.00  0.00      CHNA  
ATOM    255  HB3 ALA C  17       0.936   1.114 -14.363  0.00  0.00      CHNA  
ATOM    256  C   ALA C  17       0.273   0.342 -12.039  0.00  0.00      CHNA  
ATOM    257  O   ALA C  17       0.987   0.246 -11.015  0.00  0.00      CHNA  
ATOM    258  N   MET C  18      -0.710   1.247 -12.055  0.00  0.00      CHNA  
ATOM    259  HN  MET C  18      -1.307   1.272 -12.855  0.00  0.00      CHNA  
ATOM    260  CA  MET C  18      -0.923   2.260 -11.055  0.00  0.00      CHNA  
ATOM    261  HA  MET C  18      -0.006   2.856 -10.958  0.00  0.00      CHNA  
ATOM    262  CB  MET C  18      -2.046   3.262 -11.595  0.00  0.00      CHNA  
ATOM    263  HB1 MET C  18      -1.678   3.710 -12.541  0.00  0.00      CHNA  
ATOM    264  HB2 MET C  18      -2.937   2.640 -11.746  0.00  0.00      CHNA  
ATOM    265  CG  MET C  18      -2.459   4.413 -10.589  0.00  0.00      CHNA  
ATOM    266  HG1 MET C  18      -2.994   5.218 -11.088  0.00  0.00      CHNA  
ATOM    267  HG2 MET C  18      -3.154   3.863  -9.906  0.00  0.00      CHNA  
ATOM    268  SD  MET C  18      -1.129   5.009  -9.611  0.00  0.00      CHNA  
ATOM    269  CE  MET C  18      -2.100   5.377  -8.191  0.00  0.00      CHNA  
ATOM    270  HE1 MET C  18      -1.507   5.811  -7.406  0.00  0.00      CHNA  
ATOM    271  HE2 MET C  18      -2.934   6.081  -8.374  0.00  0.00      CHNA  
ATOM    272  HE3 MET C  18      -2.672   4.581  -7.769  0.00  0.00      CHNA  
ATOM    273  C   MET C  18      -1.356   1.616  -9.809  0.00  0.00      CHNA  
ATOM    274  O   MET C  18      -0.850   1.980  -8.727  0.00  0.00      CHNA  
ATOM    275  N   ALA C  19      -2.255   0.574  -9.774  0.00  0.00      CHNA  
ATOM    276  HN  ALA C  19      -2.668   0.359 -10.705  0.00  0.00      CHNA  
ATOM    277  CA  ALA C  19      -2.707  -0.076  -8.535  0.00  0.00      CHNA  
ATOM    278  HA  ALA C  19      -3.167   0.748  -7.960  0.00  0.00      CHNA  
ATOM    279  CB  ALA C  19      -3.698  -1.260  -8.768  0.00  0.00      CHNA  
ATOM    280  HB1 ALA C  19      -3.267  -2.025  -9.453  0.00  0.00      CHNA  
ATOM    281  HB2 ALA C  19      -3.937  -1.690  -7.750  0.00  0.00      CHNA  
ATOM    282  HB3 ALA C  19      -4.694  -0.870  -9.110  0.00  0.00      CHNA  
ATOM    283  C   ALA C  19      -1.593  -0.660  -7.658  0.00  0.00      CHNA  
ATOM    284  O   ALA C  19      -1.605  -0.712  -6.459  0.00  0.00      CHNA  
ATOM    285  N   GLY C  20      -0.527  -1.200  -8.371  0.00  0.00      CHNA  
ATOM    286  HN  GLY C  20      -0.525  -1.009  -9.309  0.00  0.00      CHNA  
ATOM    287  CA  GLY C  20       0.671  -1.872  -7.737  0.00  0.00      CHNA  
ATOM    288  HA1 GLY C  20       1.016  -2.523  -8.532  0.00  0.00      CHNA  
ATOM    289  HA2 GLY C  20       0.297  -2.361  -6.834  0.00  0.00      CHNA  
ATOM    290  C   GLY C  20       1.750  -0.845  -7.474  0.00  0.00      CHNA  
ATOM    291  O   GLY C  20       2.631  -1.070  -6.646  0.00  0.00      CHNA  
ATOM    292  N   ASN C  21       1.651   0.420  -8.095  0.00  0.00      CHNA  
ATOM    293  HN  ASN C  21       1.068   0.554  -8.910  0.00  0.00      CHNA  
ATOM    294  CA  ASN C  21       2.371   1.575  -7.614  0.00  0.00      CHNA  
ATOM    295  HA  ASN C  21       3.433   1.391  -7.403  0.00  0.00      CHNA  
ATOM    296  CB  ASN C  21       2.193   2.723  -8.746  0.00  0.00      CHNA  
ATOM    297  HB1 ASN C  21       2.312   2.251  -9.720  0.00  0.00      CHNA  
ATOM    298  HB2 ASN C  21       1.357   3.430  -8.537  0.00  0.00      CHNA  
ATOM    299  CG  ASN C  21       3.347   3.741  -8.672  0.00  0.00      CHNA  
ATOM    300  OD1 ASN C  21       3.502   4.238  -7.536  0.00  0.00      CHNA  
ATOM    301  ND2 ASN C  21       4.199   3.828  -9.704  0.00  0.00      CHNA  
ATOM    302 HD21 ASN C  21       4.986   4.372  -9.559  0.00  0.00      CHNA  
ATOM    303 HD22 ASN C  21       4.191   3.190 -10.471  0.00  0.00      CHNA  
ATOM    304  C   ASN C  21       1.857   2.066  -6.279  0.00  0.00      CHNA  
ATOM    305  O   ASN C  21       2.557   2.189  -5.295  0.00  0.00      CHNA  
ATOM    306  N   ALA C  22       0.557   2.246  -6.214  0.00  0.00      CHNA  
ATOM    307  HN  ALA C  22       0.102   2.096  -7.061  0.00  0.00      CHNA  
ATOM    308  CA  ALA C  22      -0.101   2.822  -5.075  0.00  0.00      CHNA  
ATOM    309  HA  ALA C  22       0.380   3.657  -4.687  0.00  0.00      CHNA  
ATOM    310  CB  ALA C  22      -1.581   3.239  -5.407  0.00  0.00      CHNA  
ATOM    311  HB1 ALA C  22      -2.049   2.372  -5.917  0.00  0.00      CHNA  
ATOM    312  HB2 ALA C  22      -2.143   3.316  -4.448  0.00  0.00      CHNA  
ATOM    313  HB3 ALA C  22      -1.648   4.207  -5.978  0.00  0.00      CHNA  
ATOM    314  C   ALA C  22      -0.222   1.875  -3.897  0.00  0.00      CHNA  
ATOM    315  O   ALA C  22      -0.039   2.254  -2.739  0.00  0.00      CHNA  
ATOM    316  N   VAL C  23      -0.584   0.553  -4.069  0.00  0.00      CHNA  
ATOM    317  HN  VAL C  23      -0.739   0.087  -4.941  0.00  0.00      CHNA  
ATOM    318  CA  VAL C  23      -0.812  -0.356  -2.964  0.00  0.00      CHNA  
ATOM    319  HA  VAL C  23      -1.250   0.213  -2.205  0.00  0.00      CHNA  
ATOM    320  CB  VAL C  23      -1.744  -1.548  -3.152  0.00  0.00      CHNA  
ATOM    321  HB  VAL C  23      -1.237  -2.172  -3.895  0.00  0.00      CHNA  
ATOM    322  CG1 VAL C  23      -1.836  -2.385  -1.797  0.00  0.00      CHNA  
ATOM    323 HG11 VAL C  23      -0.879  -2.856  -1.489  0.00  0.00      CHNA  
ATOM    324 HG12 VAL C  23      -2.463  -1.938  -1.008  0.00  0.00      CHNA  
ATOM    325 HG13 VAL C  23      -2.322  -3.346  -1.945  0.00  0.00      CHNA  
ATOM    326  CG2 VAL C  23      -3.129  -1.140  -3.665  0.00  0.00      CHNA  
ATOM    327 HG21 VAL C  23      -3.553  -0.333  -2.942  0.00  0.00      CHNA  
ATOM    328 HG22 VAL C  23      -3.045  -0.725  -4.742  0.00  0.00      CHNA  
ATOM    329 HG23 VAL C  23      -3.766  -2.046  -3.698  0.00  0.00      CHNA  
ATOM    330  C   VAL C  23       0.523  -0.762  -2.432  0.00  0.00      CHNA  
ATOM    331  O   VAL C  23       1.489  -1.198  -3.082  0.00  0.00      CHNA  
ATOM    332  N   GLY C  24       0.658  -0.651  -1.070  0.00  0.00      CHNA  
ATOM    333  HN  GLY C  24      -0.054  -0.303  -0.484  0.00  0.00      CHNA  
ATOM    334  CA  GLY C  24       1.853  -1.124  -0.452  0.00  0.00      CHNA  
ATOM    335  HA1 GLY C  24       2.679  -0.423  -0.574  0.00  0.00      CHNA  
ATOM    336  HA2 GLY C  24       2.137  -2.157  -0.883  0.00  0.00      CHNA  
ATOM    337  C   GLY C  24       1.704  -1.227   0.998  0.00  0.00      CHNA  
ATOM    338  O   GLY C  24       0.609  -1.460   1.563  0.00  0.00      CHNA  
ATOM    339  N   LEU C  25       2.774  -1.068   1.798  0.00  0.00      CHNA  
ATOM    340  HN  LEU C  25       3.637  -0.876   1.376  0.00  0.00      CHNA  
ATOM    341  CA  LEU C  25       2.855  -1.188   3.205  0.00  0.00      CHNA  
ATOM    342  HA  LEU C  25       2.284  -2.067   3.542  0.00  0.00      CHNA  
ATOM    343  CB  LEU C  25       4.300  -1.423   3.505  0.00  0.00      CHNA  
ATOM    344  HB1 LEU C  25       4.528  -2.316   2.879  0.00  0.00      CHNA  
ATOM    345  HB2 LEU C  25       4.907  -0.643   3.075  0.00  0.00      CHNA  
ATOM    346  CG  LEU C  25       4.745  -1.702   4.979  0.00  0.00      CHNA  
ATOM    347  HG  LEU C  25       4.047  -1.284   5.654  0.00  0.00      CHNA  
ATOM    348  CD1 LEU C  25       6.100  -1.144   5.347  0.00  0.00      CHNA  
ATOM    349 HD11 LEU C  25       6.043  -0.066   5.686  0.00  0.00      CHNA  
ATOM    350 HD12 LEU C  25       6.536  -1.772   6.177  0.00  0.00      CHNA  
ATOM    351 HD13 LEU C  25       6.667  -1.270   4.440  0.00  0.00      CHNA  
ATOM    352  CD2 LEU C  25       4.683  -3.188   5.169  0.00  0.00      CHNA  
ATOM    353 HD21 LEU C  25       5.440  -3.720   4.585  0.00  0.00      CHNA  
ATOM    354 HD22 LEU C  25       4.935  -3.504   6.180  0.00  0.00      CHNA  
ATOM    355 HD23 LEU C  25       3.723  -3.640   4.900  0.00  0.00      CHNA  
ATOM    356  C   LEU C  25       2.252   0.047   3.969  0.00  0.00      CHNA  
ATOM    357  O   LEU C  25       1.795  -0.009   5.091  0.00  0.00      CHNA  
ATOM    358  N   GLY C  26       2.146   1.124   3.210  0.00  0.00      CHNA  
ATOM    359  HN  GLY C  26       2.316   1.078   2.256  0.00  0.00      CHNA  
ATOM    360  CA  GLY C  26       1.530   2.372   3.590  0.00  0.00      CHNA  
ATOM    361  HA1 GLY C  26       1.615   2.820   2.574  0.00  0.00      CHNA  
ATOM    362  HA2 GLY C  26       2.113   2.755   4.389  0.00  0.00      CHNA  
ATOM    363  C   GLY C  26       0.068   2.213   4.012  0.00  0.00      CHNA  
ATOM    364  O   GLY C  26      -0.363   3.052   4.779  0.00  0.00      CHNA  
ATOM    365  N   ASN C  27      -0.547   1.187   3.481  0.00  0.00      CHNA  
ATOM    366  HN  ASN C  27      -0.112   0.746   2.693  0.00  0.00      CHNA  
ATOM    367  CA  ASN C  27      -1.914   0.896   3.742  0.00  0.00      CHNA  
ATOM    368  HA  ASN C  27      -2.639   1.741   3.832  0.00  0.00      CHNA  
ATOM    369  CB  ASN C  27      -2.361  -0.085   2.512  0.00  0.00      CHNA  
ATOM    370  HB1 ASN C  27      -1.523  -0.699   2.322  0.00  0.00      CHNA  
ATOM    371  HB2 ASN C  27      -3.229  -0.666   2.747  0.00  0.00      CHNA  
ATOM    372  CG  ASN C  27      -2.610   0.614   1.176  0.00  0.00      CHNA  
ATOM    373  OD1 ASN C  27      -1.658   0.949   0.495  0.00  0.00      CHNA  
ATOM    374  ND2 ASN C  27      -3.883   0.803   0.757  0.00  0.00      CHNA  
ATOM    375 HD21 ASN C  27      -4.122   1.020  -0.197  0.00  0.00      CHNA  
ATOM    376 HD22 ASN C  27      -4.607   0.582   1.427  0.00  0.00      CHNA  
ATOM    377  C   ASN C  27      -2.099   0.172   5.007  0.00  0.00      CHNA  
ATOM    378  O   ASN C  27      -2.988   0.495   5.763  0.00  0.00      CHNA  
ATOM    379  N   PHE C  28      -1.216  -0.773   5.362  0.00  0.00      CHNA  
ATOM    380  HN  PHE C  28      -0.359  -1.036   4.843  0.00  0.00      CHNA  
ATOM    381  CA  PHE C  28      -1.304  -1.761   6.409  0.00  0.00      CHNA  
ATOM    382  HA  PHE C  28      -2.311  -1.826   6.863  0.00  0.00      CHNA  
ATOM    383  CB  PHE C  28      -0.838  -3.192   5.923  0.00  0.00      CHNA  
ATOM    384  HB1 PHE C  28       0.232  -3.213   5.671  0.00  0.00      CHNA  
ATOM    385  HB2 PHE C  28      -0.961  -4.062   6.646  0.00  0.00      CHNA  
ATOM    386  CG  PHE C  28      -1.747  -3.658   4.720  0.00  0.00      CHNA  
ATOM    387  CD1 PHE C  28      -3.061  -3.256   4.500  0.00  0.00      CHNA  
ATOM    388  HD1 PHE C  28      -3.530  -2.426   5.045  0.00  0.00      CHNA  
ATOM    389  CE1 PHE C  28      -3.787  -3.783   3.415  0.00  0.00      CHNA  
ATOM    390  HE1 PHE C  28      -4.801  -3.441   3.208  0.00  0.00      CHNA  
ATOM    391  CZ  PHE C  28      -3.190  -4.669   2.511  0.00  0.00      CHNA  
ATOM    392  HZ  PHE C  28      -3.813  -4.995   1.663  0.00  0.00      CHNA  
ATOM    393  CD2 PHE C  28      -1.260  -4.743   3.926  0.00  0.00      CHNA  
ATOM    394  HD2 PHE C  28      -0.329  -5.084   4.139  0.00  0.00      CHNA  
ATOM    395  CE2 PHE C  28      -1.933  -5.141   2.773  0.00  0.00      CHNA  
ATOM    396  HE2 PHE C  28      -1.521  -5.839   2.034  0.00  0.00      CHNA  
ATOM    397  C   PHE C  28      -0.567  -1.459   7.665  0.00  0.00      CHNA  
ATOM    398  O   PHE C  28      -0.817  -2.020   8.752  0.00  0.00      CHNA  
ATOM    399  N   LEU C  29       0.409  -0.515   7.548  0.00  0.00      CHNA  
ATOM    400  HN  LEU C  29       0.413  -0.054   6.642  0.00  0.00      CHNA  
ATOM    401  CA  LEU C  29       1.206  -0.054   8.688  0.00  0.00      CHNA  
ATOM    402  HA  LEU C  29       0.862  -0.432   9.703  0.00  0.00      CHNA  
ATOM    403  CB  LEU C  29       2.622  -0.587   8.440  0.00  0.00      CHNA  
ATOM    404  HB1 LEU C  29       2.572  -1.723   8.382  0.00  0.00      CHNA  
ATOM    405  HB2 LEU C  29       2.906  -0.248   7.379  0.00  0.00      CHNA  
ATOM    406  CG  LEU C  29       3.611  -0.231   9.541  0.00  0.00      CHNA  
ATOM    407  HG  LEU C  29       3.628   0.873   9.798  0.00  0.00      CHNA  
ATOM    408  CD1 LEU C  29       5.022  -0.472   9.035  0.00  0.00      CHNA  
ATOM    409 HD11 LEU C  29       5.225  -1.532   8.643  0.00  0.00      CHNA  
ATOM    410 HD12 LEU C  29       5.238   0.167   8.081  0.00  0.00      CHNA  
ATOM    411 HD13 LEU C  29       5.654  -0.050   9.780  0.00  0.00      CHNA  
ATOM    412  CD2 LEU C  29       3.416  -0.979  10.850  0.00  0.00      CHNA  
ATOM    413 HD21 LEU C  29       4.066  -0.845  11.684  0.00  0.00      CHNA  
ATOM    414 HD22 LEU C  29       2.374  -0.905  11.194  0.00  0.00      CHNA  
ATOM    415 HD23 LEU C  29       3.575  -1.982  10.582  0.00  0.00      CHNA  
ATOM    416  C   LEU C  29       1.243   1.466   8.903  0.00  0.00      CHNA  
ATOM    417  O   LEU C  29       1.156   1.846  10.057  0.00  0.00      CHNA  
ATOM    418  N   ARG C  30       1.224   2.361   7.849  0.00  0.00      CHNA  
ATOM    419  HN  ARG C  30       1.276   2.218   6.808  0.00  0.00      CHNA  
ATOM    420  CA  ARG C  30       1.461   3.781   8.252  0.00  0.00      CHNA  
ATOM    421  HA  ARG C  30       2.167   3.811   9.035  0.00  0.00      CHNA  
ATOM    422  CB  ARG C  30       2.179   4.495   7.069  0.00  0.00      CHNA  
ATOM    423  HB1 ARG C  30       2.975   3.833   6.762  0.00  0.00      CHNA  
ATOM    424  HB2 ARG C  30       1.405   4.619   6.220  0.00  0.00      CHNA  
ATOM    425  CG  ARG C  30       2.723   5.875   7.323  0.00  0.00      CHNA  
ATOM    426  HG1 ARG C  30       2.002   6.716   7.492  0.00  0.00      CHNA  
ATOM    427  HG2 ARG C  30       3.462   5.801   8.169  0.00  0.00      CHNA  
ATOM    428  CD  ARG C  30       3.497   6.451   6.085  0.00  0.00      CHNA  
ATOM    429  HD1 ARG C  30       4.023   5.704   5.477  0.00  0.00      CHNA  
ATOM    430  HD2 ARG C  30       2.630   6.888   5.464  0.00  0.00      CHNA  
ATOM    431  NE  ARG C  30       4.348   7.571   6.500  0.00  0.00      CHNA  
ATOM    432  HE  ARG C  30       5.361   7.420   6.705  0.00  0.00      CHNA  
ATOM    433  CZ  ARG C  30       4.019   8.840   6.364  0.00  0.00      CHNA  
ATOM    434  NH1 ARG C  30       2.875   9.279   5.899  0.00  0.00      CHNA  
ATOM    435 HH11 ARG C  30       2.726  10.285   6.155  0.00  0.00      CHNA  
ATOM    436 HH12 ARG C  30       2.222   8.604   5.638  0.00  0.00      CHNA  
ATOM    437  NH2 ARG C  30       4.974   9.712   6.685  0.00  0.00      CHNA  
ATOM    438 HH21 ARG C  30       4.945  10.550   6.086  0.00  0.00      CHNA  
ATOM    439 HH22 ARG C  30       5.829   9.312   6.973  0.00  0.00      CHNA  
ATOM    440  C   ARG C  30       0.267   4.465   8.687  0.00  0.00      CHNA  
ATOM    441  O   ARG C  30       0.340   5.205   9.686  0.00  0.00      CHNA  
ATOM    442  N   PHE C  31      -0.821   4.104   8.029  0.00  0.00      CHNA  
ATOM    443  HN  PHE C  31      -0.769   3.512   7.239  0.00  0.00      CHNA  
ATOM    444  CA  PHE C  31      -2.243   4.296   8.381  0.00  0.00      CHNA  
ATOM    445  HA  PHE C  31      -2.396   5.279   8.308  0.00  0.00      CHNA  
ATOM    446  CB  PHE C  31      -2.995   3.595   7.225  0.00  0.00      CHNA  
ATOM    447  HB1 PHE C  31      -2.551   3.935   6.261  0.00  0.00      CHNA  
ATOM    448  HB2 PHE C  31      -2.974   2.498   7.295  0.00  0.00      CHNA  
ATOM    449  CG  PHE C  31      -4.521   3.988   7.302  0.00  0.00      CHNA  
ATOM    450  CD1 PHE C  31      -4.980   5.294   7.040  0.00  0.00      CHNA  
ATOM    451  HD1 PHE C  31      -4.243   6.022   6.962  0.00  0.00      CHNA  
ATOM    452  CE1 PHE C  31      -6.333   5.617   7.204  0.00  0.00      CHNA  
ATOM    453  HE1 PHE C  31      -6.566   6.668   7.065  0.00  0.00      CHNA  
ATOM    454  CZ  PHE C  31      -7.254   4.641   7.459  0.00  0.00      CHNA  
ATOM    455  HZ  PHE C  31      -8.312   4.946   7.548  0.00  0.00      CHNA  
ATOM    456  CD2 PHE C  31      -5.491   2.917   7.545  0.00  0.00      CHNA  
ATOM    457  HD2 PHE C  31      -5.249   1.917   7.662  0.00  0.00      CHNA  
ATOM    458  CE2 PHE C  31      -6.892   3.280   7.601  0.00  0.00      CHNA  
ATOM    459  HE2 PHE C  31      -7.623   2.519   7.663  0.00  0.00      CHNA  
ATOM    460  C   PHE C  31      -2.661   3.962   9.828  0.00  0.00      CHNA  
ATOM    461  O   PHE C  31      -3.130   4.912  10.487  0.00  0.00      CHNA  
ATOM    462  N   PRO C  32      -2.462   2.810  10.330  0.00  0.00      CHNA  
ATOM    463  CD  PRO C  32      -2.111   1.495   9.739  0.00  0.00      CHNA  
ATOM    464  HD1 PRO C  32      -2.963   1.151   9.180  0.00  0.00      CHNA  
ATOM    465  HD2 PRO C  32      -1.290   1.567   9.074  0.00  0.00      CHNA  
ATOM    466  CA  PRO C  32      -2.979   2.493  11.690  0.00  0.00      CHNA  
ATOM    467  HA  PRO C  32      -3.956   2.931  11.792  0.00  0.00      CHNA  
ATOM    468  CB  PRO C  32      -2.943   0.946  11.910  0.00  0.00      CHNA  
ATOM    469  HB1 PRO C  32      -3.842   0.434  11.519  0.00  0.00      CHNA  
ATOM    470  HB2 PRO C  32      -2.847   0.620  12.961  0.00  0.00      CHNA  
ATOM    471  CG  PRO C  32      -1.808   0.584  10.928  0.00  0.00      CHNA  
ATOM    472  HG1 PRO C  32      -0.840   0.853  11.255  0.00  0.00      CHNA  
ATOM    473  HG2 PRO C  32      -1.818  -0.423  10.544  0.00  0.00      CHNA  
ATOM    474  C   PRO C  32      -2.221   3.205  12.852  0.00  0.00      CHNA  
ATOM    475  O   PRO C  32      -2.820   3.489  13.882  0.00  0.00      CHNA  
ATOM    476  N   VAL C  33      -0.870   3.511  12.713  0.00  0.00      CHNA  
ATOM    477  HN  VAL C  33      -0.475   3.288  11.837  0.00  0.00      CHNA  
ATOM    478  CA  VAL C  33      -0.085   4.127  13.754  0.00  0.00      CHNA  
ATOM    479  HA  VAL C  33      -0.205   3.581  14.672  0.00  0.00      CHNA  
ATOM    480  CB  VAL C  33       1.339   4.002  13.362  0.00  0.00      CHNA  
ATOM    481  HB  VAL C  33       1.581   4.321  12.294  0.00  0.00      CHNA  
ATOM    482  CG1 VAL C  33       2.247   4.784  14.287  0.00  0.00      CHNA  
ATOM    483 HG11 VAL C  33       1.992   5.809  14.417  0.00  0.00      CHNA  
ATOM    484 HG12 VAL C  33       2.343   4.369  15.310  0.00  0.00      CHNA  
ATOM    485 HG13 VAL C  33       3.279   4.839  13.827  0.00  0.00      CHNA  
ATOM    486  CG2 VAL C  33       1.740   2.511  13.349  0.00  0.00      CHNA  
ATOM    487 HG21 VAL C  33       2.733   2.475  12.764  0.00  0.00      CHNA  
ATOM    488 HG22 VAL C  33       1.866   2.239  14.442  0.00  0.00      CHNA  
ATOM    489 HG23 VAL C  33       1.024   1.820  13.009  0.00  0.00      CHNA  
ATOM    490  C   VAL C  33      -0.631   5.527  13.978  0.00  0.00      CHNA  
ATOM    491  O   VAL C  33      -0.942   5.981  15.081  0.00  0.00      CHNA  
ATOM    492  N   GLN C  34      -0.870   6.193  12.845  0.00  0.00      CHNA  
ATOM    493  HN  GLN C  34      -0.670   5.834  11.903  0.00  0.00      CHNA  
ATOM    494  CA  GLN C  34      -1.371   7.572  12.791  0.00  0.00      CHNA  
ATOM    495  HA  GLN C  34      -0.970   8.206  13.529  0.00  0.00      CHNA  
ATOM    496  CB  GLN C  34      -1.207   8.110  11.327  0.00  0.00      CHNA  
ATOM    497  HB1 GLN C  34      -1.718   7.360  10.652  0.00  0.00      CHNA  
ATOM    498  HB2 GLN C  34      -1.744   9.078  11.308  0.00  0.00      CHNA  
ATOM    499  CG  GLN C  34       0.277   8.397  11.013  0.00  0.00      CHNA  
ATOM    500  HG1 GLN C  34       0.662   9.013  11.830  0.00  0.00      CHNA  
ATOM    501  HG2 GLN C  34       0.898   7.502  10.849  0.00  0.00      CHNA  
ATOM    502  CD  GLN C  34       0.418   9.295   9.769  0.00  0.00      CHNA  
ATOM    503  OE1 GLN C  34      -0.503   9.645   8.996  0.00  0.00      CHNA  
ATOM    504  NE2 GLN C  34       1.693   9.692   9.654  0.00  0.00      CHNA  
ATOM    505 HE21 GLN C  34       1.900  10.304   8.895  0.00  0.00      CHNA  
ATOM    506 HE22 GLN C  34       2.413   9.444  10.300  0.00  0.00      CHNA  
ATOM    507  C   GLN C  34      -2.815   7.712  13.267  0.00  0.00      CHNA  
ATOM    508  O   GLN C  34      -3.167   8.421  14.209  0.00  0.00      CHNA  
ATOM    509  N   ALA C  35      -3.625   6.848  12.712  0.00  0.00      CHNA  
ATOM    510  HN  ALA C  35      -3.343   6.175  12.002  0.00  0.00      CHNA  
ATOM    511  CA  ALA C  35      -4.953   6.687  13.228  0.00  0.00      CHNA  
ATOM    512  HA  ALA C  35      -5.377   7.629  13.071  0.00  0.00      CHNA  
ATOM    513  CB  ALA C  35      -5.610   5.644  12.250  0.00  0.00      CHNA  
ATOM    514  HB1 ALA C  35      -5.443   6.033  11.209  0.00  0.00      CHNA  
ATOM    515  HB2 ALA C  35      -5.233   4.628  12.434  0.00  0.00      CHNA  
ATOM    516  HB3 ALA C  35      -6.713   5.642  12.559  0.00  0.00      CHNA  
ATOM    517  C   ALA C  35      -5.193   6.296  14.656  0.00  0.00      CHNA  
ATOM    518  O   ALA C  35      -6.081   6.850  15.354  0.00  0.00      CHNA  
ATOM    519  N   ALA C  36      -4.399   5.422  15.217  0.00  0.00      CHNA  
ATOM    520  HN  ALA C  36      -3.883   4.854  14.569  0.00  0.00      CHNA  
ATOM    521  CA  ALA C  36      -4.408   5.188  16.610  0.00  0.00      CHNA  
ATOM    522  HA  ALA C  36      -5.397   4.835  16.996  0.00  0.00      CHNA  
ATOM    523  CB  ALA C  36      -3.517   3.985  16.896  0.00  0.00      CHNA  
ATOM    524  HB1 ALA C  36      -2.502   4.184  16.520  0.00  0.00      CHNA  
ATOM    525  HB2 ALA C  36      -3.600   3.699  17.986  0.00  0.00      CHNA  
ATOM    526  HB3 ALA C  36      -3.761   3.223  16.115  0.00  0.00      CHNA  
ATOM    527  C   ALA C  36      -3.941   6.379  17.435  0.00  0.00      CHNA  
ATOM    528  O   ALA C  36      -4.565   6.710  18.456  0.00  0.00      CHNA  
ATOM    529  N   GLU C  37      -2.823   7.068  17.138  0.00  0.00      CHNA  
ATOM    530  HN  GLU C  37      -2.204   6.894  16.352  0.00  0.00      CHNA  
ATOM    531  CA  GLU C  37      -2.273   8.200  17.909  0.00  0.00      CHNA  
ATOM    532  HA  GLU C  37      -2.172   7.818  18.927  0.00  0.00      CHNA  
ATOM    533  CB  GLU C  37      -0.801   8.561  17.343  0.00  0.00      CHNA  
ATOM    534  HB1 GLU C  37      -0.108   7.680  17.543  0.00  0.00      CHNA  
ATOM    535  HB2 GLU C  37      -0.897   8.656  16.264  0.00  0.00      CHNA  
ATOM    536  CG  GLU C  37      -0.156   9.815  17.951  0.00  0.00      CHNA  
ATOM    537  HG1 GLU C  37      -0.877  10.602  17.784  0.00  0.00      CHNA  
ATOM    538  HG2 GLU C  37      -0.114   9.739  19.015  0.00  0.00      CHNA  
ATOM    539  CD  GLU C  37       1.229  10.158  17.446  0.00  0.00      CHNA  
ATOM    540  OE1 GLU C  37       1.391  11.295  16.995  0.00  0.00      CHNA  
ATOM    541  OE2 GLU C  37       2.140   9.286  17.515  0.00  0.00      CHNA  
ATOM    542  C   GLU C  37      -3.101   9.510  17.890  0.00  0.00      CHNA  
ATOM    543  O   GLU C  37      -3.298  10.239  18.832  0.00  0.00      CHNA  
ATOM    544  N   ASN C  38      -3.638   9.838  16.697  0.00  0.00      CHNA  
ATOM    545  HN  ASN C  38      -3.328   9.334  15.813  0.00  0.00      CHNA  
ATOM    546  CA  ASN C  38      -4.303  11.041  16.414  0.00  0.00      CHNA  
ATOM    547  HA  ASN C  38      -3.837  11.835  16.956  0.00  0.00      CHNA  
ATOM    548  CB  ASN C  38      -3.904  11.449  14.942  0.00  0.00      CHNA  
ATOM    549  HB1 ASN C  38      -4.303  10.618  14.348  0.00  0.00      CHNA  
ATOM    550  HB2 ASN C  38      -4.361  12.371  14.638  0.00  0.00      CHNA  
ATOM    551  CG  ASN C  38      -2.413  11.632  14.757  0.00  0.00      CHNA  
ATOM    552  OD1 ASN C  38      -1.868  12.261  15.631  0.00  0.00      CHNA  
ATOM    553  ND2 ASN C  38      -1.744  11.010  13.801  0.00  0.00      CHNA  
ATOM    554 HD21 ASN C  38      -0.778  11.260  13.789  0.00  0.00      CHNA  
ATOM    555 HD22 ASN C  38      -2.311  10.494  13.125  0.00  0.00      CHNA  
ATOM    556  C   ASN C  38      -5.763  10.989  16.578  0.00  0.00      CHNA  
ATOM    557  O   ASN C  38      -6.535  11.603  15.853  0.00  0.00      CHNA  
ATOM    558  N   GLY C  39      -6.249  10.192  17.553  0.00  0.00      CHNA  
ATOM    559  HN  GLY C  39      -5.617   9.617  18.072  0.00  0.00      CHNA  
ATOM    560  CA  GLY C  39      -7.678  10.247  17.973  0.00  0.00      CHNA  
ATOM    561  HA1 GLY C  39      -7.992  11.268  17.882  0.00  0.00      CHNA  
ATOM    562  HA2 GLY C  39      -7.736   9.922  19.019  0.00  0.00      CHNA  
ATOM    563  C   GLY C  39      -8.708   9.441  17.163  0.00  0.00      CHNA  
ATOM    564  O   GLY C  39      -9.925   9.719  17.262  0.00  0.00      CHNA  
ATOM    565  N   GLY C  40      -8.285   8.465  16.319  0.00  0.00      CHNA  
ATOM    566  HN  GLY C  40      -7.294   8.238  16.273  0.00  0.00      CHNA  
ATOM    567  CA  GLY C  40      -9.174   7.584  15.612  0.00  0.00      CHNA  
ATOM    568  HA1 GLY C  40      -9.835   7.151  16.315  0.00  0.00      CHNA  
ATOM    569  HA2 GLY C  40      -8.544   6.967  15.049  0.00  0.00      CHNA  
ATOM    570  C   GLY C  40      -9.987   8.256  14.572  0.00  0.00      CHNA  
ATOM    571  O   GLY C  40      -9.407   8.793  13.618  0.00  0.00      CHNA  
ATOM    572  N   GLY C  41     -11.294   8.332  14.763  0.00  0.00      CHNA  
ATOM    573  HN  GLY C  41     -11.690   8.097  15.630  0.00  0.00      CHNA  
ATOM    574  CA  GLY C  41     -12.144   9.054  13.834  0.00  0.00      CHNA  
ATOM    575  HA1 GLY C  41     -13.131   8.969  14.300  0.00  0.00      CHNA  
ATOM    576  HA2 GLY C  41     -12.125   8.629  12.805  0.00  0.00      CHNA  
ATOM    577  C   GLY C  41     -11.900  10.543  13.768  0.00  0.00      CHNA  
ATOM    578  O   GLY C  41     -12.359  11.186  12.866  0.00  0.00      CHNA  
ATOM    579  N   ALA C  42     -11.173  11.199  14.732  0.00  0.00      CHNA  
ATOM    580  HN  ALA C  42     -10.873  10.837  15.579  0.00  0.00      CHNA  
ATOM    581  CA  ALA C  42     -10.608  12.541  14.573  0.00  0.00      CHNA  
ATOM    582  HA  ALA C  42     -11.407  13.254  14.360  0.00  0.00      CHNA  
ATOM    583  CB  ALA C  42      -9.943  13.051  15.820  0.00  0.00      CHNA  
ATOM    584  HB1 ALA C  42     -10.158  14.149  15.916  0.00  0.00      CHNA  
ATOM    585  HB2 ALA C  42     -10.368  12.605  16.725  0.00  0.00      CHNA  
ATOM    586  HB3 ALA C  42      -8.868  12.973  15.801  0.00  0.00      CHNA  
ATOM    587  C   ALA C  42      -9.620  12.737  13.354  0.00  0.00      CHNA  
ATOM    588  O   ALA C  42      -9.742  13.697  12.615  0.00  0.00      CHNA  
ATOM    589  N   PHE C  43      -8.684  11.796  13.094  0.00  0.00      CHNA  
ATOM    590  HN  PHE C  43      -8.595  11.034  13.752  0.00  0.00      CHNA  
ATOM    591  CA  PHE C  43      -7.741  11.614  11.926  0.00  0.00      CHNA  
ATOM    592  HA  PHE C  43      -7.000  12.426  11.893  0.00  0.00      CHNA  
ATOM    593  CB  PHE C  43      -6.978  10.321  12.178  0.00  0.00      CHNA  
ATOM    594  HB1 PHE C  43      -6.517  10.441  13.161  0.00  0.00      CHNA  
ATOM    595  HB2 PHE C  43      -7.725   9.596  12.215  0.00  0.00      CHNA  
ATOM    596  CG  PHE C  43      -5.897   9.952  11.216  0.00  0.00      CHNA  
ATOM    597  CD1 PHE C  43      -6.020   8.812  10.410  0.00  0.00      CHNA  
ATOM    598  HD1 PHE C  43      -6.869   8.102  10.393  0.00  0.00      CHNA  
ATOM    599  CE1 PHE C  43      -5.017   8.580   9.441  0.00  0.00      CHNA  
ATOM    600  HE1 PHE C  43      -5.134   7.689   8.829  0.00  0.00      CHNA  
ATOM    601  CZ  PHE C  43      -3.983   9.444   9.315  0.00  0.00      CHNA  
ATOM    602  HZ  PHE C  43      -3.261   9.175   8.554  0.00  0.00      CHNA  
ATOM    603  CD2 PHE C  43      -4.791  10.787  11.137  0.00  0.00      CHNA  
ATOM    604  HD2 PHE C  43      -4.679  11.607  11.812  0.00  0.00      CHNA  
ATOM    605  CE2 PHE C  43      -3.808  10.490  10.192  0.00  0.00      CHNA  
ATOM    606  HE2 PHE C  43      -2.952  11.168  10.202  0.00  0.00      CHNA  
ATOM    607  C   PHE C  43      -8.463  11.528  10.548  0.00  0.00      CHNA  
ATOM    608  O   PHE C  43      -7.988  12.036   9.582  0.00  0.00      CHNA  
ATOM    609  N   MET C  44      -9.593  10.874  10.624  0.00  0.00      CHNA  
ATOM    610  HN  MET C  44      -9.924  10.679  11.516  0.00  0.00      CHNA  
ATOM    611  CA  MET C  44     -10.392  10.484   9.493  0.00  0.00      CHNA  
ATOM    612  HA  MET C  44      -9.632  10.112   8.785  0.00  0.00      CHNA  
ATOM    613  CB  MET C  44     -11.382   9.407   9.784  0.00  0.00      CHNA  
ATOM    614  HB1 MET C  44     -12.121   9.729  10.588  0.00  0.00      CHNA  
ATOM    615  HB2 MET C  44     -11.840   9.222   8.804  0.00  0.00      CHNA  
ATOM    616  CG  MET C  44     -10.693   8.118  10.370  0.00  0.00      CHNA  
ATOM    617  HG1 MET C  44     -10.103   8.481  11.164  0.00  0.00      CHNA  
ATOM    618  HG2 MET C  44     -11.385   7.435  10.888  0.00  0.00      CHNA  
ATOM    619  SD  MET C  44      -9.652   7.121   9.246  0.00  0.00      CHNA  
ATOM    620  CE  MET C  44      -9.147   5.814  10.391  0.00  0.00      CHNA  
ATOM    621  HE1 MET C  44      -8.597   5.040   9.841  0.00  0.00      CHNA  
ATOM    622  HE2 MET C  44      -8.380   6.196  11.161  0.00  0.00      CHNA  
ATOM    623  HE3 MET C  44      -9.995   5.428  10.933  0.00  0.00      CHNA  
ATOM    624  C   MET C  44     -11.077  11.687   8.801  0.00  0.00      CHNA  
ATOM    625  O   MET C  44     -11.322  11.624   7.582  0.00  0.00      CHNA  
ATOM    626  N   ILE C  45     -11.425  12.763   9.551  0.00  0.00      CHNA  
ATOM    627  HN  ILE C  45     -11.416  12.705  10.471  0.00  0.00      CHNA  
ATOM    628  CA  ILE C  45     -12.106  13.935   8.953  0.00  0.00      CHNA  
ATOM    629  HA  ILE C  45     -12.862  13.608   8.296  0.00  0.00      CHNA  
ATOM    630  CB  ILE C  45     -12.919  14.570  10.039  0.00  0.00      CHNA  
ATOM    631  HB  ILE C  45     -12.326  14.704  10.997  0.00  0.00      CHNA  
ATOM    632  CG2 ILE C  45     -13.260  16.021   9.714  0.00  0.00      CHNA  
ATOM    633 HG21 ILE C  45     -13.780  16.144   8.721  0.00  0.00      CHNA  
ATOM    634 HG22 ILE C  45     -13.901  16.409  10.540  0.00  0.00      CHNA  
ATOM    635 HG23 ILE C  45     -12.326  16.707   9.682  0.00  0.00      CHNA  
ATOM    636  CG1 ILE C  45     -14.152  13.700  10.358  0.00  0.00      CHNA  
ATOM    637 HG11 ILE C  45     -14.852  13.558   9.492  0.00  0.00      CHNA  
ATOM    638 HG12 ILE C  45     -13.719  12.776  10.738  0.00  0.00      CHNA  
ATOM    639  CD  ILE C  45     -15.134  14.233  11.400  0.00  0.00      CHNA  
ATOM    640  HD1 ILE C  45     -15.677  13.497  11.994  0.00  0.00      CHNA  
ATOM    641  HD2 ILE C  45     -14.698  14.909  12.109  0.00  0.00      CHNA  
ATOM    642  HD3 ILE C  45     -15.898  14.876  10.873  0.00  0.00      CHNA  
ATOM    643  C   ILE C  45     -11.052  14.664   8.148  0.00  0.00      CHNA  
ATOM    644  O   ILE C  45     -11.292  14.858   6.988  0.00  0.00      CHNA  
ATOM    645  N   PRO C  46      -9.814  14.969   8.604  0.00  0.00      CHNA  
ATOM    646  CD  PRO C  46      -9.461  15.234   9.970  0.00  0.00      CHNA  
ATOM    647  HD1 PRO C  46     -10.292  15.700  10.539  0.00  0.00      CHNA  
ATOM    648  HD2 PRO C  46      -9.134  14.223  10.442  0.00  0.00      CHNA  
ATOM    649  CA  PRO C  46      -8.732  15.528   7.685  0.00  0.00      CHNA  
ATOM    650  HA  PRO C  46      -9.064  16.569   7.337  0.00  0.00      CHNA  
ATOM    651  CB  PRO C  46      -7.529  15.747   8.605  0.00  0.00      CHNA  
ATOM    652  HB1 PRO C  46      -6.893  16.624   8.195  0.00  0.00      CHNA  
ATOM    653  HB2 PRO C  46      -6.840  14.861   8.717  0.00  0.00      CHNA  
ATOM    654  CG  PRO C  46      -8.194  16.101   9.967  0.00  0.00      CHNA  
ATOM    655  HG1 PRO C  46      -7.394  15.847  10.621  0.00  0.00      CHNA  
ATOM    656  HG2 PRO C  46      -8.500  17.149  10.094  0.00  0.00      CHNA  
ATOM    657  C   PRO C  46      -8.367  14.673   6.485  0.00  0.00      CHNA  
ATOM    658  O   PRO C  46      -7.955  15.168   5.476  0.00  0.00      CHNA  
ATOM    659  N   TYR C  47      -8.360  13.334   6.685  0.00  0.00      CHNA  
ATOM    660  HN  TYR C  47      -8.641  12.994   7.515  0.00  0.00      CHNA  
ATOM    661  CA  TYR C  47      -8.058  12.351   5.666  0.00  0.00      CHNA  
ATOM    662  HA  TYR C  47      -7.069  12.618   5.206  0.00  0.00      CHNA  
ATOM    663  CB  TYR C  47      -7.943  10.929   6.253  0.00  0.00      CHNA  
ATOM    664  HB1 TYR C  47      -7.154  10.950   7.053  0.00  0.00      CHNA  
ATOM    665  HB2 TYR C  47      -8.969  10.587   6.660  0.00  0.00      CHNA  
ATOM    666  CG  TYR C  47      -7.634   9.788   5.351  0.00  0.00      CHNA  
ATOM    667  CD1 TYR C  47      -6.362   9.248   5.341  0.00  0.00      CHNA  
ATOM    668  HD1 TYR C  47      -5.697   9.855   5.856  0.00  0.00      CHNA  
ATOM    669  CE1 TYR C  47      -6.030   8.097   4.723  0.00  0.00      CHNA  
ATOM    670  HE1 TYR C  47      -5.000   7.753   4.688  0.00  0.00      CHNA  
ATOM    671  CZ  TYR C  47      -7.050   7.384   4.108  0.00  0.00      CHNA  
ATOM    672  OH  TYR C  47      -6.773   6.133   3.503  0.00  0.00      CHNA  
ATOM    673  HH  TYR C  47      -5.853   5.871   3.704  0.00  0.00      CHNA  
ATOM    674  CD2 TYR C  47      -8.616   9.083   4.653  0.00  0.00      CHNA  
ATOM    675  HD2 TYR C  47      -9.614   9.416   4.735  0.00  0.00      CHNA  
ATOM    676  CE2 TYR C  47      -8.329   7.875   4.002  0.00  0.00      CHNA  
ATOM    677  HE2 TYR C  47      -9.080   7.362   3.431  0.00  0.00      CHNA  
ATOM    678  C   TYR C  47      -9.078  12.345   4.539  0.00  0.00      CHNA  
ATOM    679  O   TYR C  47      -8.809  12.611   3.370  0.00  0.00      CHNA  
ATOM    680  N   ILE C  48     -10.337  12.318   4.903  0.00  0.00      CHNA  
ATOM    681  HN  ILE C  48     -10.544  12.371   5.902  0.00  0.00      CHNA  
ATOM    682  CA  ILE C  48     -11.407  12.350   3.959  0.00  0.00      CHNA  
ATOM    683  HA  ILE C  48     -11.087  11.531   3.312  0.00  0.00      CHNA  
ATOM    684  CB  ILE C  48     -12.791  11.901   4.552  0.00  0.00      CHNA  
ATOM    685  HB  ILE C  48     -12.627  11.175   5.313  0.00  0.00      CHNA  
ATOM    686  CG2 ILE C  48     -13.543  13.105   5.170  0.00  0.00      CHNA  
ATOM    687 HG21 ILE C  48     -13.648  13.949   4.464  0.00  0.00      CHNA  
ATOM    688 HG22 ILE C  48     -14.630  12.728   5.242  0.00  0.00      CHNA  
ATOM    689 HG23 ILE C  48     -13.020  13.400   6.150  0.00  0.00      CHNA  
ATOM    690  CG1 ILE C  48     -13.558  11.243   3.418  0.00  0.00      CHNA  
ATOM    691 HG11 ILE C  48     -13.864  12.065   2.653  0.00  0.00      CHNA  
ATOM    692 HG12 ILE C  48     -12.833  10.427   2.995  0.00  0.00      CHNA  
ATOM    693  CD  ILE C  48     -14.747  10.453   3.870  0.00  0.00      CHNA  
ATOM    694  HD1 ILE C  48     -14.583   9.761   4.748  0.00  0.00      CHNA  
ATOM    695  HD2 ILE C  48     -15.560  11.096   4.207  0.00  0.00      CHNA  
ATOM    696  HD3 ILE C  48     -15.126   9.849   3.020  0.00  0.00      CHNA  
ATOM    697  C   ILE C  48     -11.439  13.603   3.138  0.00  0.00      CHNA  
ATOM    698  O   ILE C  48     -11.636  13.547   1.920  0.00  0.00      CHNA  
ATOM    699  N   ILE C  49     -11.178  14.753   3.863  0.00  0.00      CHNA  
ATOM    700  HN  ILE C  49     -10.981  14.742   4.857  0.00  0.00      CHNA  
ATOM    701  CA  ILE C  49     -10.935  16.071   3.269  0.00  0.00      CHNA  
ATOM    702  HA  ILE C  49     -11.769  16.219   2.604  0.00  0.00      CHNA  
ATOM    703  CB  ILE C  49     -10.985  17.159   4.402  0.00  0.00      CHNA  
ATOM    704  HB  ILE C  49     -10.409  16.798   5.292  0.00  0.00      CHNA  
ATOM    705  CG2 ILE C  49     -10.399  18.431   3.815  0.00  0.00      CHNA  
ATOM    706 HG21 ILE C  49     -10.699  19.233   4.353  0.00  0.00      CHNA  
ATOM    707 HG22 ILE C  49      -9.268  18.380   3.915  0.00  0.00      CHNA  
ATOM    708 HG23 ILE C  49     -10.537  18.589   2.840  0.00  0.00      CHNA  
ATOM    709  CG1 ILE C  49     -12.391  17.446   4.821  0.00  0.00      CHNA  
ATOM    710 HG11 ILE C  49     -13.067  17.762   3.978  0.00  0.00      CHNA  
ATOM    711 HG12 ILE C  49     -12.787  16.452   5.239  0.00  0.00      CHNA  
ATOM    712  CD  ILE C  49     -12.448  18.416   6.037  0.00  0.00      CHNA  
ATOM    713  HD1 ILE C  49     -13.224  18.111   6.805  0.00  0.00      CHNA  
ATOM    714  HD2 ILE C  49     -11.517  18.265   6.627  0.00  0.00      CHNA  
ATOM    715  HD3 ILE C  49     -12.430  19.473   5.800  0.00  0.00      CHNA  
ATOM    716  C   ILE C  49      -9.723  16.194   2.389  0.00  0.00      CHNA  
ATOM    717  O   ILE C  49      -9.909  16.510   1.231  0.00  0.00      CHNA  
ATOM    718  N   ALA C  50      -8.566  15.644   2.776  0.00  0.00      CHNA  
ATOM    719  HN  ALA C  50      -8.600  15.325   3.731  0.00  0.00      CHNA  
ATOM    720  CA  ALA C  50      -7.334  15.493   1.973  0.00  0.00      CHNA  
ATOM    721  HA  ALA C  50      -7.133  16.482   1.642  0.00  0.00      CHNA  
ATOM    722  CB  ALA C  50      -6.191  14.779   2.774  0.00  0.00      CHNA  
ATOM    723  HB1 ALA C  50      -5.263  14.678   2.079  0.00  0.00      CHNA  
ATOM    724  HB2 ALA C  50      -5.834  15.300   3.694  0.00  0.00      CHNA  
ATOM    725  HB3 ALA C  50      -6.567  13.745   3.007  0.00  0.00      CHNA  
ATOM    726  C   ALA C  50      -7.470  14.814   0.636  0.00  0.00      CHNA  
ATOM    727  O   ALA C  50      -7.130  15.366  -0.384  0.00  0.00      CHNA  
ATOM    728  N   PHE C  51      -8.173  13.680   0.586  0.00  0.00      CHNA  
ATOM    729  HN  PHE C  51      -8.506  13.382   1.491  0.00  0.00      CHNA  
ATOM    730  CA  PHE C  51      -8.444  13.026  -0.672  0.00  0.00      CHNA  
ATOM    731  HA  PHE C  51      -7.497  12.741  -1.188  0.00  0.00      CHNA  
ATOM    732  CB  PHE C  51      -9.220  11.799  -0.311  0.00  0.00      CHNA  
ATOM    733  HB1 PHE C  51      -8.749  11.251   0.514  0.00  0.00      CHNA  
ATOM    734  HB2 PHE C  51     -10.239  12.040   0.080  0.00  0.00      CHNA  
ATOM    735  CG  PHE C  51      -9.278  10.873  -1.431  0.00  0.00      CHNA  
ATOM    736  CD1 PHE C  51      -8.172  10.163  -1.812  0.00  0.00      CHNA  
ATOM    737  HD1 PHE C  51      -7.133  10.444  -1.536  0.00  0.00      CHNA  
ATOM    738  CE1 PHE C  51      -8.277   9.186  -2.806  0.00  0.00      CHNA  
ATOM    739  HE1 PHE C  51      -7.464   8.554  -3.083  0.00  0.00      CHNA  
ATOM    740  CZ  PHE C  51      -9.524   8.902  -3.370  0.00  0.00      CHNA  
ATOM    741  HZ  PHE C  51      -9.642   8.191  -4.112  0.00  0.00      CHNA  
ATOM    742  CD2 PHE C  51     -10.514  10.485  -1.897  0.00  0.00      CHNA  
ATOM    743  HD2 PHE C  51     -11.453  10.928  -1.418  0.00  0.00      CHNA  
ATOM    744  CE2 PHE C  51     -10.667   9.598  -2.918  0.00  0.00      CHNA  
ATOM    745  HE2 PHE C  51     -11.604   9.299  -3.406  0.00  0.00      CHNA  
ATOM    746  C   PHE C  51      -9.340  13.875  -1.651  0.00  0.00      CHNA  
ATOM    747  O   PHE C  51      -9.024  13.953  -2.856  0.00  0.00      CHNA  
ATOM    748  N   LEU C  52     -10.322  14.563  -1.151  0.00  0.00      CHNA  
ATOM    749  HN  LEU C  52     -10.593  14.405  -0.181  0.00  0.00      CHNA  
ATOM    750  CA  LEU C  52     -11.230  15.199  -2.042  0.00  0.00      CHNA  
ATOM    751  HA  LEU C  52     -11.212  14.732  -3.002  0.00  0.00      CHNA  
ATOM    752  CB  LEU C  52     -12.743  15.150  -1.505  0.00  0.00      CHNA  
ATOM    753  HB1 LEU C  52     -12.861  15.740  -0.552  0.00  0.00      CHNA  
ATOM    754  HB2 LEU C  52     -13.442  15.568  -2.221  0.00  0.00      CHNA  
ATOM    755  CG  LEU C  52     -13.213  13.704  -1.369  0.00  0.00      CHNA  
ATOM    756  HG  LEU C  52     -12.486  13.108  -0.765  0.00  0.00      CHNA  
ATOM    757  CD1 LEU C  52     -13.405  13.084  -2.715  0.00  0.00      CHNA  
ATOM    758 HD11 LEU C  52     -13.543  11.942  -2.645  0.00  0.00      CHNA  
ATOM    759 HD12 LEU C  52     -14.333  13.466  -3.181  0.00  0.00      CHNA  
ATOM    760 HD13 LEU C  52     -12.586  13.233  -3.470  0.00  0.00      CHNA  
ATOM    761  CD2 LEU C  52     -14.471  13.644  -0.459  0.00  0.00      CHNA  
ATOM    762 HD21 LEU C  52     -14.844  12.524  -0.280  0.00  0.00      CHNA  
ATOM    763 HD22 LEU C  52     -14.237  13.852   0.622  0.00  0.00      CHNA  
ATOM    764 HD23 LEU C  52     -15.227  14.294  -0.870  0.00  0.00      CHNA  
ATOM    765  C   LEU C  52     -10.964  16.698  -2.320  0.00  0.00      CHNA  
ATOM    766  O   LEU C  52     -11.070  17.257  -3.411  0.00  0.00      CHNA  
ATOM    767  N   LEU C  53     -10.445  17.383  -1.291  0.00  0.00      CHNA  
ATOM    768  HN  LEU C  53     -10.378  16.932  -0.392  0.00  0.00      CHNA  
ATOM    769  CA  LEU C  53     -10.060  18.758  -1.331  0.00  0.00      CHNA  
ATOM    770  HA  LEU C  53     -10.755  19.377  -1.811  0.00  0.00      CHNA  
ATOM    771  CB  LEU C  53      -9.941  19.448   0.019  0.00  0.00      CHNA  
ATOM    772  HB1 LEU C  53     -10.839  19.189   0.561  0.00  0.00      CHNA  
ATOM    773  HB2 LEU C  53      -9.036  19.139   0.642  0.00  0.00      CHNA  
ATOM    774  CG  LEU C  53      -9.852  21.048   0.060  0.00  0.00      CHNA  
ATOM    775  HG  LEU C  53      -9.080  21.301  -0.640  0.00  0.00      CHNA  
ATOM    776  CD1 LEU C  53      -9.366  21.422   1.466  0.00  0.00      CHNA  
ATOM    777 HD11 LEU C  53     -10.186  21.200   2.130  0.00  0.00      CHNA  
ATOM    778 HD12 LEU C  53      -8.499  20.874   1.832  0.00  0.00      CHNA  
ATOM    779 HD13 LEU C  53      -9.105  22.505   1.480  0.00  0.00      CHNA  
ATOM    780  CD2 LEU C  53     -11.080  21.791  -0.291  0.00  0.00      CHNA  
ATOM    781 HD21 LEU C  53     -11.360  21.539  -1.283  0.00  0.00      CHNA  
ATOM    782 HD22 LEU C  53     -12.002  21.557   0.364  0.00  0.00      CHNA  
ATOM    783 HD23 LEU C  53     -10.817  22.946  -0.288  0.00  0.00      CHNA  
ATOM    784  C   LEU C  53      -8.788  19.039  -2.155  0.00  0.00      CHNA  
ATOM    785  O   LEU C  53      -8.666  20.021  -2.946  0.00  0.00      CHNA  
ATOM    786  N   VAL C  54      -7.739  18.145  -2.036  0.00  0.00      CHNA  
ATOM    787  HN  VAL C  54      -7.870  17.307  -1.518  0.00  0.00      CHNA  
ATOM    788  CA  VAL C  54      -6.437  18.353  -2.623  0.00  0.00      CHNA  
ATOM    789  HA  VAL C  54      -6.501  19.203  -3.295  0.00  0.00      CHNA  
ATOM    790  CB  VAL C  54      -5.401  18.577  -1.479  0.00  0.00      CHNA  
ATOM    791  HB  VAL C  54      -5.419  17.735  -0.830  0.00  0.00      CHNA  
ATOM    792  CG1 VAL C  54      -4.024  18.807  -1.983  0.00  0.00      CHNA  
ATOM    793 HG11 VAL C  54      -3.241  18.729  -1.172  0.00  0.00      CHNA  
ATOM    794 HG12 VAL C  54      -3.721  18.013  -2.768  0.00  0.00      CHNA  
ATOM    795 HG13 VAL C  54      -3.992  19.831  -2.439  0.00  0.00      CHNA  
ATOM    796  CG2 VAL C  54      -5.852  19.797  -0.639  0.00  0.00      CHNA  
ATOM    797 HG21 VAL C  54      -6.079  20.675  -1.295  0.00  0.00      CHNA  
ATOM    798 HG22 VAL C  54      -6.781  19.510  -0.134  0.00  0.00      CHNA  
ATOM    799 HG23 VAL C  54      -4.981  20.061   0.037  0.00  0.00      CHNA  
ATOM    800  C   VAL C  54      -6.051  17.209  -3.478  0.00  0.00      CHNA  
ATOM    801  O   VAL C  54      -5.714  17.427  -4.719  0.00  0.00      CHNA  
ATOM    802  N   GLY C  55      -6.164  15.964  -2.931  0.00  0.00      CHNA  
ATOM    803  HN  GLY C  55      -6.523  15.914  -2.023  0.00  0.00      CHNA  
ATOM    804  CA  GLY C  55      -5.414  14.758  -3.449  0.00  0.00      CHNA  
ATOM    805  HA1 GLY C  55      -5.613  13.884  -2.833  0.00  0.00      CHNA  
ATOM    806  HA2 GLY C  55      -4.389  14.985  -3.544  0.00  0.00      CHNA  
ATOM    807  C   GLY C  55      -5.874  14.347  -4.837  0.00  0.00      CHNA  
ATOM    808  O   GLY C  55      -5.091  14.161  -5.808  0.00  0.00      CHNA  
ATOM    809  N   ILE C  56      -7.086  14.073  -4.975  0.00  0.00      CHNA  
ATOM    810  HN  ILE C  56      -7.700  14.021  -4.217  0.00  0.00      CHNA  
ATOM    811  CA  ILE C  56      -7.688  13.765  -6.284  0.00  0.00      CHNA  
ATOM    812  HA  ILE C  56      -7.152  12.987  -6.842  0.00  0.00      CHNA  
ATOM    813  CB  ILE C  56      -9.093  13.098  -6.006  0.00  0.00      CHNA  
ATOM    814  HB  ILE C  56      -9.719  13.664  -5.315  0.00  0.00      CHNA  
ATOM    815  CG2 ILE C  56      -9.796  12.858  -7.334  0.00  0.00      CHNA  
ATOM    816 HG21 ILE C  56     -10.523  11.990  -7.419  0.00  0.00      CHNA  
ATOM    817 HG22 ILE C  56     -10.472  13.673  -7.668  0.00  0.00      CHNA  
ATOM    818 HG23 ILE C  56      -9.089  12.668  -8.183  0.00  0.00      CHNA  
ATOM    819  CG1 ILE C  56      -8.880  11.733  -5.235  0.00  0.00      CHNA  
ATOM    820 HG11 ILE C  56      -8.244  11.981  -4.312  0.00  0.00      CHNA  
ATOM    821 HG12 ILE C  56      -9.839  11.254  -5.008  0.00  0.00      CHNA  
ATOM    822  CD  ILE C  56      -8.039  10.675  -6.012  0.00  0.00      CHNA  
ATOM    823  HD1 ILE C  56      -6.961  10.775  -6.182  0.00  0.00      CHNA  
ATOM    824  HD2 ILE C  56      -8.016   9.771  -5.463  0.00  0.00      CHNA  
ATOM    825  HD3 ILE C  56      -8.510  10.621  -6.952  0.00  0.00      CHNA  
ATOM    826  C   ILE C  56      -7.571  14.906  -7.318  0.00  0.00      CHNA  
ATOM    827  O   ILE C  56      -7.239  14.673  -8.480  0.00  0.00      CHNA  
ATOM    828  N   PRO C  57      -7.758  16.172  -7.004  0.00  0.00      CHNA  
ATOM    829  CD  PRO C  57      -8.670  16.580  -5.902  0.00  0.00      CHNA  
ATOM    830  HD1 PRO C  57      -9.615  16.007  -6.014  0.00  0.00      CHNA  
ATOM    831  HD2 PRO C  57      -8.218  16.558  -4.939  0.00  0.00      CHNA  
ATOM    832  CA  PRO C  57      -7.382  17.345  -7.836  0.00  0.00      CHNA  
ATOM    833  HA  PRO C  57      -7.905  17.260  -8.755  0.00  0.00      CHNA  
ATOM    834  CB  PRO C  57      -7.877  18.533  -7.048  0.00  0.00      CHNA  
ATOM    835  HB1 PRO C  57      -8.313  19.261  -7.799  0.00  0.00      CHNA  
ATOM    836  HB2 PRO C  57      -7.090  19.020  -6.412  0.00  0.00      CHNA  
ATOM    837  CG  PRO C  57      -9.000  17.983  -6.178  0.00  0.00      CHNA  
ATOM    838  HG1 PRO C  57      -9.923  17.907  -6.846  0.00  0.00      CHNA  
ATOM    839  HG2 PRO C  57      -9.249  18.518  -5.215  0.00  0.00      CHNA  
ATOM    840  C   PRO C  57      -5.962  17.295  -8.308  0.00  0.00      CHNA  
ATOM    841  O   PRO C  57      -5.717  17.508  -9.513  0.00  0.00      CHNA  
ATOM    842  N   LEU C  58      -5.008  16.963  -7.361  0.00  0.00      CHNA  
ATOM    843  HN  LEU C  58      -5.314  17.009  -6.452  0.00  0.00      CHNA  
ATOM    844  CA  LEU C  58      -3.560  16.977  -7.685  0.00  0.00      CHNA  
ATOM    845  HA  LEU C  58      -3.405  17.898  -8.162  0.00  0.00      CHNA  
ATOM    846  CB  LEU C  58      -2.629  16.776  -6.406  0.00  0.00      CHNA  
ATOM    847  HB1 LEU C  58      -2.955  17.559  -5.706  0.00  0.00      CHNA  
ATOM    848  HB2 LEU C  58      -2.797  15.707  -6.026  0.00  0.00      CHNA  
ATOM    849  CG  LEU C  58      -1.054  16.975  -6.449  0.00  0.00      CHNA  
ATOM    850  HG  LEU C  58      -0.619  16.245  -7.218  0.00  0.00      CHNA  
ATOM    851  CD1 LEU C  58      -0.433  16.662  -5.091  0.00  0.00      CHNA  
ATOM    852 HD11 LEU C  58       0.682  16.778  -5.138  0.00  0.00      CHNA  
ATOM    853 HD12 LEU C  58      -0.976  17.270  -4.354  0.00  0.00      CHNA  
ATOM    854 HD13 LEU C  58      -0.655  15.565  -4.843  0.00  0.00      CHNA  
ATOM    855  CD2 LEU C  58      -0.626  18.389  -7.004  0.00  0.00      CHNA  
ATOM    856 HD21 LEU C  58       0.524  18.353  -7.009  0.00  0.00      CHNA  
ATOM    857 HD22 LEU C  58      -1.053  18.432  -8.057  0.00  0.00      CHNA  
ATOM    858 HD23 LEU C  58      -1.030  19.196  -6.324  0.00  0.00      CHNA  
ATOM    859  C   LEU C  58      -3.319  15.863  -8.711  0.00  0.00      CHNA  
ATOM    860  O   LEU C  58      -2.499  15.994  -9.634  0.00  0.00      CHNA  
ATOM    861  N   MET C  59      -3.996  14.731  -8.626  0.00  0.00      CHNA  
ATOM    862  HN  MET C  59      -4.643  14.630  -7.844  0.00  0.00      CHNA  
ATOM    863  CA  MET C  59      -3.799  13.644  -9.597  0.00  0.00      CHNA  
ATOM    864  HA  MET C  59      -2.720  13.485  -9.589  0.00  0.00      CHNA  
ATOM    865  CB  MET C  59      -4.488  12.417  -9.042  0.00  0.00      CHNA  
ATOM    866  HB1 MET C  59      -4.187  12.229  -7.956  0.00  0.00      CHNA  
ATOM    867  HB2 MET C  59      -5.585  12.599  -9.223  0.00  0.00      CHNA  
ATOM    868  CG  MET C  59      -4.123  11.050  -9.716  0.00  0.00      CHNA  
ATOM    869  HG1 MET C  59      -4.244  11.223 -10.797  0.00  0.00      CHNA  
ATOM    870  HG2 MET C  59      -3.051  10.752  -9.436  0.00  0.00      CHNA  
ATOM    871  SD  MET C  59      -5.105   9.610  -9.281  0.00  0.00      CHNA  
ATOM    872  CE  MET C  59      -4.306   9.179  -7.689  0.00  0.00      CHNA  
ATOM    873  HE1 MET C  59      -3.281   9.558  -7.529  0.00  0.00      CHNA  
ATOM    874  HE2 MET C  59      -4.934   9.580  -6.886  0.00  0.00      CHNA  
ATOM    875  HE3 MET C  59      -4.466   8.082  -7.558  0.00  0.00      CHNA  
ATOM    876  C   MET C  59      -4.316  13.926 -10.992  0.00  0.00      CHNA  
ATOM    877  O   MET C  59      -3.667  13.544 -11.948  0.00  0.00      CHNA  
ATOM    878  N   TRP C  60      -5.447  14.660 -11.103  0.00  0.00      CHNA  
ATOM    879  HN  TRP C  60      -6.048  14.850 -10.306  0.00  0.00      CHNA  
ATOM    880  CA  TRP C  60      -5.852  15.270 -12.340  0.00  0.00      CHNA  
ATOM    881  HA  TRP C  60      -5.813  14.528 -13.073  0.00  0.00      CHNA  
ATOM    882  CB  TRP C  60      -7.290  15.891 -12.295  0.00  0.00      CHNA  
ATOM    883  HB1 TRP C  60      -7.187  16.875 -11.757  0.00  0.00      CHNA  
ATOM    884  HB2 TRP C  60      -7.533  16.190 -13.379  0.00  0.00      CHNA  
ATOM    885  CG  TRP C  60      -8.437  14.980 -11.862  0.00  0.00      CHNA  
ATOM    886  CD1 TRP C  60      -8.535  13.639 -11.981  0.00  0.00      CHNA  
ATOM    887  HD1 TRP C  60      -7.832  13.063 -12.570  0.00  0.00      CHNA  
ATOM    888  NE1 TRP C  60      -9.717  13.258 -11.458  0.00  0.00      CHNA  
ATOM    889  HE1 TRP C  60     -10.252  12.505 -11.778  0.00  0.00      CHNA  
ATOM    890  CE2 TRP C  60     -10.344  14.274 -10.886  0.00  0.00      CHNA  
ATOM    891  CD2 TRP C  60      -9.559  15.424 -11.127  0.00  0.00      CHNA  
ATOM    892  CE3 TRP C  60      -9.891  16.639 -10.559  0.00  0.00      CHNA  
ATOM    893  HE3 TRP C  60      -9.321  17.540 -10.564  0.00  0.00      CHNA  
ATOM    894  CZ3 TRP C  60     -11.179  16.714  -9.827  0.00  0.00      CHNA  
ATOM    895  HZ3 TRP C  60     -11.517  17.619  -9.367  0.00  0.00      CHNA  
ATOM    896  CZ2 TRP C  60     -11.525  14.389 -10.207  0.00  0.00      CHNA  
ATOM    897  HZ2 TRP C  60     -12.318  13.600 -10.288  0.00  0.00      CHNA  
ATOM    898  CH2 TRP C  60     -11.968  15.588  -9.699  0.00  0.00      CHNA  
ATOM    899  HH2 TRP C  60     -12.825  15.569  -9.074  0.00  0.00      CHNA  
ATOM    900  C   TRP C  60      -4.934  16.227 -12.990  0.00  0.00      CHNA  
ATOM    901  O   TRP C  60      -4.856  16.256 -14.209  0.00  0.00      CHNA  
ATOM    902  N   ILE C  61      -4.162  17.033 -12.186  0.00  0.00      CHNA  
ATOM    903  HN  ILE C  61      -4.261  17.098 -11.218  0.00  0.00      CHNA  
ATOM    904  CA  ILE C  61      -3.206  17.943 -12.752  0.00  0.00      CHNA  
ATOM    905  HA  ILE C  61      -3.630  18.343 -13.658  0.00  0.00      CHNA  
ATOM    906  CB  ILE C  61      -2.820  18.933 -11.672  0.00  0.00      CHNA  
ATOM    907  HB  ILE C  61      -2.729  18.331 -10.760  0.00  0.00      CHNA  
ATOM    908  CG2 ILE C  61      -1.483  19.671 -11.930  0.00  0.00      CHNA  
ATOM    909 HG21 ILE C  61      -1.396  19.763 -12.980  0.00  0.00      CHNA  
ATOM    910 HG22 ILE C  61      -1.447  20.690 -11.515  0.00  0.00      CHNA  
ATOM    911 HG23 ILE C  61      -0.625  19.135 -11.470  0.00  0.00      CHNA  
ATOM    912  CG1 ILE C  61      -3.944  19.989 -11.525  0.00  0.00      CHNA  
ATOM    913 HG11 ILE C  61      -3.921  20.639 -12.404  0.00  0.00      CHNA  
ATOM    914 HG12 ILE C  61      -4.882  19.457 -11.390  0.00  0.00      CHNA  
ATOM    915  CD  ILE C  61      -3.760  20.911 -10.364  0.00  0.00      CHNA  
ATOM    916  HD1 ILE C  61      -4.722  21.355 -10.002  0.00  0.00      CHNA  
ATOM    917  HD2 ILE C  61      -3.290  20.282  -9.605  0.00  0.00      CHNA  
ATOM    918  HD3 ILE C  61      -3.002  21.646 -10.532  0.00  0.00      CHNA  
ATOM    919  C   ILE C  61      -2.031  17.110 -13.287  0.00  0.00      CHNA  
ATOM    920  O   ILE C  61      -1.508  17.442 -14.351  0.00  0.00      CHNA  
ATOM    921  N   GLU C  62      -1.606  15.975 -12.668  0.00  0.00      CHNA  
ATOM    922  HN  GLU C  62      -1.812  15.817 -11.734  0.00  0.00      CHNA  
ATOM    923  CA  GLU C  62      -0.576  15.111 -13.122  0.00  0.00      CHNA  
ATOM    924  HA  GLU C  62       0.262  15.639 -13.538  0.00  0.00      CHNA  
ATOM    925  CB  GLU C  62      -0.094  14.139 -11.980  0.00  0.00      CHNA  
ATOM    926  HB1 GLU C  62      -0.991  13.625 -11.493  0.00  0.00      CHNA  
ATOM    927  HB2 GLU C  62       0.659  13.453 -12.395  0.00  0.00      CHNA  
ATOM    928  CG  GLU C  62       0.641  14.946 -10.830  0.00  0.00      CHNA  
ATOM    929  HG1 GLU C  62       1.172  15.730 -11.418  0.00  0.00      CHNA  
ATOM    930  HG2 GLU C  62      -0.037  15.496 -10.213  0.00  0.00      CHNA  
ATOM    931  CD  GLU C  62       1.619  14.138 -10.046  0.00  0.00      CHNA  
ATOM    932  OE1 GLU C  62       1.246  13.519  -8.974  0.00  0.00      CHNA  
ATOM    933  OE2 GLU C  62       2.787  14.015 -10.516  0.00  0.00      CHNA  
ATOM    934  C   GLU C  62      -1.017  14.359 -14.330  0.00  0.00      CHNA  
ATOM    935  O   GLU C  62      -0.276  14.284 -15.357  0.00  0.00      CHNA  
ATOM    936  N   TRP C  63      -2.246  13.758 -14.377  0.00  0.00      CHNA  
ATOM    937  HN  TRP C  63      -2.852  13.620 -13.628  0.00  0.00      CHNA  
ATOM    938  CA  TRP C  63      -2.783  13.157 -15.684  0.00  0.00      CHNA  
ATOM    939  HA  TRP C  63      -2.006  12.342 -15.893  0.00  0.00      CHNA  
ATOM    940  CB  TRP C  63      -4.175  12.588 -15.464  0.00  0.00      CHNA  
ATOM    941  HB1 TRP C  63      -4.596  13.313 -14.707  0.00  0.00      CHNA  
ATOM    942  HB2 TRP C  63      -4.736  12.543 -16.398  0.00  0.00      CHNA  
ATOM    943  CG  TRP C  63      -4.206  11.218 -14.753  0.00  0.00      CHNA  
ATOM    944  CD1 TRP C  63      -4.650  10.954 -13.455  0.00  0.00      CHNA  
ATOM    945  HD1 TRP C  63      -5.058  11.777 -12.818  0.00  0.00      CHNA  
ATOM    946  NE1 TRP C  63      -4.592   9.588 -13.242  0.00  0.00      CHNA  
ATOM    947  HE1 TRP C  63      -4.657   9.148 -12.347  0.00  0.00      CHNA  
ATOM    948  CE2 TRP C  63      -4.020   8.984 -14.278  0.00  0.00      CHNA  
ATOM    949  CD2 TRP C  63      -3.651   9.973 -15.219  0.00  0.00      CHNA  
ATOM    950  CE3 TRP C  63      -3.080   9.566 -16.483  0.00  0.00      CHNA  
ATOM    951  HE3 TRP C  63      -3.137  10.246 -17.290  0.00  0.00      CHNA  
ATOM    952  CZ3 TRP C  63      -2.735   8.215 -16.633  0.00  0.00      CHNA  
ATOM    953  HZ3 TRP C  63      -2.441   7.816 -17.595  0.00  0.00      CHNA  
ATOM    954  CZ2 TRP C  63      -3.761   7.602 -14.465  0.00  0.00      CHNA  
ATOM    955  HZ2 TRP C  63      -4.164   6.819 -13.804  0.00  0.00      CHNA  
ATOM    956  CH2 TRP C  63      -3.064   7.269 -15.652  0.00  0.00      CHNA  
ATOM    957  HH2 TRP C  63      -3.019   6.235 -15.859  0.00  0.00      CHNA  
ATOM    958  C   TRP C  63      -2.819  14.171 -16.842  0.00  0.00      CHNA  
ATOM    959  O   TRP C  63      -2.420  13.849 -17.980  0.00  0.00      CHNA  
ATOM    960  N   ALA C  64      -3.275  15.376 -16.545  0.00  0.00      CHNA  
ATOM    961  HN  ALA C  64      -3.760  15.609 -15.649  0.00  0.00      CHNA  
ATOM    962  CA  ALA C  64      -3.078  16.422 -17.553  0.00  0.00      CHNA  
ATOM    963  HA  ALA C  64      -3.516  16.113 -18.480  0.00  0.00      CHNA  
ATOM    964  CB  ALA C  64      -3.947  17.671 -17.251  0.00  0.00      CHNA  
ATOM    965  HB1 ALA C  64      -3.927  17.989 -16.190  0.00  0.00      CHNA  
ATOM    966  HB2 ALA C  64      -3.717  18.573 -17.802  0.00  0.00      CHNA  
ATOM    967  HB3 ALA C  64      -4.982  17.344 -17.330  0.00  0.00      CHNA  
ATOM    968  C   ALA C  64      -1.609  16.903 -17.883  0.00  0.00      CHNA  
ATOM    969  O   ALA C  64      -1.287  17.292 -19.053  0.00  0.00      CHNA  
ATOM    970  N   MET C  65      -0.723  16.996 -16.871  0.00  0.00      CHNA  
ATOM    971  HN  MET C  65      -1.015  16.917 -15.891  0.00  0.00      CHNA  
ATOM    972  CA  MET C  65       0.662  17.458 -17.125  0.00  0.00      CHNA  
ATOM    973  HA  MET C  65       0.591  18.519 -17.435  0.00  0.00      CHNA  
ATOM    974  CB  MET C  65       1.316  17.647 -15.783  0.00  0.00      CHNA  
ATOM    975  HB1 MET C  65       0.629  18.221 -15.152  0.00  0.00      CHNA  
ATOM    976  HB2 MET C  65       1.389  16.684 -15.264  0.00  0.00      CHNA  
ATOM    977  CG  MET C  65       2.748  18.377 -15.609  0.00  0.00      CHNA  
ATOM    978  HG1 MET C  65       2.525  19.321 -16.146  0.00  0.00      CHNA  
ATOM    979  HG2 MET C  65       3.444  17.811 -16.248  0.00  0.00      CHNA  
ATOM    980  SD  MET C  65       3.443  18.621 -13.989  0.00  0.00      CHNA  
ATOM    981  CE  MET C  65       2.041  19.564 -13.199  0.00  0.00      CHNA  
ATOM    982  HE1 MET C  65       2.212  20.129 -12.226  0.00  0.00      CHNA  
ATOM    983  HE2 MET C  65       1.547  20.227 -13.834  0.00  0.00      CHNA  
ATOM    984  HE3 MET C  65       1.235  18.864 -12.830  0.00  0.00      CHNA  
ATOM    985  C   MET C  65       1.381  16.436 -18.083  0.00  0.00      CHNA  
ATOM    986  O   MET C  65       2.236  16.753 -18.901  0.00  0.00      CHNA  
ATOM    987  N   GLY C  66       1.029  15.147 -17.954  0.00  0.00      CHNA  
ATOM    988  HN  GLY C  66       0.353  14.952 -17.265  0.00  0.00      CHNA  
ATOM    989  CA  GLY C  66       1.603  14.028 -18.675  0.00  0.00      CHNA  
ATOM    990  HA1 GLY C  66       1.720  13.233 -17.953  0.00  0.00      CHNA  
ATOM    991  HA2 GLY C  66       2.586  14.303 -19.156  0.00  0.00      CHNA  
ATOM    992  C   GLY C  66       0.850  13.643 -19.911  0.00  0.00      CHNA  
ATOM    993  O   GLY C  66       1.344  12.846 -20.660  0.00  0.00      CHNA  
ATOM    994  N   ARG C  67      -0.282  14.356 -20.184  0.00  0.00      CHNA  
ATOM    995  HN  ARG C  67      -0.700  14.909 -19.470  0.00  0.00      CHNA  
ATOM    996  CA  ARG C  67      -1.007  14.167 -21.387  0.00  0.00      CHNA  
ATOM    997  HA  ARG C  67      -0.612  13.336 -21.843  0.00  0.00      CHNA  
ATOM    998  CB  ARG C  67      -2.487  14.120 -20.985  0.00  0.00      CHNA  
ATOM    999  HB1 ARG C  67      -2.717  13.446 -20.173  0.00  0.00      CHNA  
ATOM   1000  HB2 ARG C  67      -2.685  15.174 -20.630  0.00  0.00      CHNA  
ATOM   1001  CG  ARG C  67      -3.531  13.749 -22.068  0.00  0.00      CHNA  
ATOM   1002  HG1 ARG C  67      -3.501  14.529 -22.777  0.00  0.00      CHNA  
ATOM   1003  HG2 ARG C  67      -3.108  12.921 -22.558  0.00  0.00      CHNA  
ATOM   1004  CD  ARG C  67      -4.975  13.491 -21.656  0.00  0.00      CHNA  
ATOM   1005  HD1 ARG C  67      -5.575  13.154 -22.588  0.00  0.00      CHNA  
ATOM   1006  HD2 ARG C  67      -5.086  12.791 -20.843  0.00  0.00      CHNA  
ATOM   1007  NE  ARG C  67      -5.630  14.814 -21.321  0.00  0.00      CHNA  
ATOM   1008  HE  ARG C  67      -5.074  15.620 -21.116  0.00  0.00      CHNA  
ATOM   1009  CZ  ARG C  67      -6.945  15.070 -21.381  0.00  0.00      CHNA  
ATOM   1010  NH1 ARG C  67      -7.871  14.229 -21.735  0.00  0.00      CHNA  
ATOM   1011 HH11 ARG C  67      -8.857  14.362 -21.570  0.00  0.00      CHNA  
ATOM   1012 HH12 ARG C  67      -7.514  13.351 -21.831  0.00  0.00      CHNA  
ATOM   1013  NH2 ARG C  67      -7.308  16.363 -21.141  0.00  0.00      CHNA  
ATOM   1014 HH21 ARG C  67      -8.179  16.650 -21.439  0.00  0.00      CHNA  
ATOM   1015 HH22 ARG C  67      -6.655  16.946 -21.496  0.00  0.00      CHNA  
ATOM   1016  C   ARG C  67      -0.851  15.296 -22.428  0.00  0.00      CHNA  
ATOM   1017  O   ARG C  67      -1.094  15.052 -23.620  0.00  0.00      CHNA  
ATOM   1018  N   TYR C  68      -0.255  16.464 -21.952  0.00  0.00      CHNA  
ATOM   1019  HN  TYR C  68      -0.108  16.566 -20.968  0.00  0.00      CHNA  
ATOM   1020  CA  TYR C  68       0.098  17.664 -22.767  0.00  0.00      CHNA  
ATOM   1021  HA  TYR C  68      -0.872  18.229 -23.014  0.00  0.00      CHNA  
ATOM   1022  CB  TYR C  68       0.935  18.612 -21.897  0.00  0.00      CHNA  
ATOM   1023  HB1 TYR C  68       1.065  18.257 -20.920  0.00  0.00      CHNA  
ATOM   1024  HB2 TYR C  68       1.995  18.798 -22.284  0.00  0.00      CHNA  
ATOM   1025  CG  TYR C  68       0.280  19.976 -21.713  0.00  0.00      CHNA  
ATOM   1026  CD1 TYR C  68      -0.626  20.208 -20.686  0.00  0.00      CHNA  
ATOM   1027  HD1 TYR C  68      -0.708  19.526 -19.812  0.00  0.00      CHNA  
ATOM   1028  CE1 TYR C  68      -1.283  21.467 -20.646  0.00  0.00      CHNA  
ATOM   1029  HE1 TYR C  68      -2.073  21.589 -19.926  0.00  0.00      CHNA  
ATOM   1030  CZ  TYR C  68      -0.964  22.461 -21.556  0.00  0.00      CHNA  
ATOM   1031  OH  TYR C  68      -1.601  23.705 -21.393  0.00  0.00      CHNA  
ATOM   1032  HH  TYR C  68      -1.679  24.099 -22.259  0.00  0.00      CHNA  
ATOM   1033  CD2 TYR C  68       0.583  20.963 -22.596  0.00  0.00      CHNA  
ATOM   1034  HD2 TYR C  68       1.290  20.704 -23.478  0.00  0.00      CHNA  
ATOM   1035  CE2 TYR C  68      -0.058  22.232 -22.533  0.00  0.00      CHNA  
ATOM   1036  HE2 TYR C  68       0.132  23.018 -23.307  0.00  0.00      CHNA  
ATOM   1037  C   TYR C  68       0.842  17.455 -24.071  0.00  0.00      CHNA  
ATOM   1038  O   TYR C  68       1.782  16.727 -24.267  0.00  0.00      CHNA  
ATOM   1039  N   GLY C  69       0.457  18.254 -25.106  0.00  0.00      CHNA  
ATOM   1040  HN  GLY C  69      -0.452  18.802 -24.933  0.00  0.00      CHNA  
ATOM   1041  CA  GLY C  69       1.067  18.255 -26.443  0.00  0.00      CHNA  
ATOM   1042  HA1 GLY C  69       0.467  18.975 -26.996  0.00  0.00      CHNA  
ATOM   1043  HA2 GLY C  69       1.119  17.235 -26.877  0.00  0.00      CHNA  
ATOM   1044  C   GLY C  69       2.435  18.801 -26.384  0.00  0.00      CHNA  
ATOM   1045  O   GLY C  69       2.767  19.544 -25.515  0.00  0.00      CHNA  
ATOM   1046  N   GLY C  70       3.184  18.521 -27.485  0.00  0.00      CHNA  
ATOM   1047  HN  GLY C  70       2.902  17.898 -28.234  0.00  0.00      CHNA  
ATOM   1048  CA  GLY C  70       4.625  18.926 -27.630  0.00  0.00      CHNA  
ATOM   1049  HA1 GLY C  70       4.775  19.872 -27.205  0.00  0.00      CHNA  
ATOM   1050  HA2 GLY C  70       4.747  18.981 -28.680  0.00  0.00      CHNA  
ATOM   1051  C   GLY C  70       5.606  17.916 -27.129  0.00  0.00      CHNA  
ATOM   1052  O   GLY C  70       6.788  18.198 -26.820  0.00  0.00      CHNA  
ATOM   1053  N   ALA C  71       5.227  16.654 -26.994  0.00  0.00      CHNA  
ATOM   1054  HN  ALA C  71       4.273  16.353 -26.969  0.00  0.00      CHNA  
ATOM   1055  CA  ALA C  71       6.188  15.615 -26.551  0.00  0.00      CHNA  
ATOM   1056  HA  ALA C  71       6.431  15.942 -25.597  0.00  0.00      CHNA  
ATOM   1057  CB  ALA C  71       5.384  14.353 -26.321  0.00  0.00      CHNA  
ATOM   1058  HB1 ALA C  71       5.908  13.577 -25.768  0.00  0.00      CHNA  
ATOM   1059  HB2 ALA C  71       4.496  14.764 -25.800  0.00  0.00      CHNA  
ATOM   1060  HB3 ALA C  71       5.076  13.874 -27.359  0.00  0.00      CHNA  
ATOM   1061  C   ALA C  71       7.545  15.440 -27.217  0.00  0.00      CHNA  
ATOM   1062  O   ALA C  71       7.676  15.679 -28.448  0.00  0.00      CHNA  
ATOM   1063  N   GLN C  72       8.540  15.116 -26.419  0.00  0.00      CHNA  
ATOM   1064  HN  GLN C  72       8.415  15.050 -25.411  0.00  0.00      CHNA  
ATOM   1065  CA  GLN C  72       9.924  14.985 -26.791  0.00  0.00      CHNA  
ATOM   1066  HA  GLN C  72      10.019  14.795 -27.838  0.00  0.00      CHNA  
ATOM   1067  CB  GLN C  72      10.750  16.284 -26.497  0.00  0.00      CHNA  
ATOM   1068  HB1 GLN C  72      10.526  16.606 -25.445  0.00  0.00      CHNA  
ATOM   1069  HB2 GLN C  72      11.809  16.144 -26.618  0.00  0.00      CHNA  
ATOM   1070  CG  GLN C  72      10.270  17.493 -27.328  0.00  0.00      CHNA  
ATOM   1071  HG1 GLN C  72      10.419  17.327 -28.428  0.00  0.00      CHNA  
ATOM   1072  HG2 GLN C  72       9.216  17.646 -27.088  0.00  0.00      CHNA  
ATOM   1073  CD  GLN C  72      10.937  18.863 -26.972  0.00  0.00      CHNA  
ATOM   1074  OE1 GLN C  72      11.876  18.961 -26.156  0.00  0.00      CHNA  
ATOM   1075  NE2 GLN C  72      10.439  19.920 -27.631  0.00  0.00      CHNA  
ATOM   1076 HE21 GLN C  72      10.946  20.768 -27.435  0.00  0.00      CHNA  
ATOM   1077 HE22 GLN C  72       9.951  19.872 -28.491  0.00  0.00      CHNA  
ATOM   1078  C   GLN C  72      10.551  13.889 -25.842  0.00  0.00      CHNA  
ATOM   1079  O   GLN C  72      11.713  14.024 -25.522  0.00  0.00      CHNA  
ATOM   1080  N   GLY C  73       9.757  12.882 -25.397  0.00  0.00      CHNA  
ATOM   1081  HN  GLY C  73       8.782  12.887 -25.644  0.00  0.00      CHNA  
ATOM   1082  CA  GLY C  73      10.270  11.531 -24.888  0.00  0.00      CHNA  
ATOM   1083  HA1 GLY C  73      11.245  11.409 -25.274  0.00  0.00      CHNA  
ATOM   1084  HA2 GLY C  73       9.547  10.750 -25.234  0.00  0.00      CHNA  
ATOM   1085  C   GLY C  73      10.351  11.594 -23.388  0.00  0.00      CHNA  
ATOM   1086  O   GLY C  73      10.792  10.644 -22.815  0.00  0.00      CHNA  
ATOM   1087  N   HIS C  74       9.831  12.684 -22.686  0.00  0.00      CHNA  
ATOM   1088  HN  HIS C  74       9.396  13.369 -23.294  0.00  0.00      CHNA  
ATOM   1089  CA  HIS C  74       9.584  12.709 -21.231  0.00  0.00      CHNA  
ATOM   1090  HA  HIS C  74       9.254  13.747 -20.894  0.00  0.00      CHNA  
ATOM   1091  CB  HIS C  74       8.505  11.770 -20.695  0.00  0.00      CHNA  
ATOM   1092  HB1 HIS C  74       7.516  11.871 -21.155  0.00  0.00      CHNA  
ATOM   1093  HB2 HIS C  74       8.903  10.740 -21.058  0.00  0.00      CHNA  
ATOM   1094  CD2 HIS C  74       8.246  12.470 -18.216  0.00  0.00      CHNA  
ATOM   1095  HD2 HIS C  74       8.356  13.591 -18.168  0.00  0.00      CHNA  
ATOM   1096  CG  HIS C  74       8.295  11.605 -19.239  0.00  0.00      CHNA  
ATOM   1097  NE2 HIS C  74       8.038  11.740 -17.124  0.00  0.00      CHNA  
ATOM   1098  HE2 HIS C  74       8.074  12.146 -16.160  0.00  0.00      CHNA  
ATOM   1099  ND1 HIS C  74       8.051  10.402 -18.666  0.00  0.00      CHNA  
ATOM   1100  HD1 HIS C  74       7.851   9.563 -19.168  0.00  0.00      CHNA  
ATOM   1101  CE1 HIS C  74       8.035  10.483 -17.377  0.00  0.00      CHNA  
ATOM   1102  HE1 HIS C  74       7.756   9.736 -16.760  0.00  0.00      CHNA  
ATOM   1103  C   HIS C  74      10.894  12.507 -20.437  0.00  0.00      CHNA  
ATOM   1104  O   HIS C  74      11.312  11.399 -20.183  0.00  0.00      CHNA  
ATOM   1105  N   GLY C  75      11.485  13.654 -19.941  0.00  0.00      CHNA  
ATOM   1106  HN  GLY C  75      11.049  14.538 -20.120  0.00  0.00      CHNA  
ATOM   1107  CA  GLY C  75      12.522  13.869 -18.950  0.00  0.00      CHNA  
ATOM   1108  HA1 GLY C  75      12.764  14.931 -19.063  0.00  0.00      CHNA  
ATOM   1109  HA2 GLY C  75      13.325  13.176 -19.154  0.00  0.00      CHNA  
ATOM   1110  C   GLY C  75      11.939  13.629 -17.617  0.00  0.00      CHNA  
ATOM   1111  O   GLY C  75      10.732  13.345 -17.424  0.00  0.00      CHNA  
ATOM   1112  N   THR C  76      12.810  13.812 -16.671  0.00  0.00      CHNA  
ATOM   1113  HN  THR C  76      13.695  14.167 -16.956  0.00  0.00      CHNA  
ATOM   1114  CA  THR C  76      12.588  13.610 -15.293  0.00  0.00      CHNA  
ATOM   1115  HA  THR C  76      11.886  12.852 -15.109  0.00  0.00      CHNA  
ATOM   1116  CB  THR C  76      13.911  13.293 -14.613  0.00  0.00      CHNA  
ATOM   1117  HB  THR C  76      13.827  13.234 -13.514  0.00  0.00      CHNA  
ATOM   1118  OG1 THR C  76      14.808  14.334 -14.825  0.00  0.00      CHNA  
ATOM   1119  HG1 THR C  76      15.673  13.934 -14.512  0.00  0.00      CHNA  
ATOM   1120  CG2 THR C  76      14.626  12.078 -15.219  0.00  0.00      CHNA  
ATOM   1121 HG21 THR C  76      14.782  12.144 -16.312  0.00  0.00      CHNA  
ATOM   1122 HG22 THR C  76      15.568  11.855 -14.660  0.00  0.00      CHNA  
ATOM   1123 HG23 THR C  76      13.923  11.267 -15.006  0.00  0.00      CHNA  
ATOM   1124  C   THR C  76      12.073  14.893 -14.630  0.00  0.00      CHNA  
ATOM   1125  O   THR C  76      11.801  15.961 -15.258  0.00  0.00      CHNA  
ATOM   1126  N   THR C  77      11.862  14.923 -13.341  0.00  0.00      CHNA  
ATOM   1127  HN  THR C  77      11.858  13.971 -12.941  0.00  0.00      CHNA  
ATOM   1128  CA  THR C  77      11.266  16.043 -12.617  0.00  0.00      CHNA  
ATOM   1129  HA  THR C  77      10.310  16.230 -13.131  0.00  0.00      CHNA  
ATOM   1130  CB  THR C  77      10.985  15.696 -11.168  0.00  0.00      CHNA  
ATOM   1131  HB  THR C  77      11.911  15.643 -10.472  0.00  0.00      CHNA  
ATOM   1132  OG1 THR C  77      10.370  14.436 -11.111  0.00  0.00      CHNA  
ATOM   1133  HG1 THR C  77      11.038  13.734 -11.315  0.00  0.00      CHNA  
ATOM   1134  CG2 THR C  77       9.965  16.736 -10.599  0.00  0.00      CHNA  
ATOM   1135 HG21 THR C  77       9.894  16.546  -9.469  0.00  0.00      CHNA  
ATOM   1136 HG22 THR C  77      10.353  17.758 -10.833  0.00  0.00      CHNA  
ATOM   1137 HG23 THR C  77       8.964  16.669 -11.105  0.00  0.00      CHNA  
ATOM   1138  C   THR C  77      12.053  17.407 -12.772  0.00  0.00      CHNA  
ATOM   1139  O   THR C  77      11.404  18.400 -13.067  0.00  0.00      CHNA  
ATOM   1140  N   PRO C  78      13.364  17.605 -12.626  0.00  0.00      CHNA  
ATOM   1141  CD  PRO C  78      14.334  16.585 -12.401  0.00  0.00      CHNA  
ATOM   1142  HD1 PRO C  78      13.948  15.808 -11.700  0.00  0.00      CHNA  
ATOM   1143  HD2 PRO C  78      14.541  16.199 -13.372  0.00  0.00      CHNA  
ATOM   1144  CA  PRO C  78      14.017  18.822 -13.033  0.00  0.00      CHNA  
ATOM   1145  HA  PRO C  78      13.570  19.561 -12.400  0.00  0.00      CHNA  
ATOM   1146  CB  PRO C  78      15.439  18.697 -12.624  0.00  0.00      CHNA  
ATOM   1147  HB1 PRO C  78      15.725  19.388 -11.789  0.00  0.00      CHNA  
ATOM   1148  HB2 PRO C  78      16.121  18.703 -13.502  0.00  0.00      CHNA  
ATOM   1149  CG  PRO C  78      15.623  17.292 -11.963  0.00  0.00      CHNA  
ATOM   1150  HG1 PRO C  78      16.517  16.734 -12.252  0.00  0.00      CHNA  
ATOM   1151  HG2 PRO C  78      15.811  17.457 -10.900  0.00  0.00      CHNA  
ATOM   1152  C   PRO C  78      13.897  19.182 -14.544  0.00  0.00      CHNA  
ATOM   1153  O   PRO C  78      14.016  20.407 -14.800  0.00  0.00      CHNA  
ATOM   1154  N   ALA C  79      13.661  18.203 -15.504  0.00  0.00      CHNA  
ATOM   1155  HN  ALA C  79      13.596  17.238 -15.213  0.00  0.00      CHNA  
ATOM   1156  CA  ALA C  79      13.336  18.558 -16.867  0.00  0.00      CHNA  
ATOM   1157  HA  ALA C  79      14.030  19.369 -17.196  0.00  0.00      CHNA  
ATOM   1158  CB  ALA C  79      13.205  17.273 -17.771  0.00  0.00      CHNA  
ATOM   1159  HB1 ALA C  79      13.237  17.465 -18.861  0.00  0.00      CHNA  
ATOM   1160  HB2 ALA C  79      14.027  16.608 -17.585  0.00  0.00      CHNA  
ATOM   1161  HB3 ALA C  79      12.383  16.599 -17.435  0.00  0.00      CHNA  
ATOM   1162  C   ALA C  79      11.927  19.173 -16.960  0.00  0.00      CHNA  
ATOM   1163  O   ALA C  79      11.742  20.161 -17.661  0.00  0.00      CHNA  
ATOM   1164  N   ILE C  80      10.914  18.636 -16.254  0.00  0.00      CHNA  
ATOM   1165  HN  ILE C  80      11.151  17.692 -15.967  0.00  0.00      CHNA  
ATOM   1166  CA  ILE C  80       9.460  19.054 -16.271  0.00  0.00      CHNA  
ATOM   1167  HA  ILE C  80       9.176  19.091 -17.321  0.00  0.00      CHNA  
ATOM   1168  CB  ILE C  80       8.493  17.963 -15.730  0.00  0.00      CHNA  
ATOM   1169  HB  ILE C  80       8.764  17.697 -14.630  0.00  0.00      CHNA  
ATOM   1170  CG2 ILE C  80       7.022  18.472 -15.722  0.00  0.00      CHNA  
ATOM   1171 HG21 ILE C  80       6.383  18.097 -14.845  0.00  0.00      CHNA  
ATOM   1172 HG22 ILE C  80       6.977  19.552 -15.573  0.00  0.00      CHNA  
ATOM   1173 HG23 ILE C  80       6.452  18.308 -16.673  0.00  0.00      CHNA  
ATOM   1174  CG1 ILE C  80       8.626  16.681 -16.611  0.00  0.00      CHNA  
ATOM   1175 HG11 ILE C  80       8.630  17.021 -17.688  0.00  0.00      CHNA  
ATOM   1176 HG12 ILE C  80       9.586  16.115 -16.463  0.00  0.00      CHNA  
ATOM   1177  CD  ILE C  80       7.441  15.688 -16.470  0.00  0.00      CHNA  
ATOM   1178  HD1 ILE C  80       7.572  14.754 -17.044  0.00  0.00      CHNA  
ATOM   1179  HD2 ILE C  80       7.514  15.365 -15.406  0.00  0.00      CHNA  
ATOM   1180  HD3 ILE C  80       6.482  16.153 -16.671  0.00  0.00      CHNA  
ATOM   1181  C   ILE C  80       9.250  20.440 -15.688  0.00  0.00      CHNA  
ATOM   1182  O   ILE C  80       8.598  21.246 -16.261  0.00  0.00      CHNA  
ATOM   1183  N   PHE C  81       9.819  20.728 -14.419  0.00  0.00      CHNA  
ATOM   1184  HN  PHE C  81      10.308  19.999 -13.883  0.00  0.00      CHNA  
ATOM   1185  CA  PHE C  81       9.781  22.086 -13.814  0.00  0.00      CHNA  
ATOM   1186  HA  PHE C  81      10.618  22.105 -13.044  0.00  0.00      CHNA  
ATOM   1187  CB  PHE C  81       8.458  22.411 -13.144  0.00  0.00      CHNA  
ATOM   1188  HB1 PHE C  81       8.423  23.477 -12.861  0.00  0.00      CHNA  
ATOM   1189  HB2 PHE C  81       7.671  22.306 -13.854  0.00  0.00      CHNA  
ATOM   1190  CG  PHE C  81       8.239  21.609 -11.890  0.00  0.00      CHNA  
ATOM   1191  CD1 PHE C  81       9.117  21.541 -10.705  0.00  0.00      CHNA  
ATOM   1192  HD1 PHE C  81      10.045  22.067 -10.699  0.00  0.00      CHNA  
ATOM   1193  CE1 PHE C  81       8.638  20.817  -9.623  0.00  0.00      CHNA  
ATOM   1194  HE1 PHE C  81       9.314  20.679  -8.782  0.00  0.00      CHNA  
ATOM   1195  CZ  PHE C  81       7.283  20.396  -9.498  0.00  0.00      CHNA  
ATOM   1196  HZ  PHE C  81       6.967  19.898  -8.582  0.00  0.00      CHNA  
ATOM   1197  CD2 PHE C  81       7.081  20.877 -11.908  0.00  0.00      CHNA  
ATOM   1198  HD2 PHE C  81       6.488  20.813 -12.838  0.00  0.00      CHNA  
ATOM   1199  CE2 PHE C  81       6.518  20.366 -10.737  0.00  0.00      CHNA  
ATOM   1200  HE2 PHE C  81       5.500  19.964 -10.677  0.00  0.00      CHNA  
ATOM   1201  C   PHE C  81      10.247  23.184 -14.821  0.00  0.00      CHNA  
ATOM   1202  O   PHE C  81       9.597  24.218 -14.953  0.00  0.00      CHNA  
ATOM   1203  N   TYR C  82      11.363  22.963 -15.534  0.00  0.00      CHNA  
ATOM   1204  HN  TYR C  82      11.944  22.183 -15.370  0.00  0.00      CHNA  
ATOM   1205  CA  TYR C  82      12.056  23.829 -16.485  0.00  0.00      CHNA  
ATOM   1206  HA  TYR C  82      12.089  24.851 -16.039  0.00  0.00      CHNA  
ATOM   1207  CB  TYR C  82      13.495  23.268 -16.725  0.00  0.00      CHNA  
ATOM   1208  HB1 TYR C  82      13.989  22.901 -15.788  0.00  0.00      CHNA  
ATOM   1209  HB2 TYR C  82      13.489  22.404 -17.474  0.00  0.00      CHNA  
ATOM   1210  CG  TYR C  82      14.421  24.289 -17.166  0.00  0.00      CHNA  
ATOM   1211  CD1 TYR C  82      14.636  25.359 -16.252  0.00  0.00      CHNA  
ATOM   1212  HD1 TYR C  82      14.080  25.421 -15.316  0.00  0.00      CHNA  
ATOM   1213  CE1 TYR C  82      15.545  26.408 -16.579  0.00  0.00      CHNA  
ATOM   1214  HE1 TYR C  82      15.816  27.135 -15.841  0.00  0.00      CHNA  
ATOM   1215  CZ  TYR C  82      16.197  26.394 -17.789  0.00  0.00      CHNA  
ATOM   1216  OH  TYR C  82      17.238  27.281 -17.992  0.00  0.00      CHNA  
ATOM   1217  HH  TYR C  82      17.281  27.460 -18.932  0.00  0.00      CHNA  
ATOM   1218  CD2 TYR C  82      15.119  24.298 -18.403  0.00  0.00      CHNA  
ATOM   1219  HD2 TYR C  82      15.016  23.458 -19.082  0.00  0.00      CHNA  
ATOM   1220  CE2 TYR C  82      16.027  25.325 -18.663  0.00  0.00      CHNA  
ATOM   1221  HE2 TYR C  82      16.664  25.209 -19.542  0.00  0.00      CHNA  
ATOM   1222  C   TYR C  82      11.194  24.066 -17.790  0.00  0.00      CHNA  
ATOM   1223  O   TYR C  82      11.292  25.042 -18.510  0.00  0.00      CHNA  
ATOM   1224  N   LEU C  83      10.375  23.071 -18.186  0.00  0.00      CHNA  
ATOM   1225  HN  LEU C  83      10.391  22.247 -17.575  0.00  0.00      CHNA  
ATOM   1226  CA  LEU C  83       9.443  23.135 -19.280  0.00  0.00      CHNA  
ATOM   1227  HA  LEU C  83       9.973  23.625 -20.150  0.00  0.00      CHNA  
ATOM   1228  CB  LEU C  83       8.811  21.812 -19.604  0.00  0.00      CHNA  
ATOM   1229  HB1 LEU C  83       9.604  21.033 -19.746  0.00  0.00      CHNA  
ATOM   1230  HB2 LEU C  83       8.126  21.395 -18.836  0.00  0.00      CHNA  
ATOM   1231  CG  LEU C  83       7.910  21.842 -20.899  0.00  0.00      CHNA  
ATOM   1232  HG  LEU C  83       7.260  22.675 -20.832  0.00  0.00      CHNA  
ATOM   1233  CD1 LEU C  83       7.176  20.488 -21.015  0.00  0.00      CHNA  
ATOM   1234 HD11 LEU C  83       6.531  20.398 -20.118  0.00  0.00      CHNA  
ATOM   1235 HD12 LEU C  83       6.503  20.428 -21.894  0.00  0.00      CHNA  
ATOM   1236 HD13 LEU C  83       7.895  19.668 -21.046  0.00  0.00      CHNA  
ATOM   1237  CD2 LEU C  83       8.701  22.000 -22.211  0.00  0.00      CHNA  
ATOM   1238 HD21 LEU C  83       9.474  21.224 -22.215  0.00  0.00      CHNA  
ATOM   1239 HD22 LEU C  83       9.175  23.017 -22.334  0.00  0.00      CHNA  
ATOM   1240 HD23 LEU C  83       8.138  21.793 -23.182  0.00  0.00      CHNA  
ATOM   1241  C   LEU C  83       8.358  24.095 -18.968  0.00  0.00      CHNA  
ATOM   1242  O   LEU C  83       8.142  25.005 -19.751  0.00  0.00      CHNA  
ATOM   1243  N   LEU C  84       7.707  23.906 -17.798  0.00  0.00      CHNA  
ATOM   1244  HN  LEU C  84       7.960  23.083 -17.273  0.00  0.00      CHNA  
ATOM   1245  CA  LEU C  84       6.664  24.742 -17.305  0.00  0.00      CHNA  
ATOM   1246  HA  LEU C  84       6.055  24.985 -18.219  0.00  0.00      CHNA  
ATOM   1247  CB  LEU C  84       6.026  24.102 -15.994  0.00  0.00      CHNA  
ATOM   1248  HB1 LEU C  84       5.277  24.804 -15.544  0.00  0.00      CHNA  
ATOM   1249  HB2 LEU C  84       6.914  24.010 -15.292  0.00  0.00      CHNA  
ATOM   1250  CG  LEU C  84       5.285  22.757 -16.275  0.00  0.00      CHNA  
ATOM   1251  HG  LEU C  84       6.094  22.095 -16.486  0.00  0.00      CHNA  
ATOM   1252  CD1 LEU C  84       4.253  22.801 -17.466  0.00  0.00      CHNA  
ATOM   1253 HD11 LEU C  84       3.598  23.741 -17.385  0.00  0.00      CHNA  
ATOM   1254 HD12 LEU C  84       3.754  21.843 -17.676  0.00  0.00      CHNA  
ATOM   1255 HD13 LEU C  84       4.796  23.069 -18.370  0.00  0.00      CHNA  
ATOM   1256  CD2 LEU C  84       4.731  22.354 -14.919  0.00  0.00      CHNA  
ATOM   1257 HD21 LEU C  84       3.949  22.996 -14.487  0.00  0.00      CHNA  
ATOM   1258 HD22 LEU C  84       4.305  21.278 -14.956  0.00  0.00      CHNA  
ATOM   1259 HD23 LEU C  84       5.617  22.395 -14.218  0.00  0.00      CHNA  
ATOM   1260  C   LEU C  84       7.125  26.185 -16.873  0.00  0.00      CHNA  
ATOM   1261  O   LEU C  84       6.513  27.188 -17.163  0.00  0.00      CHNA  
ATOM   1262  N   TRP C  85       8.363  26.277 -16.297  0.00  0.00      CHNA  
ATOM   1263  HN  TRP C  85       8.874  25.366 -16.215  0.00  0.00      CHNA  
ATOM   1264  CA  TRP C  85       8.997  27.513 -15.811  0.00  0.00      CHNA  
ATOM   1265  HA  TRP C  85       8.658  28.369 -16.273  0.00  0.00      CHNA  
ATOM   1266  CB  TRP C  85       8.605  27.715 -14.317  0.00  0.00      CHNA  
ATOM   1267  HB1 TRP C  85       7.478  27.535 -14.208  0.00  0.00      CHNA  
ATOM   1268  HB2 TRP C  85       9.156  26.949 -13.688  0.00  0.00      CHNA  
ATOM   1269  CG  TRP C  85       8.921  29.015 -13.512  0.00  0.00      CHNA  
ATOM   1270  CD1 TRP C  85       8.884  30.304 -13.986  0.00  0.00      CHNA  
ATOM   1271  HD1 TRP C  85       8.483  30.552 -14.957  0.00  0.00      CHNA  
ATOM   1272  NE1 TRP C  85       9.153  31.188 -12.923  0.00  0.00      CHNA  
ATOM   1273  HE1 TRP C  85       8.922  32.071 -12.961  0.00  0.00      CHNA  
ATOM   1274  CE2 TRP C  85       9.537  30.469 -11.841  0.00  0.00      CHNA  
ATOM   1275  CD2 TRP C  85       9.336  29.096 -12.141  0.00  0.00      CHNA  
ATOM   1276  CE3 TRP C  85       9.465  28.071 -11.178  0.00  0.00      CHNA  
ATOM   1277  HE3 TRP C  85       9.311  27.009 -11.387  0.00  0.00      CHNA  
ATOM   1278  CZ3 TRP C  85       9.894  28.517  -9.893  0.00  0.00      CHNA  
ATOM   1279  HZ3 TRP C  85      10.190  27.796  -9.174  0.00  0.00      CHNA  
ATOM   1280  CZ2 TRP C  85       9.951  30.922 -10.628  0.00  0.00      CHNA  
ATOM   1281  HZ2 TRP C  85      10.066  31.918 -10.417  0.00  0.00      CHNA  
ATOM   1282  CH2 TRP C  85      10.201  29.894  -9.684  0.00  0.00      CHNA  
ATOM   1283  HH2 TRP C  85      10.530  30.239  -8.749  0.00  0.00      CHNA  
ATOM   1284  C   TRP C  85      10.502  27.482 -16.020  0.00  0.00      CHNA  
ATOM   1285  O   TRP C  85      11.350  26.910 -15.349  0.00  0.00      CHNA  
ATOM   1286  N   ARG C  86      10.867  28.235 -17.124  0.00  0.00      CHNA  
ATOM   1287  HN  ARG C  86      10.269  28.852 -17.769  0.00  0.00      CHNA  
ATOM   1288  CA  ARG C  86      12.310  28.369 -17.447  0.00  0.00      CHNA  
ATOM   1289  HA  ARG C  86      12.802  27.386 -17.530  0.00  0.00      CHNA  
ATOM   1290  CB  ARG C  86      12.406  28.969 -18.905  0.00  0.00      CHNA  
ATOM   1291  HB1 ARG C  86      11.655  28.433 -19.533  0.00  0.00      CHNA  
ATOM   1292  HB2 ARG C  86      12.141  30.041 -18.844  0.00  0.00      CHNA  
ATOM   1293  CG  ARG C  86      13.770  28.803 -19.600  0.00  0.00      CHNA  
ATOM   1294  HG1 ARG C  86      14.688  29.297 -19.033  0.00  0.00      CHNA  
ATOM   1295  HG2 ARG C  86      14.077  27.788 -19.574  0.00  0.00      CHNA  
ATOM   1296  CD  ARG C  86      13.833  29.141 -21.057  0.00  0.00      CHNA  
ATOM   1297  HD1 ARG C  86      13.443  30.191 -21.116  0.00  0.00      CHNA  
ATOM   1298  HD2 ARG C  86      14.862  29.330 -21.520  0.00  0.00      CHNA  
ATOM   1299  NE  ARG C  86      12.989  28.247 -21.852  0.00  0.00      CHNA  
ATOM   1300  HE  ARG C  86      12.761  27.321 -21.604  0.00  0.00      CHNA  
ATOM   1301  CZ  ARG C  86      12.076  28.785 -22.724  0.00  0.00      CHNA  
ATOM   1302  NH1 ARG C  86      12.140  29.998 -23.201  0.00  0.00      CHNA  
ATOM   1303 HH11 ARG C  86      11.406  30.388 -23.723  0.00  0.00      CHNA  
ATOM   1304 HH12 ARG C  86      12.861  30.680 -22.828  0.00  0.00      CHNA  
ATOM   1305  NH2 ARG C  86      11.079  28.027 -23.122  0.00  0.00      CHNA  
ATOM   1306 HH21 ARG C  86      10.273  28.437 -23.565  0.00  0.00      CHNA  
ATOM   1307 HH22 ARG C  86      11.051  27.056 -22.783  0.00  0.00      CHNA  
ATOM   1308  C   ARG C  86      13.138  29.220 -16.476  0.00  0.00      CHNA  
ATOM   1309  O   ARG C  86      13.577  30.336 -16.700  0.00  0.00      CHNA  
ATOM   1310  N   ASN C  87      13.359  28.614 -15.288  0.00  0.00      CHNA  
ATOM   1311  HN  ASN C  87      12.893  27.752 -15.167  0.00  0.00      CHNA  
ATOM   1312  CA  ASN C  87      14.055  29.173 -14.174  0.00  0.00      CHNA  
ATOM   1313  HA  ASN C  87      14.665  30.101 -14.491  0.00  0.00      CHNA  
ATOM   1314  CB  ASN C  87      12.932  29.647 -13.203  0.00  0.00      CHNA  
ATOM   1315  HB1 ASN C  87      12.155  30.362 -13.636  0.00  0.00      CHNA  
ATOM   1316  HB2 ASN C  87      12.373  28.730 -12.854  0.00  0.00      CHNA  
ATOM   1317  CG  ASN C  87      13.460  30.204 -11.873  0.00  0.00      CHNA  
ATOM   1318  OD1 ASN C  87      13.721  29.449 -10.974  0.00  0.00      CHNA  
ATOM   1319  ND2 ASN C  87      13.568  31.533 -11.744  0.00  0.00      CHNA  
ATOM   1320 HD21 ASN C  87      13.853  31.778 -10.861  0.00  0.00      CHNA  
ATOM   1321 HD22 ASN C  87      13.375  32.139 -12.536  0.00  0.00      CHNA  
ATOM   1322  C   ASN C  87      15.019  28.165 -13.561  0.00  0.00      CHNA  
ATOM   1323  O   ASN C  87      14.738  26.942 -13.589  0.00  0.00      CHNA  
ATOM   1324  N   ARG C  88      16.224  28.625 -13.091  0.00  0.00      CHNA  
ATOM   1325  HN  ARG C  88      16.562  29.583 -13.101  0.00  0.00      CHNA  
ATOM   1326  CA  ARG C  88      17.229  27.738 -12.472  0.00  0.00      CHNA  
ATOM   1327  HA  ARG C  88      17.305  26.855 -13.163  0.00  0.00      CHNA  
ATOM   1328  CB  ARG C  88      18.531  28.557 -12.327  0.00  0.00      CHNA  
ATOM   1329  HB1 ARG C  88      18.920  28.882 -13.305  0.00  0.00      CHNA  
ATOM   1330  HB2 ARG C  88      18.331  29.460 -11.650  0.00  0.00      CHNA  
ATOM   1331  CG  ARG C  88      19.702  27.796 -11.639  0.00  0.00      CHNA  
ATOM   1332  HG1 ARG C  88      20.544  28.572 -11.605  0.00  0.00      CHNA  
ATOM   1333  HG2 ARG C  88      19.485  27.499 -10.531  0.00  0.00      CHNA  
ATOM   1334  CD  ARG C  88      20.168  26.428 -12.177  0.00  0.00      CHNA  
ATOM   1335  HD1 ARG C  88      20.990  25.991 -11.618  0.00  0.00      CHNA  
ATOM   1336  HD2 ARG C  88      19.227  25.801 -12.276  0.00  0.00      CHNA  
ATOM   1337  NE  ARG C  88      20.573  26.666 -13.574  0.00  0.00      CHNA  
ATOM   1338  HE  ARG C  88      20.666  27.561 -13.890  0.00  0.00      CHNA  
ATOM   1339  CZ  ARG C  88      21.400  25.891 -14.301  0.00  0.00      CHNA  
ATOM   1340  NH1 ARG C  88      21.574  24.628 -14.000  0.00  0.00      CHNA  
ATOM   1341 HH11 ARG C  88      21.775  23.967 -14.766  0.00  0.00      CHNA  
ATOM   1342 HH12 ARG C  88      21.188  24.393 -13.165  0.00  0.00      CHNA  
ATOM   1343  NH2 ARG C  88      21.961  26.401 -15.371  0.00  0.00      CHNA  
ATOM   1344 HH21 ARG C  88      22.767  26.020 -15.884  0.00  0.00      CHNA  
ATOM   1345 HH22 ARG C  88      21.774  27.365 -15.559  0.00  0.00      CHNA  
ATOM   1346  C   ARG C  88      16.792  27.165 -11.163  0.00  0.00      CHNA  
ATOM   1347  O   ARG C  88      16.907  26.013 -10.819  0.00  0.00      CHNA  
ATOM   1348  N   PHE C  89      16.092  27.935 -10.311  0.00  0.00      CHNA  
ATOM   1349  HN  PHE C  89      15.813  28.876 -10.560  0.00  0.00      CHNA  
ATOM   1350  CA  PHE C  89      15.561  27.372  -9.064  0.00  0.00      CHNA  
ATOM   1351  HA  PHE C  89      16.367  26.777  -8.752  0.00  0.00      CHNA  
ATOM   1352  CB  PHE C  89      15.363  28.517  -8.035  0.00  0.00      CHNA  
ATOM   1353  HB1 PHE C  89      15.027  29.380  -8.529  0.00  0.00      CHNA  
ATOM   1354  HB2 PHE C  89      14.625  28.203  -7.245  0.00  0.00      CHNA  
ATOM   1355  CG  PHE C  89      16.736  28.816  -7.393  0.00  0.00      CHNA  
ATOM   1356  CD1 PHE C  89      17.802  29.384  -8.142  0.00  0.00      CHNA  
ATOM   1357  HD1 PHE C  89      17.468  29.758  -9.134  0.00  0.00      CHNA  
ATOM   1358  CE1 PHE C  89      19.060  29.518  -7.531  0.00  0.00      CHNA  
ATOM   1359  HE1 PHE C  89      19.876  29.988  -8.176  0.00  0.00      CHNA  
ATOM   1360  CZ  PHE C  89      19.323  28.910  -6.318  0.00  0.00      CHNA  
ATOM   1361  HZ  PHE C  89      20.339  28.982  -5.868  0.00  0.00      CHNA  
ATOM   1362  CD2 PHE C  89      17.002  28.295  -6.121  0.00  0.00      CHNA  
ATOM   1363  HD2 PHE C  89      16.176  27.819  -5.568  0.00  0.00      CHNA  
ATOM   1364  CE2 PHE C  89      18.257  28.322  -5.615  0.00  0.00      CHNA  
ATOM   1365  HE2 PHE C  89      18.554  27.961  -4.662  0.00  0.00      CHNA  
ATOM   1366  C   PHE C  89      14.314  26.449  -9.268  0.00  0.00      CHNA  
ATOM   1367  O   PHE C  89      14.088  25.524  -8.505  0.00  0.00      CHNA  
ATOM   1368  N   ALA C  90      13.691  26.395 -10.455  0.00  0.00      CHNA  
ATOM   1369  HN  ALA C  90      13.895  27.048 -11.182  0.00  0.00      CHNA  
ATOM   1370  CA  ALA C  90      12.670  25.430 -10.748  0.00  0.00      CHNA  
ATOM   1371  HA  ALA C  90      11.925  25.447 -10.023  0.00  0.00      CHNA  
ATOM   1372  CB  ALA C  90      12.085  25.682 -12.140  0.00  0.00      CHNA  
ATOM   1373  HB1 ALA C  90      11.507  26.639 -12.071  0.00  0.00      CHNA  
ATOM   1374  HB2 ALA C  90      12.892  25.978 -12.824  0.00  0.00      CHNA  
ATOM   1375  HB3 ALA C  90      11.458  24.831 -12.488  0.00  0.00      CHNA  
ATOM   1376  C   ALA C  90      13.141  23.942 -10.806  0.00  0.00      CHNA  
ATOM   1377  O   ALA C  90      12.391  23.076 -10.508  0.00  0.00      CHNA  
ATOM   1378  N   LYS C  91      14.438  23.764 -11.330  0.00  0.00      CHNA  
ATOM   1379  HN  LYS C  91      14.912  24.537 -11.671  0.00  0.00      CHNA  
ATOM   1380  CA  LYS C  91      15.270  22.524 -11.379  0.00  0.00      CHNA  
ATOM   1381  HA  LYS C  91      14.637  21.790 -11.864  0.00  0.00      CHNA  
ATOM   1382  CB  LYS C  91      16.567  22.873 -12.209  0.00  0.00      CHNA  
ATOM   1383  HB1 LYS C  91      17.226  23.715 -11.773  0.00  0.00      CHNA  
ATOM   1384  HB2 LYS C  91      17.193  21.988 -12.252  0.00  0.00      CHNA  
ATOM   1385  CG  LYS C  91      16.200  23.198 -13.695  0.00  0.00      CHNA  
ATOM   1386  HG1 LYS C  91      15.540  22.317 -14.095  0.00  0.00      CHNA  
ATOM   1387  HG2 LYS C  91      15.720  24.149 -13.795  0.00  0.00      CHNA  
ATOM   1388  CD  LYS C  91      17.484  23.190 -14.607  0.00  0.00      CHNA  
ATOM   1389  HD1 LYS C  91      18.044  24.153 -14.486  0.00  0.00      CHNA  
ATOM   1390  HD2 LYS C  91      18.154  22.382 -14.131  0.00  0.00      CHNA  
ATOM   1391  CE  LYS C  91      17.279  22.757 -16.033  0.00  0.00      CHNA  
ATOM   1392  HE1 LYS C  91      16.851  21.703 -15.983  0.00  0.00      CHNA  
ATOM   1393  HE2 LYS C  91      16.622  23.425 -16.553  0.00  0.00      CHNA  
ATOM   1394  NZ  LYS C  91      18.491  22.704 -16.788  0.00  0.00      CHNA  
ATOM   1395  HZ1 LYS C  91      18.369  22.275 -17.706  0.00  0.00      CHNA  
ATOM   1396  HZ2 LYS C  91      18.959  23.631 -17.001  0.00  0.00      CHNA  
ATOM   1397  HZ3 LYS C  91      19.121  22.191 -16.161  0.00  0.00      CHNA  
ATOM   1398  C   LYS C  91      15.646  22.084  -9.942  0.00  0.00      CHNA  
ATOM   1399  O   LYS C  91      15.563  20.901  -9.633  0.00  0.00      CHNA  
ATOM   1400  N   ILE C  92      16.128  22.985  -9.085  0.00  0.00      CHNA  
ATOM   1401  HN  ILE C  92      16.256  23.856  -9.371  0.00  0.00      CHNA  
ATOM   1402  CA  ILE C  92      16.444  22.821  -7.671  0.00  0.00      CHNA  
ATOM   1403  HA  ILE C  92      17.127  21.998  -7.637  0.00  0.00      CHNA  
ATOM   1404  CB  ILE C  92      17.142  24.061  -7.007  0.00  0.00      CHNA  
ATOM   1405  HB  ILE C  92      16.459  24.948  -7.087  0.00  0.00      CHNA  
ATOM   1406  CG2 ILE C  92      17.451  23.855  -5.559  0.00  0.00      CHNA  
ATOM   1407 HG21 ILE C  92      18.101  24.636  -5.142  0.00  0.00      CHNA  
ATOM   1408 HG22 ILE C  92      16.549  23.746  -5.030  0.00  0.00      CHNA  
ATOM   1409 HG23 ILE C  92      17.896  22.912  -5.408  0.00  0.00      CHNA  
ATOM   1410  CG1 ILE C  92      18.373  24.481  -7.859  0.00  0.00      CHNA  
ATOM   1411 HG11 ILE C  92      18.100  24.619  -8.929  0.00  0.00      CHNA  
ATOM   1412 HG12 ILE C  92      18.843  25.446  -7.610  0.00  0.00      CHNA  
ATOM   1413  CD  ILE C  92      19.413  23.328  -7.904  0.00  0.00      CHNA  
ATOM   1414  HD1 ILE C  92      19.599  22.923  -6.895  0.00  0.00      CHNA  
ATOM   1415  HD2 ILE C  92      19.028  22.589  -8.663  0.00  0.00      CHNA  
ATOM   1416  HD3 ILE C  92      20.370  23.802  -8.407  0.00  0.00      CHNA  
ATOM   1417  C   ILE C  92      15.213  22.338  -6.835  0.00  0.00      CHNA  
ATOM   1418  O   ILE C  92      15.265  21.367  -6.111  0.00  0.00      CHNA  
ATOM   1419  N   LEU C  93      14.069  22.969  -7.106  0.00  0.00      CHNA  
ATOM   1420  HN  LEU C  93      13.979  23.797  -7.642  0.00  0.00      CHNA  
ATOM   1421  CA  LEU C  93      12.776  22.445  -6.648  0.00  0.00      CHNA  
ATOM   1422  HA  LEU C  93      12.781  22.350  -5.535  0.00  0.00      CHNA  
ATOM   1423  CB  LEU C  93      11.645  23.442  -7.087  0.00  0.00      CHNA  
ATOM   1424  HB1 LEU C  93      11.788  23.648  -8.167  0.00  0.00      CHNA  
ATOM   1425  HB2 LEU C  93      10.665  22.897  -6.943  0.00  0.00      CHNA  
ATOM   1426  CG  LEU C  93      11.558  24.810  -6.418  0.00  0.00      CHNA  
ATOM   1427  HG  LEU C  93      12.586  25.248  -6.372  0.00  0.00      CHNA  
ATOM   1428  CD1 LEU C  93      11.102  24.707  -4.981  0.00  0.00      CHNA  
ATOM   1429 HD11 LEU C  93      11.071  25.639  -4.378  0.00  0.00      CHNA  
ATOM   1430 HD12 LEU C  93      10.097  24.203  -4.854  0.00  0.00      CHNA  
ATOM   1431 HD13 LEU C  93      11.765  24.053  -4.386  0.00  0.00      CHNA  
ATOM   1432  CD2 LEU C  93      10.708  25.919  -7.093  0.00  0.00      CHNA  
ATOM   1433 HD21 LEU C  93      10.838  26.865  -6.535  0.00  0.00      CHNA  
ATOM   1434 HD22 LEU C  93      11.174  26.055  -8.107  0.00  0.00      CHNA  
ATOM   1435 HD23 LEU C  93       9.627  25.663  -7.166  0.00  0.00      CHNA  
ATOM   1436  C   LEU C  93      12.424  20.999  -7.172  0.00  0.00      CHNA  
ATOM   1437  O   LEU C  93      11.795  20.168  -6.524  0.00  0.00      CHNA  
ATOM   1438  N   GLY C  94      12.841  20.647  -8.480  0.00  0.00      CHNA  
ATOM   1439  HN  GLY C  94      13.360  21.322  -8.997  0.00  0.00      CHNA  
ATOM   1440  CA  GLY C  94      12.506  19.374  -9.115  0.00  0.00      CHNA  
ATOM   1441  HA1 GLY C  94      12.553  19.301 -10.232  0.00  0.00      CHNA  
ATOM   1442  HA2 GLY C  94      11.541  19.117  -8.752  0.00  0.00      CHNA  
ATOM   1443  C   GLY C  94      13.350  18.237  -8.586  0.00  0.00      CHNA  
ATOM   1444  O   GLY C  94      13.034  17.075  -8.819  0.00  0.00      CHNA  
ATOM   1445  N   VAL C  95      14.465  18.414  -7.816  0.00  0.00      CHNA  
ATOM   1446  HN  VAL C  95      14.898  19.335  -7.958  0.00  0.00      CHNA  
ATOM   1447  CA  VAL C  95      15.206  17.478  -7.095  0.00  0.00      CHNA  
ATOM   1448  HA  VAL C  95      15.323  16.682  -7.767  0.00  0.00      CHNA  
ATOM   1449  CB  VAL C  95      16.555  18.000  -6.634  0.00  0.00      CHNA  
ATOM   1450  HB  VAL C  95      16.408  18.913  -5.990  0.00  0.00      CHNA  
ATOM   1451  CG1 VAL C  95      17.347  16.998  -5.876  0.00  0.00      CHNA  
ATOM   1452 HG11 VAL C  95      16.872  16.772  -4.869  0.00  0.00      CHNA  
ATOM   1453 HG12 VAL C  95      17.480  16.110  -6.497  0.00  0.00      CHNA  
ATOM   1454 HG13 VAL C  95      18.339  17.364  -5.569  0.00  0.00      CHNA  
ATOM   1455  CG2 VAL C  95      17.305  18.445  -7.887  0.00  0.00      CHNA  
ATOM   1456 HG21 VAL C  95      16.872  19.393  -8.307  0.00  0.00      CHNA  
ATOM   1457 HG22 VAL C  95      18.348  18.838  -7.830  0.00  0.00      CHNA  
ATOM   1458 HG23 VAL C  95      17.350  17.604  -8.729  0.00  0.00      CHNA  
ATOM   1459  C   VAL C  95      14.515  16.829  -5.831  0.00  0.00      CHNA  
ATOM   1460  O   VAL C  95      14.918  15.737  -5.588  0.00  0.00      CHNA  
ATOM   1461  N   PHE C  96      13.516  17.425  -5.175  0.00  0.00      CHNA  
ATOM   1462  HN  PHE C  96      13.248  18.408  -5.291  0.00  0.00      CHNA  
ATOM   1463  CA  PHE C  96      12.617  16.778  -4.263  0.00  0.00      CHNA  
ATOM   1464  HA  PHE C  96      13.203  16.444  -3.399  0.00  0.00      CHNA  
ATOM   1465  CB  PHE C  96      11.604  17.872  -3.714  0.00  0.00      CHNA  
ATOM   1466  HB1 PHE C  96      11.207  18.565  -4.510  0.00  0.00      CHNA  
ATOM   1467  HB2 PHE C  96      10.847  17.403  -3.109  0.00  0.00      CHNA  
ATOM   1468  CG  PHE C  96      12.351  18.767  -2.736  0.00  0.00      CHNA  
ATOM   1469  CD1 PHE C  96      12.612  18.389  -1.386  0.00  0.00      CHNA  
ATOM   1470  HD1 PHE C  96      12.293  17.403  -0.959  0.00  0.00      CHNA  
ATOM   1471  CE1 PHE C  96      13.373  19.135  -0.533  0.00  0.00      CHNA  
ATOM   1472  HE1 PHE C  96      13.662  18.722   0.407  0.00  0.00      CHNA  
ATOM   1473  CZ  PHE C  96      13.903  20.354  -0.977  0.00  0.00      CHNA  
ATOM   1474  HZ  PHE C  96      14.682  20.877  -0.460  0.00  0.00      CHNA  
ATOM   1475  CD2 PHE C  96      12.962  19.956  -3.233  0.00  0.00      CHNA  
ATOM   1476  HD2 PHE C  96      12.894  20.155  -4.329  0.00  0.00      CHNA  
ATOM   1477  CE2 PHE C  96      13.723  20.694  -2.317  0.00  0.00      CHNA  
ATOM   1478  HE2 PHE C  96      14.263  21.533  -2.741  0.00  0.00      CHNA  
ATOM   1479  C   PHE C  96      11.971  15.547  -4.878  0.00  0.00      CHNA  
ATOM   1480  O   PHE C  96      11.656  14.535  -4.217  0.00  0.00      CHNA  
ATOM   1481  N   GLY C  97      11.775  15.585  -6.192  0.00  0.00      CHNA  
ATOM   1482  HN  GLY C  97      11.959  16.405  -6.806  0.00  0.00      CHNA  
ATOM   1483  CA  GLY C  97      11.152  14.504  -6.957  0.00  0.00      CHNA  
ATOM   1484  HA1 GLY C  97      10.791  14.920  -7.889  0.00  0.00      CHNA  
ATOM   1485  HA2 GLY C  97      10.230  14.110  -6.540  0.00  0.00      CHNA  
ATOM   1486  C   GLY C  97      11.987  13.264  -7.277  0.00  0.00      CHNA  
ATOM   1487  O   GLY C  97      11.606  12.250  -7.877  0.00  0.00      CHNA  
ATOM   1488  N   LEU C  98      13.273  13.334  -6.901  0.00  0.00      CHNA  
ATOM   1489  HN  LEU C  98      13.657  14.275  -6.727  0.00  0.00      CHNA  
ATOM   1490  CA  LEU C  98      14.151  12.224  -6.992  0.00  0.00      CHNA  
ATOM   1491  HA  LEU C  98      13.675  11.306  -7.214  0.00  0.00      CHNA  
ATOM   1492  CB  LEU C  98      15.427  12.595  -7.786  0.00  0.00      CHNA  
ATOM   1493  HB1 LEU C  98      15.948  13.451  -7.306  0.00  0.00      CHNA  
ATOM   1494  HB2 LEU C  98      16.193  11.809  -7.726  0.00  0.00      CHNA  
ATOM   1495  CG  LEU C  98      15.279  12.853  -9.337  0.00  0.00      CHNA  
ATOM   1496  HG  LEU C  98      14.462  13.664  -9.429  0.00  0.00      CHNA  
ATOM   1497  CD1 LEU C  98      14.760  11.592  -9.905  0.00  0.00      CHNA  
ATOM   1498 HD11 LEU C  98      14.658  11.724 -11.029  0.00  0.00      CHNA  
ATOM   1499 HD12 LEU C  98      15.439  10.661  -9.869  0.00  0.00      CHNA  
ATOM   1500 HD13 LEU C  98      13.774  11.292  -9.561  0.00  0.00      CHNA  
ATOM   1501  CD2 LEU C  98      16.573  13.196 -10.065  0.00  0.00      CHNA  
ATOM   1502 HD21 LEU C  98      17.249  12.276 -10.191  0.00  0.00      CHNA  
ATOM   1503 HD22 LEU C  98      16.279  13.598 -11.098  0.00  0.00      CHNA  
ATOM   1504 HD23 LEU C  98      17.125  14.003  -9.538  0.00  0.00      CHNA  
ATOM   1505  C   LEU C  98      14.555  11.894  -5.519  0.00  0.00      CHNA  
ATOM   1506  O   LEU C  98      14.772  10.724  -5.215  0.00  0.00      CHNA  
ATOM   1507  N   TRP C  99      14.670  12.962  -4.640  0.00  0.00      CHNA  
ATOM   1508  HN  TRP C  99      14.558  13.844  -5.069  0.00  0.00      CHNA  
ATOM   1509  CA  TRP C  99      14.966  12.925  -3.167  0.00  0.00      CHNA  
ATOM   1510  HA  TRP C  99      15.946  12.343  -3.129  0.00  0.00      CHNA  
ATOM   1511  CB  TRP C  99      15.145  14.362  -2.670  0.00  0.00      CHNA  
ATOM   1512  HB1 TRP C  99      15.771  14.990  -3.307  0.00  0.00      CHNA  
ATOM   1513  HB2 TRP C  99      14.203  14.932  -2.584  0.00  0.00      CHNA  
ATOM   1514  CG  TRP C  99      15.770  14.368  -1.287  0.00  0.00      CHNA  
ATOM   1515  CD1 TRP C  99      17.013  14.005  -0.878  0.00  0.00      CHNA  
ATOM   1516  HD1 TRP C  99      17.659  13.310  -1.356  0.00  0.00      CHNA  
ATOM   1517  NE1 TRP C  99      17.142  14.340   0.499  0.00  0.00      CHNA  
ATOM   1518  HE1 TRP C  99      17.904  14.629   1.031  0.00  0.00      CHNA  
ATOM   1519  CE2 TRP C  99      15.943  14.696   1.002  0.00  0.00      CHNA  
ATOM   1520  CD2 TRP C  99      15.050  14.786  -0.119  0.00  0.00      CHNA  
ATOM   1521  CE3 TRP C  99      13.774  15.209   0.029  0.00  0.00      CHNA  
ATOM   1522  HE3 TRP C  99      13.035  15.178  -0.741  0.00  0.00      CHNA  
ATOM   1523  CZ3 TRP C  99      13.294  15.695   1.253  0.00  0.00      CHNA  
ATOM   1524  HZ3 TRP C  99      12.317  16.092   1.366  0.00  0.00      CHNA  
ATOM   1525  CZ2 TRP C  99      15.500  15.211   2.260  0.00  0.00      CHNA  
ATOM   1526  HZ2 TRP C  99      16.138  15.072   3.058  0.00  0.00      CHNA  
ATOM   1527  CH2 TRP C  99      14.136  15.603   2.387  0.00  0.00      CHNA  
ATOM   1528  HH2 TRP C  99      13.720  16.005   3.316  0.00  0.00      CHNA  
ATOM   1529  C   TRP C  99      13.970  12.140  -2.349  0.00  0.00      CHNA  
ATOM   1530  O   TRP C  99      14.369  11.288  -1.557  0.00  0.00      CHNA  
ATOM   1531  N   ILE C 100      12.658  12.292  -2.515  0.00  0.00      CHNA  
ATOM   1532  HN  ILE C 100      12.322  13.014  -3.092  0.00  0.00      CHNA  
ATOM   1533  CA  ILE C 100      11.655  11.367  -1.875  0.00  0.00      CHNA  
ATOM   1534  HA  ILE C 100      11.851  11.377  -0.743  0.00  0.00      CHNA  
ATOM   1535  CB  ILE C 100      10.342  12.045  -1.942  0.00  0.00      CHNA  
ATOM   1536  HB  ILE C 100      10.131  12.330  -3.017  0.00  0.00      CHNA  
ATOM   1537  CG2 ILE C 100       9.182  11.065  -1.482  0.00  0.00      CHNA  
ATOM   1538 HG21 ILE C 100       9.516  10.525  -0.592  0.00  0.00      CHNA  
ATOM   1539 HG22 ILE C 100       8.255  11.523  -1.201  0.00  0.00      CHNA  
ATOM   1540 HG23 ILE C 100       8.845  10.322  -2.295  0.00  0.00      CHNA  
ATOM   1541  CG1 ILE C 100      10.413  13.354  -1.139  0.00  0.00      CHNA  
ATOM   1542 HG11 ILE C 100      10.401  13.134  -0.068  0.00  0.00      CHNA  
ATOM   1543 HG12 ILE C 100      11.329  13.906  -1.300  0.00  0.00      CHNA  
ATOM   1544  CD  ILE C 100       9.320  14.370  -1.404  0.00  0.00      CHNA  
ATOM   1545  HD1 ILE C 100       9.171  14.370  -2.508  0.00  0.00      CHNA  
ATOM   1546  HD2 ILE C 100       8.371  14.149  -1.046  0.00  0.00      CHNA  
ATOM   1547  HD3 ILE C 100       9.507  15.386  -1.015  0.00  0.00      CHNA  
ATOM   1548  C   ILE C 100      11.826  10.013  -2.452  0.00  0.00      CHNA  
ATOM   1549  O   ILE C 100      11.873   9.169  -1.573  0.00  0.00      CHNA  
ATOM   1550  N   PRO C 101      11.964   9.640  -3.644  0.00  0.00      CHNA  
ATOM   1551  CD  PRO C 101      11.349  10.314  -4.791  0.00  0.00      CHNA  
ATOM   1552  HD1 PRO C 101      10.367  10.761  -4.650  0.00  0.00      CHNA  
ATOM   1553  HD2 PRO C 101      12.134  11.002  -5.234  0.00  0.00      CHNA  
ATOM   1554  CA  PRO C 101      12.275   8.260  -3.942  0.00  0.00      CHNA  
ATOM   1555  HA  PRO C 101      11.505   7.595  -3.545  0.00  0.00      CHNA  
ATOM   1556  CB  PRO C 101      12.373   8.326  -5.476  0.00  0.00      CHNA  
ATOM   1557  HB1 PRO C 101      12.267   7.314  -5.874  0.00  0.00      CHNA  
ATOM   1558  HB2 PRO C 101      13.331   8.814  -5.845  0.00  0.00      CHNA  
ATOM   1559  CG  PRO C 101      11.195   9.262  -5.917  0.00  0.00      CHNA  
ATOM   1560  HG1 PRO C 101      10.195   8.725  -5.847  0.00  0.00      CHNA  
ATOM   1561  HG2 PRO C 101      11.287   9.774  -6.969  0.00  0.00      CHNA  
ATOM   1562  C   PRO C 101      13.608   7.662  -3.382  0.00  0.00      CHNA  
ATOM   1563  O   PRO C 101      13.621   6.473  -3.074  0.00  0.00      CHNA  
ATOM   1564  N   LEU C 102      14.712   8.450  -3.293  0.00  0.00      CHNA  
ATOM   1565  HN  LEU C 102      14.700   9.290  -3.865  0.00  0.00      CHNA  
ATOM   1566  CA  LEU C 102      15.943   8.121  -2.633  0.00  0.00      CHNA  
ATOM   1567  HA  LEU C 102      16.176   7.187  -3.109  0.00  0.00      CHNA  
ATOM   1568  CB  LEU C 102      16.961   9.109  -3.026  0.00  0.00      CHNA  
ATOM   1569  HB1 LEU C 102      16.919   9.120  -4.189  0.00  0.00      CHNA  
ATOM   1570  HB2 LEU C 102      16.616  10.143  -2.720  0.00  0.00      CHNA  
ATOM   1571  CG  LEU C 102      18.412   8.870  -2.626  0.00  0.00      CHNA  
ATOM   1572  HG  LEU C 102      18.305   9.007  -1.514  0.00  0.00      CHNA  
ATOM   1573  CD1 LEU C 102      19.307  10.038  -3.177  0.00  0.00      CHNA  
ATOM   1574 HD11 LEU C 102      20.331   9.886  -2.849  0.00  0.00      CHNA  
ATOM   1575 HD12 LEU C 102      19.205   9.981  -4.307  0.00  0.00      CHNA  
ATOM   1576 HD13 LEU C 102      18.952  10.976  -2.746  0.00  0.00      CHNA  
ATOM   1577  CD2 LEU C 102      18.923   7.529  -3.008  0.00  0.00      CHNA  
ATOM   1578 HD21 LEU C 102      19.948   7.330  -2.690  0.00  0.00      CHNA  
ATOM   1579 HD22 LEU C 102      18.402   6.709  -2.561  0.00  0.00      CHNA  
ATOM   1580 HD23 LEU C 102      18.843   7.329  -4.070  0.00  0.00      CHNA  
ATOM   1581  C   LEU C 102      15.679   7.979  -1.094  0.00  0.00      CHNA  
ATOM   1582  O   LEU C 102      16.062   6.965  -0.524  0.00  0.00      CHNA  
ATOM   1583  N   VAL C 103      14.936   8.896  -0.437  0.00  0.00      CHNA  
ATOM   1584  HN  VAL C 103      14.486   9.702  -0.811  0.00  0.00      CHNA  
ATOM   1585  CA  VAL C 103      14.930   8.902   1.009  0.00  0.00      CHNA  
ATOM   1586  HA  VAL C 103      15.880   8.699   1.403  0.00  0.00      CHNA  
ATOM   1587  CB  VAL C 103      14.513  10.188   1.594  0.00  0.00      CHNA  
ATOM   1588  HB  VAL C 103      13.659  10.663   1.063  0.00  0.00      CHNA  
ATOM   1589  CG1 VAL C 103      14.191  10.036   3.093  0.00  0.00      CHNA  
ATOM   1590 HG11 VAL C 103      14.953   9.533   3.785  0.00  0.00      CHNA  
ATOM   1591 HG12 VAL C 103      14.032  11.059   3.491  0.00  0.00      CHNA  
ATOM   1592 HG13 VAL C 103      13.199   9.413   3.110  0.00  0.00      CHNA  
ATOM   1593  CG2 VAL C 103      15.827  11.129   1.553  0.00  0.00      CHNA  
ATOM   1594 HG21 VAL C 103      15.624  12.094   2.007  0.00  0.00      CHNA  
ATOM   1595 HG22 VAL C 103      16.727  10.748   2.173  0.00  0.00      CHNA  
ATOM   1596 HG23 VAL C 103      16.124  11.385   0.513  0.00  0.00      CHNA  
ATOM   1597  C   VAL C 103      13.966   7.778   1.463  0.00  0.00      CHNA  
ATOM   1598  O   VAL C 103      14.314   7.032   2.396  0.00  0.00      CHNA  
ATOM   1599  N   VAL C 104      12.861   7.575   0.746  0.00  0.00      CHNA  
ATOM   1600  HN  VAL C 104      12.613   8.229   0.073  0.00  0.00      CHNA  
ATOM   1601  CA  VAL C 104      11.906   6.523   1.036  0.00  0.00      CHNA  
ATOM   1602  HA  VAL C 104      11.554   6.608   2.035  0.00  0.00      CHNA  
ATOM   1603  CB  VAL C 104      10.714   6.595   0.142  0.00  0.00      CHNA  
ATOM   1604  HB  VAL C 104      11.083   6.951  -0.837  0.00  0.00      CHNA  
ATOM   1605  CG1 VAL C 104       9.839   5.336   0.031  0.00  0.00      CHNA  
ATOM   1606 HG11 VAL C 104       9.512   5.040   1.033  0.00  0.00      CHNA  
ATOM   1607 HG12 VAL C 104       8.918   5.566  -0.541  0.00  0.00      CHNA  
ATOM   1608 HG13 VAL C 104      10.301   4.508  -0.534  0.00  0.00      CHNA  
ATOM   1609  CG2 VAL C 104       9.784   7.732   0.635  0.00  0.00      CHNA  
ATOM   1610 HG21 VAL C 104      10.429   8.562   0.967  0.00  0.00      CHNA  
ATOM   1611 HG22 VAL C 104       8.985   8.020  -0.105  0.00  0.00      CHNA  
ATOM   1612 HG23 VAL C 104       9.230   7.446   1.515  0.00  0.00      CHNA  
ATOM   1613  C   VAL C 104      12.510   5.152   0.953  0.00  0.00      CHNA  
ATOM   1614  O   VAL C 104      12.382   4.326   1.886  0.00  0.00      CHNA  
ATOM   1615  N   ALA C 105      13.450   4.982  -0.072  0.00  0.00      CHNA  
ATOM   1616  HN  ALA C 105      13.646   5.706  -0.752  0.00  0.00      CHNA  
ATOM   1617  CA  ALA C 105      14.319   3.775  -0.138  0.00  0.00      CHNA  
ATOM   1618  HA  ALA C 105      13.705   2.952  -0.170  0.00  0.00      CHNA  
ATOM   1619  CB  ALA C 105      15.221   3.582  -1.452  0.00  0.00      CHNA  
ATOM   1620  HB1 ALA C 105      15.451   2.534  -1.559  0.00  0.00      CHNA  
ATOM   1621  HB2 ALA C 105      14.614   3.744  -2.308  0.00  0.00      CHNA  
ATOM   1622  HB3 ALA C 105      16.160   4.216  -1.647  0.00  0.00      CHNA  
ATOM   1623  C   ALA C 105      15.158   3.509   1.051  0.00  0.00      CHNA  
ATOM   1624  O   ALA C 105      15.285   2.362   1.395  0.00  0.00      CHNA  
ATOM   1625  N   ILE C 106      15.687   4.459   1.801  0.00  0.00      CHNA  
ATOM   1626  HN  ILE C 106      15.722   5.415   1.581  0.00  0.00      CHNA  
ATOM   1627  CA  ILE C 106      16.463   4.183   2.971  0.00  0.00      CHNA  
ATOM   1628  HA  ILE C 106      17.167   3.498   2.644  0.00  0.00      CHNA  
ATOM   1629  CB  ILE C 106      17.247   5.457   3.456  0.00  0.00      CHNA  
ATOM   1630  HB  ILE C 106      16.496   6.134   3.930  0.00  0.00      CHNA  
ATOM   1631  CG2 ILE C 106      18.334   5.112   4.548  0.00  0.00      CHNA  
ATOM   1632 HG21 ILE C 106      17.823   4.834   5.524  0.00  0.00      CHNA  
ATOM   1633 HG22 ILE C 106      18.797   4.195   4.206  0.00  0.00      CHNA  
ATOM   1634 HG23 ILE C 106      19.070   5.915   4.729  0.00  0.00      CHNA  
ATOM   1635  CG1 ILE C 106      17.990   6.093   2.280  0.00  0.00      CHNA  
ATOM   1636 HG11 ILE C 106      18.857   5.569   1.977  0.00  0.00      CHNA  
ATOM   1637 HG12 ILE C 106      17.387   6.156   1.388  0.00  0.00      CHNA  
ATOM   1638  CD  ILE C 106      18.380   7.520   2.556  0.00  0.00      CHNA  
ATOM   1639  HD1 ILE C 106      18.887   8.016   1.666  0.00  0.00      CHNA  
ATOM   1640  HD2 ILE C 106      17.461   8.130   2.799  0.00  0.00      CHNA  
ATOM   1641  HD3 ILE C 106      19.122   7.530   3.363  0.00  0.00      CHNA  
ATOM   1642  C   ILE C 106      15.685   3.529   4.101  0.00  0.00      CHNA  
ATOM   1643  O   ILE C 106      16.175   2.677   4.815  0.00  0.00      CHNA  
ATOM   1644  N   TYR C 107      14.415   3.927   4.323  0.00  0.00      CHNA  
ATOM   1645  HN  TYR C 107      14.036   4.706   3.832  0.00  0.00      CHNA  
ATOM   1646  CA  TYR C 107      13.724   3.546   5.589  0.00  0.00      CHNA  
ATOM   1647  HA  TYR C 107      14.373   2.901   6.181  0.00  0.00      CHNA  
ATOM   1648  CB  TYR C 107      13.159   4.794   6.332  0.00  0.00      CHNA  
ATOM   1649  HB1 TYR C 107      12.920   4.603   7.369  0.00  0.00      CHNA  
ATOM   1650  HB2 TYR C 107      13.883   5.594   6.259  0.00  0.00      CHNA  
ATOM   1651  CG  TYR C 107      11.935   5.386   5.770  0.00  0.00      CHNA  
ATOM   1652  CD1 TYR C 107      10.714   4.988   6.255  0.00  0.00      CHNA  
ATOM   1653  HD1 TYR C 107      10.559   4.132   6.867  0.00  0.00      CHNA  
ATOM   1654  CE1 TYR C 107       9.558   5.724   5.922  0.00  0.00      CHNA  
ATOM   1655  HE1 TYR C 107       8.611   5.454   6.315  0.00  0.00      CHNA  
ATOM   1656  CZ  TYR C 107       9.607   6.744   4.974  0.00  0.00      CHNA  
ATOM   1657  OH  TYR C 107       8.361   7.419   4.730  0.00  0.00      CHNA  
ATOM   1658  HH  TYR C 107       7.735   7.327   5.506  0.00  0.00      CHNA  
ATOM   1659  CD2 TYR C 107      11.971   6.466   4.849  0.00  0.00      CHNA  
ATOM   1660  HD2 TYR C 107      12.933   6.869   4.579  0.00  0.00      CHNA  
ATOM   1661  CE2 TYR C 107      10.811   7.173   4.493  0.00  0.00      CHNA  
ATOM   1662  HE2 TYR C 107      10.843   7.983   3.754  0.00  0.00      CHNA  
ATOM   1663  C   TYR C 107      12.608   2.507   5.289  0.00  0.00      CHNA  
ATOM   1664  O   TYR C 107      12.407   1.617   6.124  0.00  0.00      CHNA  
ATOM   1665  N   TYR C 108      12.026   2.505   4.033  0.00  0.00      CHNA  
ATOM   1666  HN  TYR C 108      12.280   3.309   3.442  0.00  0.00      CHNA  
ATOM   1667  CA  TYR C 108      10.904   1.735   3.606  0.00  0.00      CHNA  
ATOM   1668  HA  TYR C 108      10.126   1.676   4.392  0.00  0.00      CHNA  
ATOM   1669  CB  TYR C 108      10.188   2.330   2.325  0.00  0.00      CHNA  
ATOM   1670  HB1 TYR C 108       9.915   3.474   2.506  0.00  0.00      CHNA  
ATOM   1671  HB2 TYR C 108      10.936   2.127   1.448  0.00  0.00      CHNA  
ATOM   1672  CG  TYR C 108       8.903   1.692   1.887  0.00  0.00      CHNA  
ATOM   1673  CD1 TYR C 108       7.662   2.232   2.176  0.00  0.00      CHNA  
ATOM   1674  HD1 TYR C 108       7.518   3.191   2.808  0.00  0.00      CHNA  
ATOM   1675  CE1 TYR C 108       6.522   1.605   1.697  0.00  0.00      CHNA  
ATOM   1676  HE1 TYR C 108       5.586   1.972   2.152  0.00  0.00      CHNA  
ATOM   1677  CZ  TYR C 108       6.540   0.399   1.049  0.00  0.00      CHNA  
ATOM   1678  OH  TYR C 108       5.310  -0.148   0.658  0.00  0.00      CHNA  
ATOM   1679  HH  TYR C 108       4.687   0.597   0.747  0.00  0.00      CHNA  
ATOM   1680  CD2 TYR C 108       8.978   0.482   1.139  0.00  0.00      CHNA  
ATOM   1681  HD2 TYR C 108       9.867  -0.016   0.884  0.00  0.00      CHNA  
ATOM   1682  CE2 TYR C 108       7.755  -0.162   0.725  0.00  0.00      CHNA  
ATOM   1683  HE2 TYR C 108       7.710  -1.129   0.266  0.00  0.00      CHNA  
ATOM   1684  C   TYR C 108      11.317   0.192   3.413  0.00  0.00      CHNA  
ATOM   1685  O   TYR C 108      10.574  -0.678   3.880  0.00  0.00      CHNA  
ATOM   1686  N   VAL C 109      12.459  -0.059   2.712  0.00  0.00      CHNA  
ATOM   1687  HN  VAL C 109      13.125   0.640   2.317  0.00  0.00      CHNA  
ATOM   1688  CA  VAL C 109      13.002  -1.416   2.478  0.00  0.00      CHNA  
ATOM   1689  HA  VAL C 109      12.185  -2.000   2.129  0.00  0.00      CHNA  
ATOM   1690  CB  VAL C 109      14.134  -1.453   1.461  0.00  0.00      CHNA  
ATOM   1691  HB  VAL C 109      14.996  -0.810   1.827  0.00  0.00      CHNA  
ATOM   1692  CG1 VAL C 109      14.765  -2.817   1.207  0.00  0.00      CHNA  
ATOM   1693 HG11 VAL C 109      15.407  -2.864   0.343  0.00  0.00      CHNA  
ATOM   1694 HG12 VAL C 109      15.223  -3.239   2.185  0.00  0.00      CHNA  
ATOM   1695 HG13 VAL C 109      13.965  -3.550   0.909  0.00  0.00      CHNA  
ATOM   1696  CG2 VAL C 109      13.666  -0.953   0.091  0.00  0.00      CHNA  
ATOM   1697 HG21 VAL C 109      13.103  -0.002   0.228  0.00  0.00      CHNA  
ATOM   1698 HG22 VAL C 109      14.618  -0.930  -0.563  0.00  0.00      CHNA  
ATOM   1699 HG23 VAL C 109      13.018  -1.732  -0.341  0.00  0.00      CHNA  
ATOM   1700  C   VAL C 109      13.439  -2.064   3.862  0.00  0.00      CHNA  
ATOM   1701  O   VAL C 109      13.393  -3.250   4.103  0.00  0.00      CHNA  
ATOM   1702  N   TYR C 110      13.852  -1.210   4.814  0.00  0.00      CHNA  
ATOM   1703  HN  TYR C 110      13.923  -0.270   4.513  0.00  0.00      CHNA  
ATOM   1704  CA  TYR C 110      14.271  -1.440   6.148  0.00  0.00      CHNA  
ATOM   1705  HA  TYR C 110      15.007  -2.216   6.122  0.00  0.00      CHNA  
ATOM   1706  CB  TYR C 110      14.916  -0.189   6.665  0.00  0.00      CHNA  
ATOM   1707  HB1 TYR C 110      15.325   0.418   5.865  0.00  0.00      CHNA  
ATOM   1708  HB2 TYR C 110      14.249   0.602   7.130  0.00  0.00      CHNA  
ATOM   1709  CG  TYR C 110      15.990  -0.500   7.692  0.00  0.00      CHNA  
ATOM   1710  CD1 TYR C 110      15.711  -0.715   9.041  0.00  0.00      CHNA  
ATOM   1711  HD1 TYR C 110      14.669  -0.627   9.320  0.00  0.00      CHNA  
ATOM   1712  CE1 TYR C 110      16.666  -1.209   9.938  0.00  0.00      CHNA  
ATOM   1713  HE1 TYR C 110      16.421  -1.419  10.992  0.00  0.00      CHNA  
ATOM   1714  CZ  TYR C 110      17.989  -1.484   9.483  0.00  0.00      CHNA  
ATOM   1715  OH  TYR C 110      19.011  -1.873  10.333  0.00  0.00      CHNA  
ATOM   1716  HH  TYR C 110      18.529  -2.012  11.187  0.00  0.00      CHNA  
ATOM   1717  CD2 TYR C 110      17.342  -0.708   7.237  0.00  0.00      CHNA  
ATOM   1718  HD2 TYR C 110      17.529  -0.561   6.165  0.00  0.00      CHNA  
ATOM   1719  CE2 TYR C 110      18.364  -1.132   8.083  0.00  0.00      CHNA  
ATOM   1720  HE2 TYR C 110      19.333  -1.249   7.662  0.00  0.00      CHNA  
ATOM   1721  C   TYR C 110      13.030  -1.920   6.960  0.00  0.00      CHNA  
ATOM   1722  O   TYR C 110      13.127  -2.961   7.577  0.00  0.00      CHNA  
ATOM   1723  N   ILE C 111      11.854  -1.256   6.949  0.00  0.00      CHNA  
ATOM   1724  HN  ILE C 111      11.794  -0.360   6.441  0.00  0.00      CHNA  
ATOM   1725  CA  ILE C 111      10.674  -1.694   7.678  0.00  0.00      CHNA  
ATOM   1726  HA  ILE C 111      10.881  -1.847   8.720  0.00  0.00      CHNA  
ATOM   1727  CB  ILE C 111       9.591  -0.666   7.682  0.00  0.00      CHNA  
ATOM   1728  HB  ILE C 111       9.288  -0.388   6.612  0.00  0.00      CHNA  
ATOM   1729  CG2 ILE C 111       8.351  -1.189   8.375  0.00  0.00      CHNA  
ATOM   1730 HG21 ILE C 111       7.498  -0.420   8.408  0.00  0.00      CHNA  
ATOM   1731 HG22 ILE C 111       7.948  -2.216   8.013  0.00  0.00      CHNA  
ATOM   1732 HG23 ILE C 111       8.590  -1.427   9.365  0.00  0.00      CHNA  
ATOM   1733  CG1 ILE C 111      10.041   0.732   8.193  0.00  0.00      CHNA  
ATOM   1734 HG11 ILE C 111      10.057   0.738   9.330  0.00  0.00      CHNA  
ATOM   1735 HG12 ILE C 111      11.038   0.954   7.968  0.00  0.00      CHNA  
ATOM   1736  CD  ILE C 111       9.084   1.809   7.633  0.00  0.00      CHNA  
ATOM   1737  HD1 ILE C 111       9.310   2.025   6.627  0.00  0.00      CHNA  
ATOM   1738  HD2 ILE C 111       8.025   1.406   7.605  0.00  0.00      CHNA  
ATOM   1739  HD3 ILE C 111       9.174   2.793   8.214  0.00  0.00      CHNA  
ATOM   1740  C   ILE C 111      10.137  -3.058   7.210  0.00  0.00      CHNA  
ATOM   1741  O   ILE C 111       9.846  -3.944   8.009  0.00  0.00      CHNA  
ATOM   1742  CG  GLU C 112       9.813  -5.758   2.756  0.00  0.00      CHNA  
ATOM   1743  HG1 GLU C 112      10.500  -6.526   3.114  0.00  0.00      CHNA  
ATOM   1744  HG2 GLU C 112       8.802  -6.214   2.796  0.00  0.00      CHNA  
ATOM   1745  CD  GLU C 112      10.273  -5.405   1.379  0.00  0.00      CHNA  
ATOM   1746  OE1 GLU C 112      10.602  -4.295   1.058  0.00  0.00      CHNA  
ATOM   1747  OE2 GLU C 112      10.276  -6.468   0.577  0.00  0.00      CHNA  
ATOM   1748  HE2 GLU C 112      10.450  -6.267  -0.393  0.00  0.00      CHNA  
ATOM   1749  N   GLU C 112      10.163  -3.321   5.859  0.00  0.00      CHNA  
ATOM   1750  HN  GLU C 112      10.456  -2.607   5.309  0.00  0.00      CHNA  
ATOM   1751  CA  GLU C 112       9.875  -4.603   5.170  0.00  0.00      CHNA  
ATOM   1752  HA  GLU C 112       8.879  -4.851   5.264  0.00  0.00      CHNA  
ATOM   1753  CB  GLU C 112      10.023  -4.451   3.624  0.00  0.00      CHNA  
ATOM   1754  HB1 GLU C 112       9.229  -3.775   3.313  0.00  0.00      CHNA  
ATOM   1755  HB2 GLU C 112      11.009  -3.907   3.463  0.00  0.00      CHNA  
ATOM   1756  C   GLU C 112      10.840  -5.720   5.658  0.00  0.00      CHNA  
ATOM   1757  O   GLU C 112      10.458  -6.878   5.927  0.00  0.00      CHNA  
ATOM   1758  N   SER C 113      12.128  -5.391   5.920  0.00  0.00      CHNA  
ATOM   1759  HN  SER C 113      12.528  -4.466   5.958  0.00  0.00      CHNA  
ATOM   1760  CA  SER C 113      13.039  -6.492   6.285  0.00  0.00      CHNA  
ATOM   1761  HA  SER C 113      12.730  -7.424   5.820  0.00  0.00      CHNA  
ATOM   1762  CB  SER C 113      14.521  -6.098   5.893  0.00  0.00      CHNA  
ATOM   1763  HB1 SER C 113      14.651  -5.173   6.493  0.00  0.00      CHNA  
ATOM   1764  HB2 SER C 113      15.281  -6.878   6.184  0.00  0.00      CHNA  
ATOM   1765  OG  SER C 113      14.732  -5.619   4.589  0.00  0.00      CHNA  
ATOM   1766  HG1 SER C 113      14.134  -4.881   4.443  0.00  0.00      CHNA  
ATOM   1767  C   SER C 113      13.160  -6.643   7.790  0.00  0.00      CHNA  
ATOM   1768  O   SER C 113      13.522  -7.658   8.349  0.00  0.00      CHNA  
ATOM   1769  N   TRP C 114      12.797  -5.640   8.630  0.00  0.00      CHNA  
ATOM   1770  HN  TRP C 114      12.597  -4.719   8.226  0.00  0.00      CHNA  
ATOM   1771  CA  TRP C 114      12.700  -5.858   9.997  0.00  0.00      CHNA  
ATOM   1772  HA  TRP C 114      13.545  -6.478  10.249  0.00  0.00      CHNA  
ATOM   1773  CB  TRP C 114      12.756  -4.418  10.635  0.00  0.00      CHNA  
ATOM   1774  HB1 TRP C 114      13.534  -3.790  10.120  0.00  0.00      CHNA  
ATOM   1775  HB2 TRP C 114      11.668  -3.951  10.560  0.00  0.00      CHNA  
ATOM   1776  CG  TRP C 114      13.223  -4.432  11.977  0.00  0.00      CHNA  
ATOM   1777  CD1 TRP C 114      13.207  -5.491  12.877  0.00  0.00      CHNA  
ATOM   1778  HD1 TRP C 114      13.090  -6.522  12.642  0.00  0.00      CHNA  
ATOM   1779  NE1 TRP C 114      13.956  -5.211  13.966  0.00  0.00      CHNA  
ATOM   1780  HE1 TRP C 114      14.238  -5.872  14.613  0.00  0.00      CHNA  
ATOM   1781  CE2 TRP C 114      14.306  -3.914  13.942  0.00  0.00      CHNA  
ATOM   1782  CD2 TRP C 114      13.812  -3.337  12.692  0.00  0.00      CHNA  
ATOM   1783  CE3 TRP C 114      14.009  -2.083  12.380  0.00  0.00      CHNA  
ATOM   1784  HE3 TRP C 114      13.684  -1.578  11.468  0.00  0.00      CHNA  
ATOM   1785  CZ3 TRP C 114      14.661  -1.218  13.294  0.00  0.00      CHNA  
ATOM   1786  HZ3 TRP C 114      14.741  -0.123  13.126  0.00  0.00      CHNA  
ATOM   1787  CZ2 TRP C 114      15.071  -3.169  14.798  0.00  0.00      CHNA  
ATOM   1788  HZ2 TRP C 114      15.697  -3.548  15.624  0.00  0.00      CHNA  
ATOM   1789  CH2 TRP C 114      15.312  -1.782  14.415  0.00  0.00      CHNA  
ATOM   1790  HH2 TRP C 114      15.959  -1.115  14.920  0.00  0.00      CHNA  
ATOM   1791  C   TRP C 114      11.409  -6.509  10.336  0.00  0.00      CHNA  
ATOM   1792  O   TRP C 114      11.250  -7.259  11.280  0.00  0.00      CHNA  
ATOM   1793  N   THR C 115      10.337  -6.396   9.436  0.00  0.00      CHNA  
ATOM   1794  HN  THR C 115      10.293  -5.671   8.810  0.00  0.00      CHNA  
ATOM   1795  CA  THR C 115       9.029  -7.139   9.473  0.00  0.00      CHNA  
ATOM   1796  HA  THR C 115       8.487  -6.948  10.406  0.00  0.00      CHNA  
ATOM   1797  CB  THR C 115       7.984  -6.825   8.353  0.00  0.00      CHNA  
ATOM   1798  HB  THR C 115       8.420  -7.083   7.388  0.00  0.00      CHNA  
ATOM   1799  OG1 THR C 115       7.584  -5.430   8.333  0.00  0.00      CHNA  
ATOM   1800  HG1 THR C 115       8.379  -4.987   8.209  0.00  0.00      CHNA  
ATOM   1801  CG2 THR C 115       6.706  -7.622   8.540  0.00  0.00      CHNA  
ATOM   1802 HG21 THR C 115       6.836  -8.773   8.490  0.00  0.00      CHNA  
ATOM   1803 HG22 THR C 115       6.268  -7.391   9.592  0.00  0.00      CHNA  
ATOM   1804 HG23 THR C 115       5.986  -7.392   7.815  0.00  0.00      CHNA  
ATOM   1805  C   THR C 115       9.408  -8.651   9.385  0.00  0.00      CHNA  
ATOM   1806  O   THR C 115       9.110  -9.439  10.208  0.00  0.00      CHNA  
ATOM   1807  N   LEU C 116      10.122  -9.066   8.340  0.00  0.00      CHNA  
ATOM   1808  HN  LEU C 116      10.494  -8.487   7.626  0.00  0.00      CHNA  
ATOM   1809  CA  LEU C 116      10.583 -10.425   8.102  0.00  0.00      CHNA  
ATOM   1810  HA  LEU C 116       9.714 -11.110   8.031  0.00  0.00      CHNA  
ATOM   1811  CB  LEU C 116      11.317 -10.356   6.754  0.00  0.00      CHNA  
ATOM   1812  HB1 LEU C 116      10.742  -9.756   6.063  0.00  0.00      CHNA  
ATOM   1813  HB2 LEU C 116      12.309  -9.730   6.787  0.00  0.00      CHNA  
ATOM   1814  CG  LEU C 116      11.629 -11.755   6.033  0.00  0.00      CHNA  
ATOM   1815  HG  LEU C 116      11.981 -11.550   5.043  0.00  0.00      CHNA  
ATOM   1816  CD1 LEU C 116      10.421 -12.639   5.814  0.00  0.00      CHNA  
ATOM   1817 HD11 LEU C 116       9.605 -12.092   5.244  0.00  0.00      CHNA  
ATOM   1818 HD12 LEU C 116      10.714 -13.527   5.309  0.00  0.00      CHNA  
ATOM   1819 HD13 LEU C 116      10.129 -13.072   6.839  0.00  0.00      CHNA  
ATOM   1820  CD2 LEU C 116      12.714 -12.434   6.841  0.00  0.00      CHNA  
ATOM   1821 HD21 LEU C 116      13.360 -11.677   7.274  0.00  0.00      CHNA  
ATOM   1822 HD22 LEU C 116      12.281 -13.264   7.523  0.00  0.00      CHNA  
ATOM   1823 HD23 LEU C 116      13.433 -12.979   6.205  0.00  0.00      CHNA  
ATOM   1824  C   LEU C 116      11.477 -10.953   9.240  0.00  0.00      CHNA  
ATOM   1825  O   LEU C 116      11.245 -12.035   9.781  0.00  0.00      CHNA  
ATOM   1826  N   GLY C 117      12.449 -10.178   9.676  0.00  0.00      CHNA  
ATOM   1827  HN  GLY C 117      12.638  -9.293   9.324  0.00  0.00      CHNA  
ATOM   1828  CA  GLY C 117      13.271 -10.583  10.830  0.00  0.00      CHNA  
ATOM   1829  HA1 GLY C 117      14.049  -9.878  11.025  0.00  0.00      CHNA  
ATOM   1830  HA2 GLY C 117      13.632 -11.608  10.595  0.00  0.00      CHNA  
ATOM   1831  C   GLY C 117      12.623 -10.735  12.133  0.00  0.00      CHNA  
ATOM   1832  O   GLY C 117      13.121 -11.429  13.020  0.00  0.00      CHNA  
ATOM   1833  N   PHE C 118      11.502 -10.096  12.330  0.00  0.00      CHNA  
ATOM   1834  HN  PHE C 118      11.177  -9.539  11.583  0.00  0.00      CHNA  
ATOM   1835  CA  PHE C 118      10.662 -10.343  13.560  0.00  0.00      CHNA  
ATOM   1836  HA  PHE C 118      11.379 -10.471  14.381  0.00  0.00      CHNA  
ATOM   1837  CB  PHE C 118       9.752  -9.120  13.818  0.00  0.00      CHNA  
ATOM   1838  HB1 PHE C 118      10.132  -8.223  13.323  0.00  0.00      CHNA  
ATOM   1839  HB2 PHE C 118       8.711  -9.309  13.428  0.00  0.00      CHNA  
ATOM   1840  CG  PHE C 118       9.695  -8.813  15.276  0.00  0.00      CHNA  
ATOM   1841  CD1 PHE C 118       8.827  -9.570  16.182  0.00  0.00      CHNA  
ATOM   1842  HD1 PHE C 118       8.200 -10.324  15.761  0.00  0.00      CHNA  
ATOM   1843  CE1 PHE C 118       8.834  -9.253  17.480  0.00  0.00      CHNA  
ATOM   1844  HE1 PHE C 118       8.242  -9.700  18.186  0.00  0.00      CHNA  
ATOM   1845  CZ  PHE C 118       9.627  -8.262  18.020  0.00  0.00      CHNA  
ATOM   1846  HZ  PHE C 118       9.652  -8.067  19.088  0.00  0.00      CHNA  
ATOM   1847  CD2 PHE C 118      10.541  -7.770  15.787  0.00  0.00      CHNA  
ATOM   1848  HD2 PHE C 118      11.246  -7.265  15.181  0.00  0.00      CHNA  
ATOM   1849  CE2 PHE C 118      10.513  -7.519  17.173  0.00  0.00      CHNA  
ATOM   1850  HE2 PHE C 118      11.029  -6.678  17.619  0.00  0.00      CHNA  
ATOM   1851  C   PHE C 118       9.957 -11.669  13.498  0.00  0.00      CHNA  
ATOM   1852  O   PHE C 118      10.052 -12.462  14.468  0.00  0.00      CHNA  
ATOM   1853  N   ALA C 119       9.413 -11.968  12.299  0.00  0.00      CHNA  
ATOM   1854  HN  ALA C 119       9.332 -11.302  11.552  0.00  0.00      CHNA  
ATOM   1855  CA  ALA C 119       8.730 -13.212  11.956  0.00  0.00      CHNA  
ATOM   1856  HA  ALA C 119       7.876 -13.275  12.691  0.00  0.00      CHNA  
ATOM   1857  CB  ALA C 119       8.018 -13.013  10.651  0.00  0.00      CHNA  
ATOM   1858  HB1 ALA C 119       8.819 -12.685   9.916  0.00  0.00      CHNA  
ATOM   1859  HB2 ALA C 119       7.556 -13.850  10.169  0.00  0.00      CHNA  
ATOM   1860  HB3 ALA C 119       7.370 -12.229  10.714  0.00  0.00      CHNA  
ATOM   1861  C   ALA C 119       9.618 -14.358  12.039  0.00  0.00      CHNA  
ATOM   1862  O   ALA C 119       9.210 -15.380  12.520  0.00  0.00      CHNA  
ATOM   1863  N   ILE C 120      10.817 -14.371  11.426  0.00  0.00      CHNA  
ATOM   1864  HN  ILE C 120      11.199 -13.604  10.847  0.00  0.00      CHNA  
ATOM   1865  CA  ILE C 120      11.760 -15.513  11.513  0.00  0.00      CHNA  
ATOM   1866  HA  ILE C 120      11.316 -16.496  11.181  0.00  0.00      CHNA  
ATOM   1867  CB  ILE C 120      12.918 -15.390  10.558  0.00  0.00      CHNA  
ATOM   1868  HB  ILE C 120      12.543 -14.996   9.572  0.00  0.00      CHNA  
ATOM   1869  CG2 ILE C 120      13.996 -14.404  11.089  0.00  0.00      CHNA  
ATOM   1870 HG21 ILE C 120      14.544 -14.715  11.967  0.00  0.00      CHNA  
ATOM   1871 HG22 ILE C 120      14.505 -13.971  10.164  0.00  0.00      CHNA  
ATOM   1872 HG23 ILE C 120      13.399 -13.571  11.448  0.00  0.00      CHNA  
ATOM   1873  CG1 ILE C 120      13.463 -16.789  10.221  0.00  0.00      CHNA  
ATOM   1874 HG11 ILE C 120      13.771 -17.306  11.109  0.00  0.00      CHNA  
ATOM   1875 HG12 ILE C 120      12.656 -17.346   9.680  0.00  0.00      CHNA  
ATOM   1876  CD  ILE C 120      14.680 -16.673   9.293  0.00  0.00      CHNA  
ATOM   1877  HD1 ILE C 120      14.557 -16.213   8.280  0.00  0.00      CHNA  
ATOM   1878  HD2 ILE C 120      15.505 -16.090   9.809  0.00  0.00      CHNA  
ATOM   1879  HD3 ILE C 120      15.071 -17.688   9.277  0.00  0.00      CHNA  
ATOM   1880  C   ILE C 120      12.213 -15.698  12.955  0.00  0.00      CHNA  
ATOM   1881  O   ILE C 120      12.082 -16.775  13.516  0.00  0.00      CHNA  
ATOM   1882  N   LYS C 121      12.529 -14.686  13.782  0.00  0.00      CHNA  
ATOM   1883  HN  LYS C 121      12.610 -13.720  13.472  0.00  0.00      CHNA  
ATOM   1884  CA  LYS C 121      12.809 -14.807  15.192  0.00  0.00      CHNA  
ATOM   1885  HA  LYS C 121      13.548 -15.549  15.394  0.00  0.00      CHNA  
ATOM   1886  CB  LYS C 121      13.492 -13.483  15.718  0.00  0.00      CHNA  
ATOM   1887  HB1 LYS C 121      12.857 -12.547  15.485  0.00  0.00      CHNA  
ATOM   1888  HB2 LYS C 121      13.438 -13.550  16.870  0.00  0.00      CHNA  
ATOM   1889  CG  LYS C 121      14.878 -13.187  15.180  0.00  0.00      CHNA  
ATOM   1890  HG1 LYS C 121      15.275 -14.183  14.998  0.00  0.00      CHNA  
ATOM   1891  HG2 LYS C 121      14.933 -12.694  14.170  0.00  0.00      CHNA  
ATOM   1892  CD  LYS C 121      15.685 -12.362  16.146  0.00  0.00      CHNA  
ATOM   1893  HD1 LYS C 121      15.100 -11.440  16.291  0.00  0.00      CHNA  
ATOM   1894  HD2 LYS C 121      15.626 -12.940  17.049  0.00  0.00      CHNA  
ATOM   1895  CE  LYS C 121      17.071 -12.038  15.818  0.00  0.00      CHNA  
ATOM   1896  HE1 LYS C 121      17.611 -12.962  15.609  0.00  0.00      CHNA  
ATOM   1897  HE2 LYS C 121      17.130 -11.391  14.977  0.00  0.00      CHNA  
ATOM   1898  NZ  LYS C 121      17.805 -11.407  16.995  0.00  0.00      CHNA  
ATOM   1899  HZ1 LYS C 121      17.291 -10.577  17.439  0.00  0.00      CHNA  
ATOM   1900  HZ2 LYS C 121      18.144 -12.121  17.629  0.00  0.00      CHNA  
ATOM   1901  HZ3 LYS C 121      18.656 -10.907  16.553  0.00  0.00      CHNA  
ATOM   1902  C   LYS C 121      11.618 -15.258  16.052  0.00  0.00      CHNA  
ATOM   1903  O   LYS C 121      11.843 -15.900  17.019  0.00  0.00      CHNA  
ATOM   1904  N   PHE C 122      10.396 -14.880  15.686  0.00  0.00      CHNA  
ATOM   1905  HN  PHE C 122      10.347 -14.255  14.899  0.00  0.00      CHNA  
ATOM   1906  CA  PHE C 122       9.229 -15.269  16.368  0.00  0.00      CHNA  
ATOM   1907  HA  PHE C 122       9.352 -15.101  17.357  0.00  0.00      CHNA  
ATOM   1908  CB  PHE C 122       8.033 -14.326  15.925  0.00  0.00      CHNA  
ATOM   1909  HB1 PHE C 122       8.285 -13.382  16.320  0.00  0.00      CHNA  
ATOM   1910  HB2 PHE C 122       8.124 -14.264  14.787  0.00  0.00      CHNA  
ATOM   1911  CG  PHE C 122       6.678 -14.713  16.492  0.00  0.00      CHNA  
ATOM   1912  CD1 PHE C 122       5.700 -15.231  15.661  0.00  0.00      CHNA  
ATOM   1913  HD1 PHE C 122       5.846 -15.261  14.624  0.00  0.00      CHNA  
ATOM   1914  CE1 PHE C 122       4.434 -15.493  16.166  0.00  0.00      CHNA  
ATOM   1915  HE1 PHE C 122       3.667 -15.848  15.513  0.00  0.00      CHNA  
ATOM   1916  CZ  PHE C 122       4.137 -15.414  17.495  0.00  0.00      CHNA  
ATOM   1917  HZ  PHE C 122       3.133 -15.807  17.731  0.00  0.00      CHNA  
ATOM   1918  CD2 PHE C 122       6.306 -14.422  17.869  0.00  0.00      CHNA  
ATOM   1919  HD2 PHE C 122       7.017 -13.990  18.546  0.00  0.00      CHNA  
ATOM   1920  CE2 PHE C 122       5.076 -14.883  18.384  0.00  0.00      CHNA  
ATOM   1921  HE2 PHE C 122       4.776 -14.671  19.438  0.00  0.00      CHNA  
ATOM   1922  C   PHE C 122       8.898 -16.799  16.161  0.00  0.00      CHNA  
ATOM   1923  O   PHE C 122       8.641 -17.568  17.119  0.00  0.00      CHNA  
ATOM   1924  N   LEU C 123       8.880 -17.269  14.890  0.00  0.00      CHNA  
ATOM   1925  HN  LEU C 123       9.212 -16.669  14.174  0.00  0.00      CHNA  
ATOM   1926  CA  LEU C 123       8.447 -18.599  14.510  0.00  0.00      CHNA  
ATOM   1927  HA  LEU C 123       7.491 -18.851  14.841  0.00  0.00      CHNA  
ATOM   1928  CB  LEU C 123       8.469 -18.684  12.970  0.00  0.00      CHNA  
ATOM   1929  HB1 LEU C 123       7.885 -17.816  12.534  0.00  0.00      CHNA  
ATOM   1930  HB2 LEU C 123       9.499 -18.499  12.624  0.00  0.00      CHNA  
ATOM   1931  CG  LEU C 123       7.925 -20.061  12.436  0.00  0.00      CHNA  
ATOM   1932  HG  LEU C 123       8.675 -20.884  12.771  0.00  0.00      CHNA  
ATOM   1933  CD1 LEU C 123       7.983 -20.182  10.967  0.00  0.00      CHNA  
ATOM   1934 HD11 LEU C 123       8.929 -19.817  10.534  0.00  0.00      CHNA  
ATOM   1935 HD12 LEU C 123       7.825 -21.240  10.689  0.00  0.00      CHNA  
ATOM   1936 HD13 LEU C 123       7.209 -19.565  10.495  0.00  0.00      CHNA  
ATOM   1937  CD2 LEU C 123       6.486 -20.357  12.879  0.00  0.00      CHNA  
ATOM   1938 HD21 LEU C 123       6.449 -20.560  13.983  0.00  0.00      CHNA  
ATOM   1939 HD22 LEU C 123       5.796 -19.485  12.747  0.00  0.00      CHNA  
ATOM   1940 HD23 LEU C 123       6.072 -21.239  12.370  0.00  0.00      CHNA  
ATOM   1941  C   LEU C 123       9.381 -19.682  15.027  0.00  0.00      CHNA  
ATOM   1942  O   LEU C 123       8.926 -20.705  15.439  0.00  0.00      CHNA  
ATOM   1943  N   VAL C 124      10.693 -19.388  15.204  0.00  0.00      CHNA  
ATOM   1944  HN  VAL C 124      10.997 -18.488  14.936  0.00  0.00      CHNA  
ATOM   1945  CA  VAL C 124      11.603 -20.408  15.843  0.00  0.00      CHNA  
ATOM   1946  HA  VAL C 124      11.193 -21.374  15.763  0.00  0.00      CHNA  
ATOM   1947  CB  VAL C 124      13.056 -20.268  15.348  0.00  0.00      CHNA  
ATOM   1948  HB  VAL C 124      13.675 -21.110  15.768  0.00  0.00      CHNA  
ATOM   1949  CG1 VAL C 124      13.201 -20.339  13.853  0.00  0.00      CHNA  
ATOM   1950 HG11 VAL C 124      14.312 -20.325  13.587  0.00  0.00      CHNA  
ATOM   1951 HG12 VAL C 124      12.629 -21.197  13.355  0.00  0.00      CHNA  
ATOM   1952 HG13 VAL C 124      12.693 -19.463  13.500  0.00  0.00      CHNA  
ATOM   1953  CG2 VAL C 124      13.607 -18.892  15.877  0.00  0.00      CHNA  
ATOM   1954 HG21 VAL C 124      13.871 -18.961  16.927  0.00  0.00      CHNA  
ATOM   1955 HG22 VAL C 124      14.441 -18.447  15.341  0.00  0.00      CHNA  
ATOM   1956 HG23 VAL C 124      12.738 -18.177  15.870  0.00  0.00      CHNA  
ATOM   1957  C   VAL C 124      11.586 -20.418  17.374  0.00  0.00      CHNA  
ATOM   1958  O   VAL C 124      12.352 -21.168  17.998  0.00  0.00      CHNA  
ATOM   1959  N   GLY C 125      10.873 -19.482  18.029  0.00  0.00      CHNA  
ATOM   1960  HN  GLY C 125      10.309 -18.842  17.448  0.00  0.00      CHNA  
ATOM   1961  CA  GLY C 125      11.049 -19.318  19.485  0.00  0.00      CHNA  
ATOM   1962  HA1 GLY C 125      11.067 -20.287  19.995  0.00  0.00      CHNA  
ATOM   1963  HA2 GLY C 125      10.166 -18.738  19.845  0.00  0.00      CHNA  
ATOM   1964  C   GLY C 125      12.144 -18.536  20.120  0.00  0.00      CHNA  
ATOM   1965  O   GLY C 125      12.489 -18.795  21.279  0.00  0.00      CHNA  
ATOM   1966  N   LEU C 126      12.657 -17.473  19.441  0.00  0.00      CHNA  
ATOM   1967  HN  LEU C 126      12.472 -17.337  18.485  0.00  0.00      CHNA  
ATOM   1968  CA  LEU C 126      13.604 -16.507  20.064  0.00  0.00      CHNA  
ATOM   1969  HA  LEU C 126      14.265 -17.071  20.774  0.00  0.00      CHNA  
ATOM   1970  CB  LEU C 126      14.555 -15.788  19.140  0.00  0.00      CHNA  
ATOM   1971  HB1 LEU C 126      13.956 -15.301  18.288  0.00  0.00      CHNA  
ATOM   1972  HB2 LEU C 126      14.876 -14.900  19.715  0.00  0.00      CHNA  
ATOM   1973  CG  LEU C 126      15.760 -16.665  18.730  0.00  0.00      CHNA  
ATOM   1974  HG  LEU C 126      15.364 -17.694  18.536  0.00  0.00      CHNA  
ATOM   1975  CD1 LEU C 126      16.833 -16.824  19.752  0.00  0.00      CHNA  
ATOM   1976 HD11 LEU C 126      17.127 -15.765  19.895  0.00  0.00      CHNA  
ATOM   1977 HD12 LEU C 126      16.521 -17.259  20.738  0.00  0.00      CHNA  
ATOM   1978 HD13 LEU C 126      17.677 -17.540  19.406  0.00  0.00      CHNA  
ATOM   1979  CD2 LEU C 126      16.513 -16.066  17.487  0.00  0.00      CHNA  
ATOM   1980 HD21 LEU C 126      15.686 -15.692  16.824  0.00  0.00      CHNA  
ATOM   1981 HD22 LEU C 126      17.083 -15.244  17.968  0.00  0.00      CHNA  
ATOM   1982 HD23 LEU C 126      17.193 -16.876  17.050  0.00  0.00      CHNA  
ATOM   1983  C   LEU C 126      12.831 -15.462  20.868  0.00  0.00      CHNA  
ATOM   1984  O   LEU C 126      13.455 -14.778  21.681  0.00  0.00      CHNA  
ATOM   1985  N   VAL C 127      11.578 -15.304  20.746  0.00  0.00      CHNA  
ATOM   1986  HN  VAL C 127      11.044 -15.889  20.121  0.00  0.00      CHNA  
ATOM   1987  CA  VAL C 127      10.824 -14.205  21.377  0.00  0.00      CHNA  
ATOM   1988  HA  VAL C 127      11.490 -13.420  21.685  0.00  0.00      CHNA  
ATOM   1989  CB  VAL C 127       9.851 -13.431  20.474  0.00  0.00      CHNA  
ATOM   1990  HB  VAL C 127       9.084 -14.094  20.108  0.00  0.00      CHNA  
ATOM   1991  CG1 VAL C 127       9.296 -12.366  21.338  0.00  0.00      CHNA  
ATOM   1992 HG11 VAL C 127       9.992 -11.632  21.666  0.00  0.00      CHNA  
ATOM   1993 HG12 VAL C 127       8.676 -11.703  20.690  0.00  0.00      CHNA  
ATOM   1994 HG13 VAL C 127       8.721 -12.623  22.278  0.00  0.00      CHNA  
ATOM   1995  CG2 VAL C 127      10.502 -12.914  19.194  0.00  0.00      CHNA  
ATOM   1996 HG21 VAL C 127       9.903 -12.215  18.621  0.00  0.00      CHNA  
ATOM   1997 HG22 VAL C 127      11.409 -12.395  19.525  0.00  0.00      CHNA  
ATOM   1998 HG23 VAL C 127      10.879 -13.851  18.666  0.00  0.00      CHNA  
ATOM   1999  C   VAL C 127       9.888 -15.009  22.385  0.00  0.00      CHNA  
ATOM   2000  O   VAL C 127       9.100 -15.832  21.973  0.00  0.00      CHNA  
ATOM   2001  N   PRO C 128      10.001 -14.854  23.671  0.00  0.00      CHNA  
ATOM   2002  CD  PRO C 128      11.159 -14.102  24.171  0.00  0.00      CHNA  
ATOM   2003  HD1 PRO C 128      12.220 -14.520  23.926  0.00  0.00      CHNA  
ATOM   2004  HD2 PRO C 128      11.069 -13.020  23.984  0.00  0.00      CHNA  
ATOM   2005  CA  PRO C 128       9.206 -15.465  24.739  0.00  0.00      CHNA  
ATOM   2006  HA  PRO C 128       9.486 -16.525  24.570  0.00  0.00      CHNA  
ATOM   2007  CB  PRO C 128       9.610 -14.577  25.923  0.00  0.00      CHNA  
ATOM   2008  HB1 PRO C 128       9.553 -15.179  26.858  0.00  0.00      CHNA  
ATOM   2009  HB2 PRO C 128       9.026 -13.646  25.985  0.00  0.00      CHNA  
ATOM   2010  CG  PRO C 128      11.088 -14.258  25.669  0.00  0.00      CHNA  
ATOM   2011  HG1 PRO C 128      11.686 -15.103  25.972  0.00  0.00      CHNA  
ATOM   2012  HG2 PRO C 128      11.466 -13.395  26.257  0.00  0.00      CHNA  
ATOM   2013  C   PRO C 128       7.740 -15.521  24.526  0.00  0.00      CHNA  
ATOM   2014  O   PRO C 128       7.126 -14.583  24.028  0.00  0.00      CHNA  
ATOM   2015  N   GLU C 129       7.131 -16.649  24.900  0.00  0.00      CHNA  
ATOM   2016  HN  GLU C 129       7.647 -17.482  25.172  0.00  0.00      CHNA  
ATOM   2017  CA  GLU C 129       5.702 -16.690  25.010  0.00  0.00      CHNA  
ATOM   2018  HA  GLU C 129       5.332 -16.260  24.056  0.00  0.00      CHNA  
ATOM   2019  CB  GLU C 129       5.123 -18.162  25.041  0.00  0.00      CHNA  
ATOM   2020  HB1 GLU C 129       5.622 -18.658  25.861  0.00  0.00      CHNA  
ATOM   2021  HB2 GLU C 129       4.051 -18.161  25.213  0.00  0.00      CHNA  
ATOM   2022  CG  GLU C 129       5.496 -18.964  23.820  0.00  0.00      CHNA  
ATOM   2023  HG1 GLU C 129       5.263 -18.443  22.833  0.00  0.00      CHNA  
ATOM   2024  HG2 GLU C 129       6.593 -19.159  23.851  0.00  0.00      CHNA  
ATOM   2025  CD  GLU C 129       4.916 -20.352  23.738  0.00  0.00      CHNA  
ATOM   2026  OE1 GLU C 129       5.634 -21.391  23.896  0.00  0.00      CHNA  
ATOM   2027  OE2 GLU C 129       3.689 -20.462  23.583  0.00  0.00      CHNA  
ATOM   2028  C   GLU C 129       5.182 -15.944  26.265  0.00  0.00      CHNA  
ATOM   2029  O   GLU C 129       5.995 -15.655  27.150  0.00  0.00      CHNA  
ATOM   2030  N   PRO C 130       3.937 -15.545  26.333  0.00  0.00      CHNA  
ATOM   2031  CD  PRO C 130       2.934 -15.494  25.229  0.00  0.00      CHNA  
ATOM   2032  HD1 PRO C 130       3.258 -15.146  24.241  0.00  0.00      CHNA  
ATOM   2033  HD2 PRO C 130       2.518 -16.513  25.089  0.00  0.00      CHNA  
ATOM   2034  CA  PRO C 130       3.312 -15.088  27.602  0.00  0.00      CHNA  
ATOM   2035  HA  PRO C 130       3.828 -14.166  27.829  0.00  0.00      CHNA  
ATOM   2036  CB  PRO C 130       1.830 -14.826  27.269  0.00  0.00      CHNA  
ATOM   2037  HB1 PRO C 130       1.323 -13.990  27.850  0.00  0.00      CHNA  
ATOM   2038  HB2 PRO C 130       1.229 -15.761  27.612  0.00  0.00      CHNA  
ATOM   2039  CG  PRO C 130       1.838 -14.649  25.773  0.00  0.00      CHNA  
ATOM   2040  HG1 PRO C 130       0.856 -15.003  25.342  0.00  0.00      CHNA  
ATOM   2041  HG2 PRO C 130       2.154 -13.679  25.550  0.00  0.00      CHNA  
ATOM   2042  C   PRO C 130       3.456 -15.930  28.863  0.00  0.00      CHNA  
ATOM   2043  O   PRO C 130       3.294 -17.135  28.727  0.00  0.00      CHNA  
ATOM   2044  N   PRO C 131       3.790 -15.488  30.021  0.00  0.00      CHNA  
ATOM   2045  CD  PRO C 131       4.420 -14.233  30.306  0.00  0.00      CHNA  
ATOM   2046  HD1 PRO C 131       5.123 -13.933  29.450  0.00  0.00      CHNA  
ATOM   2047  HD2 PRO C 131       3.582 -13.534  30.534  0.00  0.00      CHNA  
ATOM   2048  CA  PRO C 131       3.679 -16.325  31.239  0.00  0.00      CHNA  
ATOM   2049  HA  PRO C 131       4.236 -17.258  31.015  0.00  0.00      CHNA  
ATOM   2050  CB  PRO C 131       4.446 -15.452  32.284  0.00  0.00      CHNA  
ATOM   2051  HB1 PRO C 131       5.077 -15.957  33.048  0.00  0.00      CHNA  
ATOM   2052  HB2 PRO C 131       3.773 -14.820  32.876  0.00  0.00      CHNA  
ATOM   2053  CG  PRO C 131       5.280 -14.528  31.532  0.00  0.00      CHNA  
ATOM   2054  HG1 PRO C 131       6.122 -15.131  31.157  0.00  0.00      CHNA  
ATOM   2055  HG2 PRO C 131       5.613 -13.649  32.249  0.00  0.00      CHNA  
ATOM   2056  C   PRO C 131       2.231 -16.646  31.547  0.00  0.00      CHNA  
ATOM   2057  O   PRO C 131       1.421 -15.735  31.386  0.00  0.00      CHNA  
ATOM   2058  N   PRO C 132       1.754 -17.866  31.878  0.00  0.00      CHNA  
ATOM   2059  CD  PRO C 132       2.623 -18.950  32.217  0.00  0.00      CHNA  
ATOM   2060  HD1 PRO C 132       3.507 -19.027  31.523  0.00  0.00      CHNA  
ATOM   2061  HD2 PRO C 132       3.152 -18.809  33.211  0.00  0.00      CHNA  
ATOM   2062  CA  PRO C 132       0.421 -18.300  32.036  0.00  0.00      CHNA  
ATOM   2063  HA  PRO C 132       0.008 -18.497  30.991  0.00  0.00      CHNA  
ATOM   2064  CB  PRO C 132       0.492 -19.604  32.855  0.00  0.00      CHNA  
ATOM   2065  HB1 PRO C 132      -0.422 -20.241  32.658  0.00  0.00      CHNA  
ATOM   2066  HB2 PRO C 132       0.608 -19.205  33.914  0.00  0.00      CHNA  
ATOM   2067  CG  PRO C 132       1.807 -20.269  32.324  0.00  0.00      CHNA  
ATOM   2068  HG1 PRO C 132       2.261 -20.982  33.074  0.00  0.00      CHNA  
ATOM   2069  HG2 PRO C 132       1.809 -20.731  31.299  0.00  0.00      CHNA  
ATOM   2070  C   PRO C 132      -0.535 -17.258  32.741  0.00  0.00      CHNA  
ATOM   2071  O   PRO C 132      -0.162 -16.610  33.718  0.00  0.00      CHNA  
ATOM   2072  N   ASN C 133      -1.615 -16.988  32.103  0.00  0.00      CHNA  
ATOM   2073  HN  ASN C 133      -1.711 -17.544  31.303  0.00  0.00      CHNA  
ATOM   2074  CA  ASN C 133      -2.598 -16.046  32.493  0.00  0.00      CHNA  
ATOM   2075  HA  ASN C 133      -2.852 -16.136  33.529  0.00  0.00      CHNA  
ATOM   2076  CB  ASN C 133      -2.108 -14.598  32.113  0.00  0.00      CHNA  
ATOM   2077  HB1 ASN C 133      -2.737 -13.880  32.617  0.00  0.00      CHNA  
ATOM   2078  HB2 ASN C 133      -1.181 -14.485  32.599  0.00  0.00      CHNA  
ATOM   2079  CG  ASN C 133      -2.057 -14.271  30.680  0.00  0.00      CHNA  
ATOM   2080  OD1 ASN C 133      -2.966 -13.753  30.020  0.00  0.00      CHNA  
ATOM   2081  ND2 ASN C 133      -0.896 -14.640  30.100  0.00  0.00      CHNA  
ATOM   2082 HD21 ASN C 133      -0.981 -14.757  29.072  0.00  0.00      CHNA  
ATOM   2083 HD22 ASN C 133      -0.279 -15.162  30.754  0.00  0.00      CHNA  
ATOM   2084  C   ASN C 133      -3.882 -16.322  31.756  0.00  0.00      CHNA  
ATOM   2085  O   ASN C 133      -3.894 -17.033  30.765  0.00  0.00      CHNA  
ATOM   2086  N   ALA C 134      -5.005 -15.688  32.176  0.00  0.00      CHNA  
ATOM   2087  HN  ALA C 134      -5.112 -15.210  33.143  0.00  0.00      CHNA  
ATOM   2088  CA  ALA C 134      -6.286 -15.812  31.440  0.00  0.00      CHNA  
ATOM   2089  HA  ALA C 134      -6.197 -15.811  30.348  0.00  0.00      CHNA  
ATOM   2090  CB  ALA C 134      -6.904 -17.134  31.787  0.00  0.00      CHNA  
ATOM   2091  HB1 ALA C 134      -7.891 -17.242  31.295  0.00  0.00      CHNA  
ATOM   2092  HB2 ALA C 134      -6.470 -18.084  31.349  0.00  0.00      CHNA  
ATOM   2093  HB3 ALA C 134      -6.979 -17.384  32.808  0.00  0.00      CHNA  
ATOM   2094  C   ALA C 134      -7.259 -14.665  31.896  0.00  0.00      CHNA  
ATOM   2095  O   ALA C 134      -8.069 -14.893  32.825  0.00  0.00      CHNA  
ATOM   2096  N   THR C 135      -7.204 -13.463  31.390  0.00  0.00      CHNA  
ATOM   2097  HN  THR C 135      -7.886 -12.832  31.798  0.00  0.00      CHNA  
ATOM   2098  CA  THR C 135      -6.180 -12.881  30.491  0.00  0.00      CHNA  
ATOM   2099  HA  THR C 135      -5.303 -13.543  30.436  0.00  0.00      CHNA  
ATOM   2100  CB  THR C 135      -6.565 -12.619  29.012  0.00  0.00      CHNA  
ATOM   2101  HB  THR C 135      -7.562 -12.027  28.934  0.00  0.00      CHNA  
ATOM   2102  OG1 THR C 135      -6.862 -13.855  28.446  0.00  0.00      CHNA  
ATOM   2103  HG1 THR C 135      -7.715 -13.868  28.055  0.00  0.00      CHNA  
ATOM   2104  CG2 THR C 135      -5.404 -11.966  28.138  0.00  0.00      CHNA  
ATOM   2105 HG21 THR C 135      -4.415 -12.399  28.220  0.00  0.00      CHNA  
ATOM   2106 HG22 THR C 135      -5.613 -11.979  27.058  0.00  0.00      CHNA  
ATOM   2107 HG23 THR C 135      -5.306 -10.857  28.364  0.00  0.00      CHNA  
ATOM   2108  C   THR C 135      -5.714 -11.605  31.089  0.00  0.00      CHNA  
ATOM   2109  O   THR C 135      -6.513 -10.813  31.583  0.00  0.00      CHNA  
ATOM   2110  N   ASP C 136      -4.409 -11.357  31.129  0.00  0.00      CHNA  
ATOM   2111  HN  ASP C 136      -3.803 -11.947  30.700  0.00  0.00      CHNA  
ATOM   2112  CA  ASP C 136      -3.905 -10.106  31.713  0.00  0.00      CHNA  
ATOM   2113  HA  ASP C 136      -4.682  -9.603  32.249  0.00  0.00      CHNA  
ATOM   2114  CB  ASP C 136      -2.822 -10.569  32.673  0.00  0.00      CHNA  
ATOM   2115  HB1 ASP C 136      -3.286 -11.161  33.531  0.00  0.00      CHNA  
ATOM   2116  HB2 ASP C 136      -2.056 -11.210  32.164  0.00  0.00      CHNA  
ATOM   2117  CG  ASP C 136      -2.129  -9.551  33.479  0.00  0.00      CHNA  
ATOM   2118  OD1 ASP C 136      -2.819  -8.886  34.266  0.00  0.00      CHNA  
ATOM   2119  OD2 ASP C 136      -0.909  -9.342  33.322  0.00  0.00      CHNA  
ATOM   2120  C   ASP C 136      -3.227  -9.219  30.666  0.00  0.00      CHNA  
ATOM   2121  O   ASP C 136      -2.330  -9.776  29.979  0.00  0.00      CHNA  
ATOM   2122  N   PRO C 137      -3.547  -7.953  30.384  0.00  0.00      CHNA  
ATOM   2123  CD  PRO C 137      -4.748  -7.319  30.917  0.00  0.00      CHNA  
ATOM   2124  HD1 PRO C 137      -5.562  -7.965  30.680  0.00  0.00      CHNA  
ATOM   2125  HD2 PRO C 137      -4.671  -6.950  31.973  0.00  0.00      CHNA  
ATOM   2126  CA  PRO C 137      -2.730  -7.197  29.442  0.00  0.00      CHNA  
ATOM   2127  HA  PRO C 137      -3.017  -7.638  28.524  0.00  0.00      CHNA  
ATOM   2128  CB  PRO C 137      -3.287  -5.786  29.585  0.00  0.00      CHNA  
ATOM   2129  HB1 PRO C 137      -3.271  -5.107  28.703  0.00  0.00      CHNA  
ATOM   2130  HB2 PRO C 137      -2.809  -5.202  30.318  0.00  0.00      CHNA  
ATOM   2131  CG  PRO C 137      -4.808  -6.067  29.976  0.00  0.00      CHNA  
ATOM   2132  HG1 PRO C 137      -5.393  -6.368  29.121  0.00  0.00      CHNA  
ATOM   2133  HG2 PRO C 137      -5.197  -5.186  30.583  0.00  0.00      CHNA  
ATOM   2134  C   PRO C 137      -1.210  -7.209  29.493  0.00  0.00      CHNA  
ATOM   2135  O   PRO C 137      -0.458  -7.018  28.535  0.00  0.00      CHNA  
ATOM   2136  N   ASP C 138      -0.771  -7.157  30.741  0.00  0.00      CHNA  
ATOM   2137  HN  ASP C 138      -1.380  -7.105  31.476  0.00  0.00      CHNA  
ATOM   2138  CA  ASP C 138       0.634  -7.025  31.036  0.00  0.00      CHNA  
ATOM   2139  HA  ASP C 138       0.937  -6.198  30.357  0.00  0.00      CHNA  
ATOM   2140  CB  ASP C 138       0.810  -6.483  32.526  0.00  0.00      CHNA  
ATOM   2141  HB1 ASP C 138       0.160  -7.151  33.135  0.00  0.00      CHNA  
ATOM   2142  HB2 ASP C 138       1.856  -6.575  32.893  0.00  0.00      CHNA  
ATOM   2143  CG  ASP C 138       0.450  -5.077  32.552  0.00  0.00      CHNA  
ATOM   2144  OD1 ASP C 138      -0.681  -4.768  33.027  0.00  0.00      CHNA  
ATOM   2145  OD2 ASP C 138       1.173  -4.177  32.002  0.00  0.00      CHNA  
ATOM   2146  C   ASP C 138       1.393  -8.268  30.670  0.00  0.00      CHNA  
ATOM   2147  O   ASP C 138       2.317  -8.234  29.805  0.00  0.00      CHNA  
ATOM   2148  N   SER C 139       0.902  -9.403  31.154  0.00  0.00      CHNA  
ATOM   2149  HN  SER C 139       0.133  -9.377  31.804  0.00  0.00      CHNA  
ATOM   2150  CA  SER C 139       1.438 -10.725  30.804  0.00  0.00      CHNA  
ATOM   2151  HA  SER C 139       2.469 -10.860  31.243  0.00  0.00      CHNA  
ATOM   2152  CB  SER C 139       0.701 -11.937  31.440  0.00  0.00      CHNA  
ATOM   2153  HB1 SER C 139      -0.325 -11.992  31.042  0.00  0.00      CHNA  
ATOM   2154  HB2 SER C 139       1.294 -12.852  31.233  0.00  0.00      CHNA  
ATOM   2155  OG  SER C 139       0.566 -11.720  32.858  0.00  0.00      CHNA  
ATOM   2156  HG1 SER C 139      -0.038 -10.928  32.955  0.00  0.00      CHNA  
ATOM   2157  C   SER C 139       1.665 -11.039  29.361  0.00  0.00      CHNA  
ATOM   2158  O   SER C 139       2.714 -11.596  29.018  0.00  0.00      CHNA  
ATOM   2159  N   ILE C 140       0.679 -10.647  28.469  0.00  0.00      CHNA  
ATOM   2160  HN  ILE C 140      -0.159 -10.146  28.706  0.00  0.00      CHNA  
ATOM   2161  CA  ILE C 140       1.014 -10.828  27.093  0.00  0.00      CHNA  
ATOM   2162  HA  ILE C 140       1.572 -11.730  26.910  0.00  0.00      CHNA  
ATOM   2163  CB  ILE C 140      -0.231 -10.860  26.268  0.00  0.00      CHNA  
ATOM   2164  HB  ILE C 140       0.122 -11.066  25.207  0.00  0.00      CHNA  
ATOM   2165  CG2 ILE C 140      -1.078 -11.920  26.879  0.00  0.00      CHNA  
ATOM   2166 HG21 ILE C 140      -2.098 -12.077  26.363  0.00  0.00      CHNA  
ATOM   2167 HG22 ILE C 140      -0.489 -12.905  26.749  0.00  0.00      CHNA  
ATOM   2168 HG23 ILE C 140      -1.286 -11.832  27.981  0.00  0.00      CHNA  
ATOM   2169  CG1 ILE C 140      -1.063  -9.551  26.285  0.00  0.00      CHNA  
ATOM   2170 HG11 ILE C 140      -1.693  -9.536  27.225  0.00  0.00      CHNA  
ATOM   2171 HG12 ILE C 140      -0.446  -8.694  26.084  0.00  0.00      CHNA  
ATOM   2172  CD  ILE C 140      -2.078  -9.578  25.056  0.00  0.00      CHNA  
ATOM   2173  HD1 ILE C 140      -1.520  -9.434  24.097  0.00  0.00      CHNA  
ATOM   2174  HD2 ILE C 140      -2.605 -10.503  25.015  0.00  0.00      CHNA  
ATOM   2175  HD3 ILE C 140      -2.825  -8.721  25.070  0.00  0.00      CHNA  
ATOM   2176  C   ILE C 140       2.012  -9.819  26.463  0.00  0.00      CHNA  
ATOM   2177  O   ILE C 140       2.824 -10.227  25.587  0.00  0.00      CHNA  
ATOM   2178  N   LEU C 141       2.079  -8.533  26.872  0.00  0.00      CHNA  
ATOM   2179  HN  LEU C 141       1.444  -8.144  27.548  0.00  0.00      CHNA  
ATOM   2180  CA  LEU C 141       2.840  -7.511  26.134  0.00  0.00      CHNA  
ATOM   2181  HA  LEU C 141       2.871  -7.555  25.027  0.00  0.00      CHNA  
ATOM   2182  CB  LEU C 141       2.086  -6.098  26.239  0.00  0.00      CHNA  
ATOM   2183  HB1 LEU C 141       1.033  -6.284  25.775  0.00  0.00      CHNA  
ATOM   2184  HB2 LEU C 141       2.097  -5.754  27.300  0.00  0.00      CHNA  
ATOM   2185  CG  LEU C 141       2.650  -4.909  25.406  0.00  0.00      CHNA  
ATOM   2186  HG  LEU C 141       3.698  -4.734  25.698  0.00  0.00      CHNA  
ATOM   2187  CD1 LEU C 141       1.847  -3.584  25.697  0.00  0.00      CHNA  
ATOM   2188 HD11 LEU C 141       1.865  -3.477  26.838  0.00  0.00      CHNA  
ATOM   2189 HD12 LEU C 141       2.450  -2.722  25.245  0.00  0.00      CHNA  
ATOM   2190 HD13 LEU C 141       0.830  -3.728  25.258  0.00  0.00      CHNA  
ATOM   2191  CD2 LEU C 141       2.490  -5.189  23.892  0.00  0.00      CHNA  
ATOM   2192 HD21 LEU C 141       1.391  -5.288  23.624  0.00  0.00      CHNA  
ATOM   2193 HD22 LEU C 141       2.837  -4.339  23.300  0.00  0.00      CHNA  
ATOM   2194 HD23 LEU C 141       3.158  -6.053  23.626  0.00  0.00      CHNA  
ATOM   2195  C   LEU C 141       4.231  -7.249  26.689  0.00  0.00      CHNA  
ATOM   2196  O   LEU C 141       5.130  -6.842  25.955  0.00  0.00      CHNA  
ATOM   2197  N   ARG C 142       4.472  -7.380  28.019  0.00  0.00      CHNA  
ATOM   2198  HN  ARG C 142       3.711  -7.530  28.677  0.00  0.00      CHNA  
ATOM   2199  CA  ARG C 142       5.688  -7.004  28.692  0.00  0.00      CHNA  
ATOM   2200  HA  ARG C 142       5.901  -5.963  28.520  0.00  0.00      CHNA  
ATOM   2201  CB  ARG C 142       5.541  -7.040  30.196  0.00  0.00      CHNA  
ATOM   2202  HB1 ARG C 142       4.991  -8.023  30.335  0.00  0.00      CHNA  
ATOM   2203  HB2 ARG C 142       6.533  -7.185  30.680  0.00  0.00      CHNA  
ATOM   2204  CG  ARG C 142       5.018  -5.722  30.867  0.00  0.00      CHNA  
ATOM   2205  HG1 ARG C 142       5.615  -4.836  30.636  0.00  0.00      CHNA  
ATOM   2206  HG2 ARG C 142       4.098  -5.459  30.269  0.00  0.00      CHNA  
ATOM   2207  CD  ARG C 142       4.829  -5.821  32.359  0.00  0.00      CHNA  
ATOM   2208  HD1 ARG C 142       4.376  -6.777  32.660  0.00  0.00      CHNA  
ATOM   2209  HD2 ARG C 142       5.789  -5.624  32.890  0.00  0.00      CHNA  
ATOM   2210  NE  ARG C 142       3.868  -4.604  32.588  0.00  0.00      CHNA  
ATOM   2211  HE  ARG C 142       3.038  -4.455  31.949  0.00  0.00      CHNA  
ATOM   2212  CZ  ARG C 142       3.850  -3.906  33.750  0.00  0.00      CHNA  
ATOM   2213  NH1 ARG C 142       4.796  -4.002  34.678  0.00  0.00      CHNA  
ATOM   2214 HH11 ARG C 142       4.702  -3.429  35.491  0.00  0.00      CHNA  
ATOM   2215 HH12 ARG C 142       5.649  -4.218  34.303  0.00  0.00      CHNA  
ATOM   2216  NH2 ARG C 142       2.771  -3.137  33.984  0.00  0.00      CHNA  
ATOM   2217 HH21 ARG C 142       2.754  -2.538  34.797  0.00  0.00      CHNA  
ATOM   2218 HH22 ARG C 142       2.033  -3.079  33.259  0.00  0.00      CHNA  
ATOM   2219  C   ARG C 142       6.891  -7.778  28.202  0.00  0.00      CHNA  
ATOM   2220  O   ARG C 142       7.835  -7.061  27.802  0.00  0.00      CHNA  
ATOM   2221  N   PRO C 143       7.007  -9.086  28.154  0.00  0.00      CHNA  
ATOM   2222  CD  PRO C 143       6.154 -10.013  28.866  0.00  0.00      CHNA  
ATOM   2223  HD1 PRO C 143       6.339 -10.084  29.972  0.00  0.00      CHNA  
ATOM   2224  HD2 PRO C 143       5.091  -9.668  28.858  0.00  0.00      CHNA  
ATOM   2225  CA  PRO C 143       8.084  -9.822  27.465  0.00  0.00      CHNA  
ATOM   2226  HA  PRO C 143       8.998  -9.671  27.983  0.00  0.00      CHNA  
ATOM   2227  CB  PRO C 143       7.831 -11.276  27.802  0.00  0.00      CHNA  
ATOM   2228  HB1 PRO C 143       8.433 -11.529  28.707  0.00  0.00      CHNA  
ATOM   2229  HB2 PRO C 143       8.144 -11.968  26.982  0.00  0.00      CHNA  
ATOM   2230  CG  PRO C 143       6.393 -11.326  28.208  0.00  0.00      CHNA  
ATOM   2231  HG1 PRO C 143       5.815 -11.456  27.294  0.00  0.00      CHNA  
ATOM   2232  HG2 PRO C 143       6.316 -12.156  28.929  0.00  0.00      CHNA  
ATOM   2233  C   PRO C 143       8.325  -9.491  25.988  0.00  0.00      CHNA  
ATOM   2234  O   PRO C 143       9.478  -9.419  25.545  0.00  0.00      CHNA  
ATOM   2235  N   PHE C 144       7.225  -9.131  25.201  0.00  0.00      CHNA  
ATOM   2236  HN  PHE C 144       6.284  -9.143  25.575  0.00  0.00      CHNA  
ATOM   2237  CA  PHE C 144       7.279  -8.839  23.805  0.00  0.00      CHNA  
ATOM   2238  HA  PHE C 144       7.920  -9.634  23.388  0.00  0.00      CHNA  
ATOM   2239  CB  PHE C 144       5.902  -8.892  23.038  0.00  0.00      CHNA  
ATOM   2240  HB1 PHE C 144       5.107  -8.375  23.632  0.00  0.00      CHNA  
ATOM   2241  HB2 PHE C 144       6.006  -8.376  22.053  0.00  0.00      CHNA  
ATOM   2242  CG  PHE C 144       5.322 -10.243  22.628  0.00  0.00      CHNA  
ATOM   2243  CD1 PHE C 144       4.906 -11.036  23.784  0.00  0.00      CHNA  
ATOM   2244  HD1 PHE C 144       5.063 -10.675  24.808  0.00  0.00      CHNA  
ATOM   2245  CE1 PHE C 144       4.359 -12.314  23.566  0.00  0.00      CHNA  
ATOM   2246  HE1 PHE C 144       4.124 -12.923  24.402  0.00  0.00      CHNA  
ATOM   2247  CZ  PHE C 144       4.190 -12.816  22.273  0.00  0.00      CHNA  
ATOM   2248  HZ  PHE C 144       3.815 -13.853  22.047  0.00  0.00      CHNA  
ATOM   2249  CD2 PHE C 144       5.049 -10.693  21.362  0.00  0.00      CHNA  
ATOM   2250  HD2 PHE C 144       5.264 -10.006  20.566  0.00  0.00      CHNA  
ATOM   2251  CE2 PHE C 144       4.526 -11.963  21.183  0.00  0.00      CHNA  
ATOM   2252  HE2 PHE C 144       4.144 -12.396  20.293  0.00  0.00      CHNA  
ATOM   2253  C   PHE C 144       7.889  -7.392  23.487  0.00  0.00      CHNA  
ATOM   2254  O   PHE C 144       8.596  -7.041  22.550  0.00  0.00      CHNA  
ATOM   2255  N   LYS C 145       7.615  -6.516  24.515  0.00  0.00      CHNA  
ATOM   2256  HN  LYS C 145       6.949  -6.688  25.247  0.00  0.00      CHNA  
ATOM   2257  CA  LYS C 145       8.180  -5.132  24.673  0.00  0.00      CHNA  
ATOM   2258  HA  LYS C 145       8.151  -4.523  23.723  0.00  0.00      CHNA  
ATOM   2259  CB  LYS C 145       7.486  -4.362  25.794  0.00  0.00      CHNA  
ATOM   2260  HB1 LYS C 145       6.454  -4.157  25.519  0.00  0.00      CHNA  
ATOM   2261  HB2 LYS C 145       7.488  -5.032  26.694  0.00  0.00      CHNA  
ATOM   2262  CG  LYS C 145       8.069  -2.990  26.208  0.00  0.00      CHNA  
ATOM   2263  HG1 LYS C 145       8.961  -3.170  26.902  0.00  0.00      CHNA  
ATOM   2264  HG2 LYS C 145       8.388  -2.396  25.319  0.00  0.00      CHNA  
ATOM   2265  CD  LYS C 145       7.122  -2.061  27.062  0.00  0.00      CHNA  
ATOM   2266  HD1 LYS C 145       7.632  -1.109  27.087  0.00  0.00      CHNA  
ATOM   2267  HD2 LYS C 145       6.067  -1.816  26.654  0.00  0.00      CHNA  
ATOM   2268  CE  LYS C 145       7.064  -2.504  28.516  0.00  0.00      CHNA  
ATOM   2269  HE1 LYS C 145       6.649  -3.581  28.507  0.00  0.00      CHNA  
ATOM   2270  HE2 LYS C 145       8.003  -2.461  28.993  0.00  0.00      CHNA  
ATOM   2271  NZ  LYS C 145       6.200  -1.607  29.245  0.00  0.00      CHNA  
ATOM   2272  HZ1 LYS C 145       6.574  -0.606  29.377  0.00  0.00      CHNA  
ATOM   2273  HZ2 LYS C 145       5.213  -1.591  28.830  0.00  0.00      CHNA  
ATOM   2274  HZ3 LYS C 145       6.096  -1.975  30.204  0.00  0.00      CHNA  
ATOM   2275  C   LYS C 145       9.696  -5.215  24.973  0.00  0.00      CHNA  
ATOM   2276  O   LYS C 145      10.496  -4.484  24.362  0.00  0.00      CHNA  
ATOM   2277  N   GLU C 146      10.126  -6.024  25.947  0.00  0.00      CHNA  
ATOM   2278  HN  GLU C 146       9.453  -6.489  26.501  0.00  0.00      CHNA  
ATOM   2279  CA  GLU C 146      11.505  -6.286  26.293  0.00  0.00      CHNA  
ATOM   2280  HA  GLU C 146      11.857  -5.311  26.574  0.00  0.00      CHNA  
ATOM   2281  CB  GLU C 146      11.497  -7.323  27.389  0.00  0.00      CHNA  
ATOM   2282  HB1 GLU C 146      11.029  -6.959  28.351  0.00  0.00      CHNA  
ATOM   2283  HB2 GLU C 146      10.809  -8.129  27.043  0.00  0.00      CHNA  
ATOM   2284  CG  GLU C 146      12.861  -7.875  27.811  0.00  0.00      CHNA  
ATOM   2285  HG1 GLU C 146      12.684  -8.673  28.566  0.00  0.00      CHNA  
ATOM   2286  HG2 GLU C 146      13.477  -8.402  27.031  0.00  0.00      CHNA  
ATOM   2287  CD  GLU C 146      13.645  -6.824  28.563  0.00  0.00      CHNA  
ATOM   2288  OE1 GLU C 146      14.528  -6.131  28.002  0.00  0.00      CHNA  
ATOM   2289  OE2 GLU C 146      13.389  -6.667  29.803  0.00  0.00      CHNA  
ATOM   2290  C   GLU C 146      12.214  -6.760  25.068  0.00  0.00      CHNA  
ATOM   2291  O   GLU C 146      13.319  -6.277  24.788  0.00  0.00      CHNA  
ATOM   2292  N   PHE C 147      11.634  -7.683  24.217  0.00  0.00      CHNA  
ATOM   2293  HN  PHE C 147      10.803  -8.153  24.512  0.00  0.00      CHNA  
ATOM   2294  CA  PHE C 147      12.379  -8.192  23.034  0.00  0.00      CHNA  
ATOM   2295  HA  PHE C 147      13.332  -8.591  23.388  0.00  0.00      CHNA  
ATOM   2296  CB  PHE C 147      11.689  -9.472  22.395  0.00  0.00      CHNA  
ATOM   2297  HB1 PHE C 147      11.406 -10.109  23.221  0.00  0.00      CHNA  
ATOM   2298  HB2 PHE C 147      10.752  -9.146  21.800  0.00  0.00      CHNA  
ATOM   2299  CG  PHE C 147      12.666 -10.239  21.478  0.00  0.00      CHNA  
ATOM   2300  CD1 PHE C 147      13.497 -11.198  22.163  0.00  0.00      CHNA  
ATOM   2301  HD1 PHE C 147      13.377 -11.373  23.217  0.00  0.00      CHNA  
ATOM   2302  CE1 PHE C 147      14.474 -11.942  21.506  0.00  0.00      CHNA  
ATOM   2303  HE1 PHE C 147      15.133 -12.696  22.045  0.00  0.00      CHNA  
ATOM   2304  CZ  PHE C 147      14.565 -11.766  20.098  0.00  0.00      CHNA  
ATOM   2305  HZ  PHE C 147      15.241 -12.422  19.556  0.00  0.00      CHNA  
ATOM   2306  CD2 PHE C 147      12.951  -9.955  20.113  0.00  0.00      CHNA  
ATOM   2307  HD2 PHE C 147      12.514  -9.099  19.576  0.00  0.00      CHNA  
ATOM   2308  CE2 PHE C 147      13.798 -10.792  19.389  0.00  0.00      CHNA  
ATOM   2309  HE2 PHE C 147      13.935 -10.628  18.301  0.00  0.00      CHNA  
ATOM   2310  C   PHE C 147      12.562  -7.059  21.947  0.00  0.00      CHNA  
ATOM   2311  O   PHE C 147      13.589  -6.918  21.273  0.00  0.00      CHNA  
ATOM   2312  N   LEU C 148      11.496  -6.235  21.723  0.00  0.00      CHNA  
ATOM   2313  HN  LEU C 148      10.671  -6.265  22.280  0.00  0.00      CHNA  
ATOM   2314  CA  LEU C 148      11.593  -5.202  20.713  0.00  0.00      CHNA  
ATOM   2315  HA  LEU C 148      11.629  -5.690  19.719  0.00  0.00      CHNA  
ATOM   2316  CB  LEU C 148      10.296  -4.395  20.767  0.00  0.00      CHNA  
ATOM   2317  HB1 LEU C 148       9.362  -5.059  20.638  0.00  0.00      CHNA  
ATOM   2318  HB2 LEU C 148      10.219  -3.859  21.782  0.00  0.00      CHNA  
ATOM   2319  CG  LEU C 148      10.106  -3.258  19.781  0.00  0.00      CHNA  
ATOM   2320  HG  LEU C 148      10.927  -2.495  20.040  0.00  0.00      CHNA  
ATOM   2321  CD1 LEU C 148       8.746  -2.602  19.853  0.00  0.00      CHNA  
ATOM   2322 HD11 LEU C 148       8.752  -1.628  19.264  0.00  0.00      CHNA  
ATOM   2323 HD12 LEU C 148       8.050  -3.249  19.402  0.00  0.00      CHNA  
ATOM   2324 HD13 LEU C 148       8.474  -2.441  20.902  0.00  0.00      CHNA  
ATOM   2325  CD2 LEU C 148      10.418  -3.599  18.299  0.00  0.00      CHNA  
ATOM   2326 HD21 LEU C 148      11.493  -3.891  18.098  0.00  0.00      CHNA  
ATOM   2327 HD22 LEU C 148       9.769  -4.436  17.990  0.00  0.00      CHNA  
ATOM   2328 HD23 LEU C 148      10.255  -2.733  17.625  0.00  0.00      CHNA  
ATOM   2329  C   LEU C 148      12.757  -4.228  20.980  0.00  0.00      CHNA  
ATOM   2330  O   LEU C 148      13.545  -3.933  20.097  0.00  0.00      CHNA  
ATOM   2331  N   TYR C 149      12.937  -3.810  22.226  0.00  0.00      CHNA  
ATOM   2332  HN  TYR C 149      12.309  -4.172  22.910  0.00  0.00      CHNA  
ATOM   2333  CA  TYR C 149      13.921  -2.791  22.548  0.00  0.00      CHNA  
ATOM   2334  HA  TYR C 149      14.109  -2.224  21.657  0.00  0.00      CHNA  
ATOM   2335  CB  TYR C 149      13.589  -1.958  23.800  0.00  0.00      CHNA  
ATOM   2336  HB1 TYR C 149      13.380  -2.648  24.623  0.00  0.00      CHNA  
ATOM   2337  HB2 TYR C 149      14.400  -1.301  24.046  0.00  0.00      CHNA  
ATOM   2338  CG  TYR C 149      12.343  -1.095  23.538  0.00  0.00      CHNA  
ATOM   2339  CD1 TYR C 149      12.449  -0.047  22.540  0.00  0.00      CHNA  
ATOM   2340  HD1 TYR C 149      13.373   0.008  21.968  0.00  0.00      CHNA  
ATOM   2341  CE1 TYR C 149      11.422   0.940  22.478  0.00  0.00      CHNA  
ATOM   2342  HE1 TYR C 149      11.516   1.762  21.771  0.00  0.00      CHNA  
ATOM   2343  CZ  TYR C 149      10.246   0.760  23.237  0.00  0.00      CHNA  
ATOM   2344  OH  TYR C 149       9.139   1.565  23.009  0.00  0.00      CHNA  
ATOM   2345  HH  TYR C 149       9.321   2.278  22.425  0.00  0.00      CHNA  
ATOM   2346  CD2 TYR C 149      11.187  -1.162  24.364  0.00  0.00      CHNA  
ATOM   2347  HD2 TYR C 149      11.161  -1.947  25.137  0.00  0.00      CHNA  
ATOM   2348  CE2 TYR C 149      10.162  -0.294  24.158  0.00  0.00      CHNA  
ATOM   2349  HE2 TYR C 149       9.278  -0.486  24.805  0.00  0.00      CHNA  
ATOM   2350  C   TYR C 149      15.363  -3.475  22.655  0.00  0.00      CHNA  
ATOM   2351  O   TYR C 149      16.358  -2.707  22.484  0.00  0.00      CHNA  
ATOM   2352  N   SER C 150      15.510  -4.807  22.835  0.00  0.00      CHNA  
ATOM   2353  HN  SER C 150      14.697  -5.374  23.026  0.00  0.00      CHNA  
ATOM   2354  CA  SER C 150      16.738  -5.674  22.751  0.00  0.00      CHNA  
ATOM   2355  HA  SER C 150      17.559  -5.154  23.230  0.00  0.00      CHNA  
ATOM   2356  CB  SER C 150      16.352  -7.087  23.308  0.00  0.00      CHNA  
ATOM   2357  HB1 SER C 150      15.558  -7.573  22.736  0.00  0.00      CHNA  
ATOM   2358  HB2 SER C 150      17.195  -7.668  23.403  0.00  0.00      CHNA  
ATOM   2359  OG  SER C 150      15.923  -6.950  24.651  0.00  0.00      CHNA  
ATOM   2360  HG1 SER C 150      15.013  -6.676  24.559  0.00  0.00      CHNA  
ATOM   2361  C   SER C 150      17.196  -5.788  21.353  0.00  0.00      CHNA  
ATOM   2362  O   SER C 150      18.397  -5.623  21.126  0.00  0.00      CHNA  
ATOM   2363  N   TYR C 151      16.154  -5.983  20.411  0.00  0.00      CHNA  
ATOM   2364  HN  TYR C 151      15.225  -6.100  20.754  0.00  0.00      CHNA  
ATOM   2365  CA  TYR C 151      16.400  -6.095  19.023  0.00  0.00      CHNA  
ATOM   2366  HA  TYR C 151      17.220  -6.825  19.074  0.00  0.00      CHNA  
ATOM   2367  CB  TYR C 151      15.131  -6.716  18.390  0.00  0.00      CHNA  
ATOM   2368  HB1 TYR C 151      14.854  -7.591  19.041  0.00  0.00      CHNA  
ATOM   2369  HB2 TYR C 151      14.259  -5.985  18.369  0.00  0.00      CHNA  
ATOM   2370  CG  TYR C 151      15.306  -7.412  17.048  0.00  0.00      CHNA  
ATOM   2371  CD1 TYR C 151      14.152  -8.031  16.531  0.00  0.00      CHNA  
ATOM   2372  HD1 TYR C 151      13.289  -7.979  17.111  0.00  0.00      CHNA  
ATOM   2373  CE1 TYR C 151      14.099  -8.840  15.447  0.00  0.00      CHNA  
ATOM   2374  HE1 TYR C 151      13.182  -9.180  14.949  0.00  0.00      CHNA  
ATOM   2375  CZ  TYR C 151      15.325  -8.933  14.714  0.00  0.00      CHNA  
ATOM   2376  OH  TYR C 151      15.403  -9.691  13.540  0.00  0.00      CHNA  
ATOM   2377  HH  TYR C 151      14.578 -10.179  13.515  0.00  0.00      CHNA  
ATOM   2378  CD2 TYR C 151      16.484  -7.486  16.263  0.00  0.00      CHNA  
ATOM   2379  HD2 TYR C 151      17.339  -7.021  16.630  0.00  0.00      CHNA  
ATOM   2380  CE2 TYR C 151      16.464  -8.260  15.127  0.00  0.00      CHNA  
ATOM   2381  HE2 TYR C 151      17.310  -8.379  14.495  0.00  0.00      CHNA  
ATOM   2382  C   TYR C 151      16.895  -4.802  18.437  0.00  0.00      CHNA  
ATOM   2383  O   TYR C 151      17.917  -4.871  17.745  0.00  0.00      CHNA  
ATOM   2384  N   ILE C 152      16.263  -3.587  18.704  0.00  0.00      CHNA  
ATOM   2385  HN  ILE C 152      15.498  -3.608  19.286  0.00  0.00      CHNA  
ATOM   2386  CA  ILE C 152      16.908  -2.284  18.423  0.00  0.00      CHNA  
ATOM   2387  HA  ILE C 152      17.058  -2.176  17.323  0.00  0.00      CHNA  
ATOM   2388  CB  ILE C 152      15.912  -1.114  18.789  0.00  0.00      CHNA  
ATOM   2389  HB  ILE C 152      15.740  -1.268  19.835  0.00  0.00      CHNA  
ATOM   2390  CG2 ILE C 152      16.535   0.281  18.599  0.00  0.00      CHNA  
ATOM   2391 HG21 ILE C 152      17.520   0.372  19.135  0.00  0.00      CHNA  
ATOM   2392 HG22 ILE C 152      16.827   0.433  17.520  0.00  0.00      CHNA  
ATOM   2393 HG23 ILE C 152      15.768   1.116  18.840  0.00  0.00      CHNA  
ATOM   2394  CG1 ILE C 152      14.627  -1.326  17.943  0.00  0.00      CHNA  
ATOM   2395 HG11 ILE C 152      14.954  -1.279  16.915  0.00  0.00      CHNA  
ATOM   2396 HG12 ILE C 152      14.184  -2.381  17.963  0.00  0.00      CHNA  
ATOM   2397  CD  ILE C 152      13.482  -0.339  18.347  0.00  0.00      CHNA  
ATOM   2398  HD1 ILE C 152      13.873   0.654  18.123  0.00  0.00      CHNA  
ATOM   2399  HD2 ILE C 152      12.665  -0.351  17.577  0.00  0.00      CHNA  
ATOM   2400  HD3 ILE C 152      13.183  -0.365  19.348  0.00  0.00      CHNA  
ATOM   2401  C   ILE C 152      18.230  -1.966  19.183  0.00  0.00      CHNA  
ATOM   2402  O   ILE C 152      19.111  -1.302  18.592  0.00  0.00      CHNA  
ATOM   2403  N   GLY C 153      18.394  -2.319  20.476  0.00  0.00      CHNA  
ATOM   2404  HN  GLY C 153      17.602  -2.637  20.984  0.00  0.00      CHNA  
ATOM   2405  CA  GLY C 153      19.450  -1.909  21.350  0.00  0.00      CHNA  
ATOM   2406  HA1 GLY C 153      20.438  -2.069  20.850  0.00  0.00      CHNA  
ATOM   2407  HA2 GLY C 153      19.362  -2.522  22.189  0.00  0.00      CHNA  
ATOM   2408  C   GLY C 153      19.396  -0.449  21.843  0.00  0.00      CHNA  
ATOM   2409  O   GLY C 153      20.382   0.254  21.791  0.00  0.00      CHNA  
ATOM   2410  N   VAL C 154      18.264  -0.018  22.478  0.00  0.00      CHNA  
ATOM   2411  HN  VAL C 154      17.469  -0.627  22.580  0.00  0.00      CHNA  
ATOM   2412  CA  VAL C 154      17.985   1.307  23.005  0.00  0.00      CHNA  
ATOM   2413  HA  VAL C 154      18.369   1.912  22.185  0.00  0.00      CHNA  
ATOM   2414  CB  VAL C 154      16.428   1.626  23.139  0.00  0.00      CHNA  
ATOM   2415  HB  VAL C 154      16.102   0.962  23.868  0.00  0.00      CHNA  
ATOM   2416  CG1 VAL C 154      16.195   3.126  23.565  0.00  0.00      CHNA  
ATOM   2417 HG11 VAL C 154      16.732   3.409  24.448  0.00  0.00      CHNA  
ATOM   2418 HG12 VAL C 154      16.558   3.868  22.788  0.00  0.00      CHNA  
ATOM   2419 HG13 VAL C 154      15.091   3.216  23.808  0.00  0.00      CHNA  
ATOM   2420  CG2 VAL C 154      15.756   1.389  21.736  0.00  0.00      CHNA  
ATOM   2421 HG21 VAL C 154      14.687   1.579  21.949  0.00  0.00      CHNA  
ATOM   2422 HG22 VAL C 154      16.099   2.088  21.025  0.00  0.00      CHNA  
ATOM   2423 HG23 VAL C 154      16.010   0.388  21.446  0.00  0.00      CHNA  
ATOM   2424  C   VAL C 154      18.677   1.507  24.298  0.00  0.00      CHNA  
ATOM   2425  O   VAL C 154      18.410   0.708  25.171  0.00  0.00      CHNA  
ATOM   2426  N   PRO C 155      19.570   2.462  24.625  0.00  0.00      CHNA  
ATOM   2427  CD  PRO C 155      20.298   3.208  23.524  0.00  0.00      CHNA  
ATOM   2428  HD1 PRO C 155      21.073   2.514  23.168  0.00  0.00      CHNA  
ATOM   2429  HD2 PRO C 155      19.680   3.549  22.665  0.00  0.00      CHNA  
ATOM   2430  CA  PRO C 155      20.236   2.651  25.858  0.00  0.00      CHNA  
ATOM   2431  HA  PRO C 155      20.639   1.633  26.155  0.00  0.00      CHNA  
ATOM   2432  CB  PRO C 155      21.335   3.686  25.539  0.00  0.00      CHNA  
ATOM   2433  HB1 PRO C 155      22.234   3.101  25.225  0.00  0.00      CHNA  
ATOM   2434  HB2 PRO C 155      21.652   4.382  26.360  0.00  0.00      CHNA  
ATOM   2435  CG  PRO C 155      20.861   4.416  24.306  0.00  0.00      CHNA  
ATOM   2436  HG1 PRO C 155      20.086   5.058  24.665  0.00  0.00      CHNA  
ATOM   2437  HG2 PRO C 155      21.710   4.903  23.727  0.00  0.00      CHNA  
ATOM   2438  C   PRO C 155      19.244   3.097  26.870  0.00  0.00      CHNA  
ATOM   2439  O   PRO C 155      18.614   4.157  26.812  0.00  0.00      CHNA  
ATOM   2440  N   LYS C 156      19.251   2.409  28.035  0.00  0.00      CHNA  
ATOM   2441  HN  LYS C 156      19.701   1.535  27.972  0.00  0.00      CHNA  
ATOM   2442  CA  LYS C 156      18.685   2.738  29.298  0.00  0.00      CHNA  
ATOM   2443  HA  LYS C 156      17.772   3.362  29.040  0.00  0.00      CHNA  
ATOM   2444  CB  LYS C 156      18.406   1.421  30.066  0.00  0.00      CHNA  
ATOM   2445  HB1 LYS C 156      19.249   0.795  30.057  0.00  0.00      CHNA  
ATOM   2446  HB2 LYS C 156      18.165   1.732  31.074  0.00  0.00      CHNA  
ATOM   2447  CG  LYS C 156      17.240   0.596  29.523  0.00  0.00      CHNA  
ATOM   2448  HG1 LYS C 156      16.370   1.329  29.483  0.00  0.00      CHNA  
ATOM   2449  HG2 LYS C 156      17.538   0.274  28.513  0.00  0.00      CHNA  
ATOM   2450  CD  LYS C 156      16.901  -0.579  30.464  0.00  0.00      CHNA  
ATOM   2451  HD1 LYS C 156      17.813  -1.008  30.844  0.00  0.00      CHNA  
ATOM   2452  HD2 LYS C 156      16.315  -0.127  31.304  0.00  0.00      CHNA  
ATOM   2453  CE  LYS C 156      16.133  -1.779  29.692  0.00  0.00      CHNA  
ATOM   2454  HE1 LYS C 156      15.270  -1.409  29.230  0.00  0.00      CHNA  
ATOM   2455  HE2 LYS C 156      16.909  -2.268  29.080  0.00  0.00      CHNA  
ATOM   2456  NZ  LYS C 156      15.686  -2.591  30.765  0.00  0.00      CHNA  
ATOM   2457  HZ1 LYS C 156      14.939  -2.116  31.252  0.00  0.00      CHNA  
ATOM   2458  HZ2 LYS C 156      15.369  -3.499  30.364  0.00  0.00      CHNA  
ATOM   2459  HZ3 LYS C 156      16.531  -2.708  31.419  0.00  0.00      CHNA  
ATOM   2460  C   LYS C 156      19.667   3.590  30.024  0.00  0.00      CHNA  
ATOM   2461  O   LYS C 156      19.142   4.325  30.829  0.00  0.00      CHNA  
ATOM   2462  N   GLY C 157      20.925   3.549  29.685  0.00  0.00      CHNA  
ATOM   2463  HN  GLY C 157      21.032   2.830  29.043  0.00  0.00      CHNA  
ATOM   2464  CA  GLY C 157      21.932   4.537  30.015  0.00  0.00      CHNA  
ATOM   2465  HA1 GLY C 157      22.865   4.043  29.808  0.00  0.00      CHNA  
ATOM   2466  HA2 GLY C 157      21.948   4.771  31.167  0.00  0.00      CHNA  
ATOM   2467  C   GLY C 157      22.021   5.843  29.287  0.00  0.00      CHNA  
ATOM   2468  O   GLY C 157      21.148   6.270  28.548  0.00  0.00      CHNA  
ATOM   2469  N   ASP C 158      23.113   6.595  29.492  0.00  0.00      CHNA  
ATOM   2470  HN  ASP C 158      23.955   6.293  30.076  0.00  0.00      CHNA  
ATOM   2471  CA  ASP C 158      23.300   7.900  28.959  0.00  0.00      CHNA  
ATOM   2472  HA  ASP C 158      22.316   8.124  28.514  0.00  0.00      CHNA  
ATOM   2473  CB  ASP C 158      23.742   8.925  30.040  0.00  0.00      CHNA  
ATOM   2474  HB1 ASP C 158      24.819   8.948  30.358  0.00  0.00      CHNA  
ATOM   2475  HB2 ASP C 158      23.532   9.930  29.557  0.00  0.00      CHNA  
ATOM   2476  CG  ASP C 158      22.871   8.844  31.239  0.00  0.00      CHNA  
ATOM   2477  OD1 ASP C 158      21.765   9.444  31.111  0.00  0.00      CHNA  
ATOM   2478  OD2 ASP C 158      23.199   8.348  32.349  0.00  0.00      CHNA  
ATOM   2479  C   ASP C 158      24.216   7.891  27.781  0.00  0.00      CHNA  
ATOM   2480  O   ASP C 158      24.581   8.971  27.291  0.00  0.00      CHNA  
ATOM   2481  N   GLU C 159      24.651   6.741  27.156  0.00  0.00      CHNA  
ATOM   2482  HN  GLU C 159      24.336   5.892  27.550  0.00  0.00      CHNA  
ATOM   2483  CA  GLU C 159      25.339   6.708  25.860  0.00  0.00      CHNA  
ATOM   2484  HA  GLU C 159      26.146   7.358  26.062  0.00  0.00      CHNA  
ATOM   2485  CB  GLU C 159      25.899   5.270  25.644  0.00  0.00      CHNA  
ATOM   2486  HB1 GLU C 159      26.250   4.814  26.612  0.00  0.00      CHNA  
ATOM   2487  HB2 GLU C 159      25.139   4.653  25.110  0.00  0.00      CHNA  
ATOM   2488  CG  GLU C 159      27.098   5.275  24.697  0.00  0.00      CHNA  
ATOM   2489  HG1 GLU C 159      26.693   5.636  23.746  0.00  0.00      CHNA  
ATOM   2490  HG2 GLU C 159      27.801   6.101  25.002  0.00  0.00      CHNA  
ATOM   2491  CD  GLU C 159      27.826   3.928  24.594  0.00  0.00      CHNA  
ATOM   2492  OE1 GLU C 159      27.369   2.933  24.013  0.00  0.00      CHNA  
ATOM   2493  OE2 GLU C 159      28.932   3.895  25.174  0.00  0.00      CHNA  
ATOM   2494  C   GLU C 159      24.452   7.158  24.695  0.00  0.00      CHNA  
ATOM   2495  O   GLU C 159      23.291   6.679  24.709  0.00  0.00      CHNA  
ATOM   2496  N   PRO C 160      24.929   7.975  23.644  0.00  0.00      CHNA  
ATOM   2497  CD  PRO C 160      26.252   8.620  23.707  0.00  0.00      CHNA  
ATOM   2498  HD1 PRO C 160      26.360   9.200  24.685  0.00  0.00      CHNA  
ATOM   2499  HD2 PRO C 160      27.158   7.960  23.619  0.00  0.00      CHNA  
ATOM   2500  CA  PRO C 160      24.001   8.672  22.782  0.00  0.00      CHNA  
ATOM   2501  HA  PRO C 160      22.968   8.809  23.242  0.00  0.00      CHNA  
ATOM   2502  CB  PRO C 160      24.717   9.999  22.535  0.00  0.00      CHNA  
ATOM   2503  HB1 PRO C 160      24.470  10.739  23.250  0.00  0.00      CHNA  
ATOM   2504  HB2 PRO C 160      24.473  10.425  21.548  0.00  0.00      CHNA  
ATOM   2505  CG  PRO C 160      26.164   9.590  22.526  0.00  0.00      CHNA  
ATOM   2506  HG1 PRO C 160      26.916  10.470  22.806  0.00  0.00      CHNA  
ATOM   2507  HG2 PRO C 160      26.346   9.028  21.584  0.00  0.00      CHNA  
ATOM   2508  C   PRO C 160      23.734   7.876  21.542  0.00  0.00      CHNA  
ATOM   2509  O   PRO C 160      23.193   8.366  20.528  0.00  0.00      CHNA  
ATOM   2510  N   ILE C 161      24.243   6.626  21.502  0.00  0.00      CHNA  
ATOM   2511  HN  ILE C 161      24.514   6.233  22.348  0.00  0.00      CHNA  
ATOM   2512  CA  ILE C 161      24.353   5.718  20.388  0.00  0.00      CHNA  
ATOM   2513  HA  ILE C 161      23.753   6.207  19.569  0.00  0.00      CHNA  
ATOM   2514  CB  ILE C 161      25.743   5.539  19.770  0.00  0.00      CHNA  
ATOM   2515  HB  ILE C 161      25.796   4.819  18.961  0.00  0.00      CHNA  
ATOM   2516  CG2 ILE C 161      26.152   6.940  19.188  0.00  0.00      CHNA  
ATOM   2517 HG21 ILE C 161      25.361   7.474  18.670  0.00  0.00      CHNA  
ATOM   2518 HG22 ILE C 161      26.387   7.542  20.156  0.00  0.00      CHNA  
ATOM   2519 HG23 ILE C 161      27.024   6.907  18.552  0.00  0.00      CHNA  
ATOM   2520  CG1 ILE C 161      26.780   5.093  20.838  0.00  0.00      CHNA  
ATOM   2521 HG11 ILE C 161      27.686   5.509  20.381  0.00  0.00      CHNA  
ATOM   2522 HG12 ILE C 161      26.659   5.589  21.828  0.00  0.00      CHNA  
ATOM   2523  CD  ILE C 161      26.947   3.634  20.757  0.00  0.00      CHNA  
ATOM   2524  HD1 ILE C 161      27.764   3.382  21.421  0.00  0.00      CHNA  
ATOM   2525  HD2 ILE C 161      26.095   3.033  21.031  0.00  0.00      CHNA  
ATOM   2526  HD3 ILE C 161      27.204   3.197  19.733  0.00  0.00      CHNA  
ATOM   2527  C   ILE C 161      23.678   4.465  20.769  0.00  0.00      CHNA  
ATOM   2528  O   ILE C 161      23.625   4.005  21.898  0.00  0.00      CHNA  
ATOM   2529  N   LEU C 162      23.074   3.754  19.801  0.00  0.00      CHNA  
ATOM   2530  HN  LEU C 162      22.931   4.176  18.941  0.00  0.00      CHNA  
ATOM   2531  CA  LEU C 162      22.384   2.499  19.963  0.00  0.00      CHNA  
ATOM   2532  HA  LEU C 162      21.883   2.518  20.832  0.00  0.00      CHNA  
ATOM   2533  CB  LEU C 162      21.513   2.187  18.733  0.00  0.00      CHNA  
ATOM   2534  HB1 LEU C 162      22.207   2.315  17.843  0.00  0.00      CHNA  
ATOM   2535  HB2 LEU C 162      21.310   1.102  18.626  0.00  0.00      CHNA  
ATOM   2536  CG  LEU C 162      20.261   3.044  18.525  0.00  0.00      CHNA  
ATOM   2537  HG  LEU C 162      20.606   4.078  18.442  0.00  0.00      CHNA  
ATOM   2538  CD1 LEU C 162      19.297   2.922  19.707  0.00  0.00      CHNA  
ATOM   2539 HD11 LEU C 162      18.354   3.508  19.499  0.00  0.00      CHNA  
ATOM   2540 HD12 LEU C 162      19.018   1.828  19.806  0.00  0.00      CHNA  
ATOM   2541 HD13 LEU C 162      19.680   3.194  20.687  0.00  0.00      CHNA  
ATOM   2542  CD2 LEU C 162      19.617   2.529  17.239  0.00  0.00      CHNA  
ATOM   2543 HD21 LEU C 162      18.565   2.894  17.077  0.00  0.00      CHNA  
ATOM   2544 HD22 LEU C 162      20.236   2.595  16.295  0.00  0.00      CHNA  
ATOM   2545 HD23 LEU C 162      19.549   1.406  17.236  0.00  0.00      CHNA  
ATOM   2546  C   LEU C 162      23.361   1.352  20.088  0.00  0.00      CHNA  
ATOM   2547  O   LEU C 162      24.555   1.500  19.769  0.00  0.00      CHNA  
ATOM   2548  N   LYS C 163      23.053   0.230  20.604  0.00  0.00      CHNA  
ATOM   2549  HN  LYS C 163      22.173   0.214  21.010  0.00  0.00      CHNA  
ATOM   2550  CA  LYS C 163      24.008  -0.833  20.973  0.00  0.00      CHNA  
ATOM   2551  HA  LYS C 163      24.911  -0.360  21.361  0.00  0.00      CHNA  
ATOM   2552  CB  LYS C 163      23.529  -1.660  22.200  0.00  0.00      CHNA  
ATOM   2553  HB1 LYS C 163      22.699  -2.260  21.906  0.00  0.00      CHNA  
ATOM   2554  HB2 LYS C 163      24.273  -2.355  22.510  0.00  0.00      CHNA  
ATOM   2555  CG  LYS C 163      23.145  -0.809  23.363  0.00  0.00      CHNA  
ATOM   2556  HG1 LYS C 163      24.104  -0.415  23.724  0.00  0.00      CHNA  
ATOM   2557  HG2 LYS C 163      22.514  -0.026  23.007  0.00  0.00      CHNA  
ATOM   2558  CD  LYS C 163      22.546  -1.592  24.529  0.00  0.00      CHNA  
ATOM   2559  HD1 LYS C 163      21.855  -2.331  24.186  0.00  0.00      CHNA  
ATOM   2560  HD2 LYS C 163      23.446  -2.279  24.858  0.00  0.00      CHNA  
ATOM   2561  CE  LYS C 163      21.993  -0.713  25.644  0.00  0.00      CHNA  
ATOM   2562  HE1 LYS C 163      22.655   0.117  25.853  0.00  0.00      CHNA  
ATOM   2563  HE2 LYS C 163      21.068  -0.162  25.259  0.00  0.00      CHNA  
ATOM   2564  NZ  LYS C 163      21.757  -1.412  26.893  0.00  0.00      CHNA  
ATOM   2565  HZ1 LYS C 163      22.571  -2.060  27.201  0.00  0.00      CHNA  
ATOM   2566  HZ2 LYS C 163      21.666  -0.714  27.636  0.00  0.00      CHNA  
ATOM   2567  HZ3 LYS C 163      20.883  -2.011  26.841  0.00  0.00      CHNA  
ATOM   2568  C   LYS C 163      24.307  -1.686  19.721  0.00  0.00      CHNA  
ATOM   2569  O   LYS C 163      23.416  -1.704  18.850  0.00  0.00      CHNA  
ATOM   2570  N   PRO C 164      25.448  -2.325  19.502  0.00  0.00      CHNA  
ATOM   2571  CD  PRO C 164      26.675  -1.971  20.253  0.00  0.00      CHNA  
ATOM   2572  HD1 PRO C 164      26.825  -0.847  20.499  0.00  0.00      CHNA  
ATOM   2573  HD2 PRO C 164      26.585  -2.619  21.164  0.00  0.00      CHNA  
ATOM   2574  CA  PRO C 164      25.811  -3.160  18.278  0.00  0.00      CHNA  
ATOM   2575  HA  PRO C 164      25.824  -2.546  17.450  0.00  0.00      CHNA  
ATOM   2576  CB  PRO C 164      27.284  -3.608  18.617  0.00  0.00      CHNA  
ATOM   2577  HB1 PRO C 164      27.813  -3.831  17.710  0.00  0.00      CHNA  
ATOM   2578  HB2 PRO C 164      27.171  -4.586  19.125  0.00  0.00      CHNA  
ATOM   2579  CG  PRO C 164      27.899  -2.406  19.406  0.00  0.00      CHNA  
ATOM   2580  HG1 PRO C 164      28.815  -2.623  20.078  0.00  0.00      CHNA  
ATOM   2581  HG2 PRO C 164      28.350  -1.651  18.686  0.00  0.00      CHNA  
ATOM   2582  C   PRO C 164      24.854  -4.296  17.910  0.00  0.00      CHNA  
ATOM   2583  O   PRO C 164      24.647  -5.214  18.691  0.00  0.00      CHNA  
ATOM   2584  N   SER C 165      24.348  -4.206  16.716  0.00  0.00      CHNA  
ATOM   2585  HN  SER C 165      24.630  -3.520  16.086  0.00  0.00      CHNA  
ATOM   2586  CA  SER C 165      23.330  -5.135  16.186  0.00  0.00      CHNA  
ATOM   2587  HA  SER C 165      23.311  -6.109  16.667  0.00  0.00      CHNA  
ATOM   2588  CB  SER C 165      21.873  -4.602  16.216  0.00  0.00      CHNA  
ATOM   2589  HB1 SER C 165      21.764  -3.679  15.590  0.00  0.00      CHNA  
ATOM   2590  HB2 SER C 165      21.158  -5.437  15.940  0.00  0.00      CHNA  
ATOM   2591  OG  SER C 165      21.537  -4.226  17.557  0.00  0.00      CHNA  
ATOM   2592  HG1 SER C 165      21.417  -3.295  17.500  0.00  0.00      CHNA  
ATOM   2593  C   SER C 165      23.684  -5.476  14.754  0.00  0.00      CHNA  
ATOM   2594  O   SER C 165      24.574  -4.853  14.213  0.00  0.00      CHNA  
ATOM   2595  N   LEU C 166      23.123  -6.516  14.153  0.00  0.00      CHNA  
ATOM   2596  HN  LEU C 166      22.363  -6.931  14.562  0.00  0.00      CHNA  
ATOM   2597  CA  LEU C 166      23.383  -6.822  12.788  0.00  0.00      CHNA  
ATOM   2598  HA  LEU C 166      23.367  -5.908  12.332  0.00  0.00      CHNA  
ATOM   2599  CB  LEU C 166      24.707  -7.622  12.648  0.00  0.00      CHNA  
ATOM   2600  HB1 LEU C 166      25.504  -7.094  13.321  0.00  0.00      CHNA  
ATOM   2601  HB2 LEU C 166      24.601  -8.566  13.231  0.00  0.00      CHNA  
ATOM   2602  CG  LEU C 166      25.406  -7.918  11.255  0.00  0.00      CHNA  
ATOM   2603  HG  LEU C 166      24.627  -8.424  10.623  0.00  0.00      CHNA  
ATOM   2604  CD1 LEU C 166      26.738  -8.651  11.415  0.00  0.00      CHNA  
ATOM   2605 HD11 LEU C 166      27.454  -7.991  12.015  0.00  0.00      CHNA  
ATOM   2606 HD12 LEU C 166      26.747  -9.617  11.867  0.00  0.00      CHNA  
ATOM   2607 HD13 LEU C 166      27.187  -8.786  10.435  0.00  0.00      CHNA  
ATOM   2608  CD2 LEU C 166      25.651  -6.561  10.558  0.00  0.00      CHNA  
ATOM   2609 HD21 LEU C 166      24.798  -5.921  10.498  0.00  0.00      CHNA  
ATOM   2610 HD22 LEU C 166      26.531  -6.048  11.088  0.00  0.00      CHNA  
ATOM   2611 HD23 LEU C 166      25.917  -6.722   9.486  0.00  0.00      CHNA  
ATOM   2612  C   LEU C 166      22.286  -7.692  12.029  0.00  0.00      CHNA  
ATOM   2613  O   LEU C 166      22.196  -7.581  10.758  0.00  0.00      CHNA  
ATOM   2614  N   PHE C 167      21.356  -8.394  12.678  0.00  0.00      CHNA  
ATOM   2615  HN  PHE C 167      21.382  -8.217  13.715  0.00  0.00      CHNA  
ATOM   2616  CA  PHE C 167      20.400  -9.291  12.073  0.00  0.00      CHNA  
ATOM   2617  HA  PHE C 167      20.952 -10.055  11.504  0.00  0.00      CHNA  
ATOM   2618  CB  PHE C 167      19.660 -10.156  13.107  0.00  0.00      CHNA  
ATOM   2619  HB1 PHE C 167      20.330 -10.491  13.920  0.00  0.00      CHNA  
ATOM   2620  HB2 PHE C 167      18.902  -9.587  13.636  0.00  0.00      CHNA  
ATOM   2621  CG  PHE C 167      19.006 -11.398  12.494  0.00  0.00      CHNA  
ATOM   2622  CD1 PHE C 167      19.764 -12.537  12.578  0.00  0.00      CHNA  
ATOM   2623  HD1 PHE C 167      20.768 -12.596  13.000  0.00  0.00      CHNA  
ATOM   2624  CE1 PHE C 167      19.247 -13.767  12.137  0.00  0.00      CHNA  
ATOM   2625  HE1 PHE C 167      19.887 -14.645  12.165  0.00  0.00      CHNA  
ATOM   2626  CZ  PHE C 167      17.955 -13.792  11.682  0.00  0.00      CHNA  
ATOM   2627  HZ  PHE C 167      17.663 -14.813  11.411  0.00  0.00      CHNA  
ATOM   2628  CD2 PHE C 167      17.764 -11.406  11.881  0.00  0.00      CHNA  
ATOM   2629  HD2 PHE C 167      17.168 -10.462  11.781  0.00  0.00      CHNA  
ATOM   2630  CE2 PHE C 167      17.203 -12.622  11.514  0.00  0.00      CHNA  
ATOM   2631  HE2 PHE C 167      16.160 -12.579  11.214  0.00  0.00      CHNA  
ATOM   2632  C   PHE C 167      19.412  -8.671  11.116  0.00  0.00      CHNA  
ATOM   2633  O   PHE C 167      19.129  -9.293  10.073  0.00  0.00      CHNA  
ATOM   2634  N   ALA C 168      18.893  -7.510  11.420  0.00  0.00      CHNA  
ATOM   2635  HN  ALA C 168      19.000  -7.106  12.312  0.00  0.00      CHNA  
ATOM   2636  CA  ALA C 168      17.945  -6.751  10.619  0.00  0.00      CHNA  
ATOM   2637  HA  ALA C 168      17.144  -7.445  10.501  0.00  0.00      CHNA  
ATOM   2638  CB  ALA C 168      17.299  -5.639  11.447  0.00  0.00      CHNA  
ATOM   2639  HB1 ALA C 168      18.043  -4.955  11.870  0.00  0.00      CHNA  
ATOM   2640  HB2 ALA C 168      16.566  -5.060  10.799  0.00  0.00      CHNA  
ATOM   2641  HB3 ALA C 168      16.628  -6.056  12.298  0.00  0.00      CHNA  
ATOM   2642  C   ALA C 168      18.527  -6.244   9.318  0.00  0.00      CHNA  
ATOM   2643  O   ALA C 168      17.812  -6.329   8.334  0.00  0.00      CHNA  
ATOM   2644  N   TYR C 169      19.806  -5.783   9.424  0.00  0.00      CHNA  
ATOM   2645  HN  TYR C 169      20.217  -5.669  10.355  0.00  0.00      CHNA  
ATOM   2646  CA  TYR C 169      20.714  -5.359   8.353  0.00  0.00      CHNA  
ATOM   2647  HA  TYR C 169      20.159  -4.576   7.792  0.00  0.00      CHNA  
ATOM   2648  CB  TYR C 169      22.103  -4.784   8.802  0.00  0.00      CHNA  
ATOM   2649  HB1 TYR C 169      21.838  -4.220   9.712  0.00  0.00      CHNA  
ATOM   2650  HB2 TYR C 169      22.843  -5.583   9.092  0.00  0.00      CHNA  
ATOM   2651  CG  TYR C 169      22.751  -3.773   7.856  0.00  0.00      CHNA  
ATOM   2652  CD1 TYR C 169      24.112  -3.917   7.540  0.00  0.00      CHNA  
ATOM   2653  HD1 TYR C 169      24.621  -4.753   7.886  0.00  0.00      CHNA  
ATOM   2654  CE1 TYR C 169      24.753  -3.040   6.629  0.00  0.00      CHNA  
ATOM   2655  HE1 TYR C 169      25.784  -3.124   6.473  0.00  0.00      CHNA  
ATOM   2656  CZ  TYR C 169      24.092  -1.862   6.173  0.00  0.00      CHNA  
ATOM   2657  OH  TYR C 169      24.733  -0.694   5.641  0.00  0.00      CHNA  
ATOM   2658  HH  TYR C 169      23.941  -0.369   5.133  0.00  0.00      CHNA  
ATOM   2659  CD2 TYR C 169      22.013  -2.750   7.202  0.00  0.00      CHNA  
ATOM   2660  HD2 TYR C 169      20.977  -2.621   7.261  0.00  0.00      CHNA  
ATOM   2661  CE2 TYR C 169      22.732  -1.834   6.379  0.00  0.00      CHNA  
ATOM   2662  HE2 TYR C 169      22.101  -1.012   6.076  0.00  0.00      CHNA  
ATOM   2663  C   TYR C 169      21.081  -6.511   7.303  0.00  0.00      CHNA  
ATOM   2664  O   TYR C 169      21.016  -6.396   6.071  0.00  0.00      CHNA  
ATOM   2665  N   ILE C 170      21.459  -7.740   7.753  0.00  0.00      CHNA  
ATOM   2666  HN  ILE C 170      21.624  -7.934   8.740  0.00  0.00      CHNA  
ATOM   2667  CA  ILE C 170      21.717  -8.829   6.813  0.00  0.00      CHNA  
ATOM   2668  HA  ILE C 170      22.333  -8.398   6.063  0.00  0.00      CHNA  
ATOM   2669  CB  ILE C 170      22.591  -9.979   7.548  0.00  0.00      CHNA  
ATOM   2670  HB  ILE C 170      22.782 -10.885   6.848  0.00  0.00      CHNA  
ATOM   2671  CG2 ILE C 170      24.040  -9.342   7.671  0.00  0.00      CHNA  
ATOM   2672 HG21 ILE C 170      24.878 -10.122   7.979  0.00  0.00      CHNA  
ATOM   2673 HG22 ILE C 170      24.331  -8.748   6.766  0.00  0.00      CHNA  
ATOM   2674 HG23 ILE C 170      24.154  -8.499   8.329  0.00  0.00      CHNA  
ATOM   2675  CG1 ILE C 170      22.042 -10.555   8.858  0.00  0.00      CHNA  
ATOM   2676 HG11 ILE C 170      22.989 -11.057   9.365  0.00  0.00      CHNA  
ATOM   2677 HG12 ILE C 170      21.595  -9.782   9.512  0.00  0.00      CHNA  
ATOM   2678  CD  ILE C 170      21.089 -11.726   8.650  0.00  0.00      CHNA  
ATOM   2679  HD1 ILE C 170      21.172 -12.388   9.614  0.00  0.00      CHNA  
ATOM   2680  HD2 ILE C 170      20.036 -11.364   8.491  0.00  0.00      CHNA  
ATOM   2681  HD3 ILE C 170      21.481 -12.305   7.760  0.00  0.00      CHNA  
ATOM   2682  C   ILE C 170      20.485  -9.431   6.078  0.00  0.00      CHNA  
ATOM   2683  O   ILE C 170      20.546  -9.650   4.876  0.00  0.00      CHNA  
ATOM   2684  N   VAL C 171      19.272  -9.522   6.774  0.00  0.00      CHNA  
ATOM   2685  HN  VAL C 171      19.271  -9.327   7.738  0.00  0.00      CHNA  
ATOM   2686  CA  VAL C 171      17.963  -9.797   6.216  0.00  0.00      CHNA  
ATOM   2687  HA  VAL C 171      17.924 -10.854   5.902  0.00  0.00      CHNA  
ATOM   2688  CB  VAL C 171      16.796  -9.625   7.229  0.00  0.00      CHNA  
ATOM   2689  HB  VAL C 171      16.875  -8.546   7.505  0.00  0.00      CHNA  
ATOM   2690  CG1 VAL C 171      15.417  -9.881   6.499  0.00  0.00      CHNA  
ATOM   2691 HG11 VAL C 171      15.452 -10.861   5.971  0.00  0.00      CHNA  
ATOM   2692 HG12 VAL C 171      14.531  -9.860   7.195  0.00  0.00      CHNA  
ATOM   2693 HG13 VAL C 171      15.216  -9.076   5.714  0.00  0.00      CHNA  
ATOM   2694  CG2 VAL C 171      16.941 -10.671   8.301  0.00  0.00      CHNA  
ATOM   2695 HG21 VAL C 171      16.387 -11.543   7.935  0.00  0.00      CHNA  
ATOM   2696 HG22 VAL C 171      18.010 -10.962   8.485  0.00  0.00      CHNA  
ATOM   2697 HG23 VAL C 171      16.354 -10.393   9.275  0.00  0.00      CHNA  
ATOM   2698  C   VAL C 171      17.821  -8.828   4.980  0.00  0.00      CHNA  
ATOM   2699  O   VAL C 171      17.488  -9.250   3.932  0.00  0.00      CHNA  
ATOM   2700  N   PHE C 172      18.117  -7.476   5.227  0.00  0.00      CHNA  
ATOM   2701  HN  PHE C 172      18.214  -7.275   6.163  0.00  0.00      CHNA  
ATOM   2702  CA  PHE C 172      18.027  -6.346   4.380  0.00  0.00      CHNA  
ATOM   2703  HA  PHE C 172      17.030  -6.313   4.028  0.00  0.00      CHNA  
ATOM   2704  CB  PHE C 172      18.059  -5.153   5.406  0.00  0.00      CHNA  
ATOM   2705  HB1 PHE C 172      17.091  -5.191   5.977  0.00  0.00      CHNA  
ATOM   2706  HB2 PHE C 172      18.886  -5.318   6.125  0.00  0.00      CHNA  
ATOM   2707  CG  PHE C 172      18.194  -3.753   4.848  0.00  0.00      CHNA  
ATOM   2708  CD1 PHE C 172      17.168  -3.000   4.181  0.00  0.00      CHNA  
ATOM   2709  HD1 PHE C 172      16.148  -3.365   4.221  0.00  0.00      CHNA  
ATOM   2710  CE1 PHE C 172      17.507  -1.832   3.488  0.00  0.00      CHNA  
ATOM   2711  HE1 PHE C 172      16.698  -1.209   3.116  0.00  0.00      CHNA  
ATOM   2712  CZ  PHE C 172      18.846  -1.335   3.450  0.00  0.00      CHNA  
ATOM   2713  HZ  PHE C 172      18.982  -0.343   2.964  0.00  0.00      CHNA  
ATOM   2714  CD2 PHE C 172      19.517  -3.258   4.801  0.00  0.00      CHNA  
ATOM   2715  HD2 PHE C 172      20.388  -3.810   5.044  0.00  0.00      CHNA  
ATOM   2716  CE2 PHE C 172      19.835  -1.978   4.229  0.00  0.00      CHNA  
ATOM   2717  HE2 PHE C 172      20.836  -1.517   4.296  0.00  0.00      CHNA  
ATOM   2718  C   PHE C 172      18.968  -6.325   3.160  0.00  0.00      CHNA  
ATOM   2719  O   PHE C 172      18.665  -6.047   1.974  0.00  0.00      CHNA  
ATOM   2720  N   LEU C 173      20.179  -6.799   3.371  0.00  0.00      CHNA  
ATOM   2721  HN  LEU C 173      20.461  -6.924   4.323  0.00  0.00      CHNA  
ATOM   2722  CA  LEU C 173      21.025  -7.172   2.251  0.00  0.00      CHNA  
ATOM   2723  HA  LEU C 173      21.240  -6.293   1.626  0.00  0.00      CHNA  
ATOM   2724  CB  LEU C 173      22.324  -7.735   2.967  0.00  0.00      CHNA  
ATOM   2725  HB1 LEU C 173      22.818  -6.838   3.461  0.00  0.00      CHNA  
ATOM   2726  HB2 LEU C 173      22.044  -8.358   3.766  0.00  0.00      CHNA  
ATOM   2727  CG  LEU C 173      23.385  -8.361   2.131  0.00  0.00      CHNA  
ATOM   2728  HG  LEU C 173      22.938  -9.162   1.518  0.00  0.00      CHNA  
ATOM   2729  CD1 LEU C 173      24.433  -8.963   3.058  0.00  0.00      CHNA  
ATOM   2730 HD11 LEU C 173      24.813  -8.367   3.896  0.00  0.00      CHNA  
ATOM   2731 HD12 LEU C 173      23.852  -9.844   3.464  0.00  0.00      CHNA  
ATOM   2732 HD13 LEU C 173      25.279  -9.273   2.420  0.00  0.00      CHNA  
ATOM   2733  CD2 LEU C 173      24.041  -7.383   1.110  0.00  0.00      CHNA  
ATOM   2734 HD21 LEU C 173      23.168  -7.039   0.462  0.00  0.00      CHNA  
ATOM   2735 HD22 LEU C 173      24.689  -6.606   1.549  0.00  0.00      CHNA  
ATOM   2736 HD23 LEU C 173      24.613  -8.048   0.440  0.00  0.00      CHNA  
ATOM   2737  C   LEU C 173      20.498  -8.260   1.356  0.00  0.00      CHNA  
ATOM   2738  O   LEU C 173      20.566  -8.170   0.149  0.00  0.00      CHNA  
ATOM   2739  N   ILE C 174      19.894  -9.365   1.944  0.00  0.00      CHNA  
ATOM   2740  HN  ILE C 174      20.041  -9.468   2.908  0.00  0.00      CHNA  
ATOM   2741  CA  ILE C 174      19.222 -10.322   1.163  0.00  0.00      CHNA  
ATOM   2742  HA  ILE C 174      19.869 -10.725   0.347  0.00  0.00      CHNA  
ATOM   2743  CB  ILE C 174      18.735 -11.553   1.940  0.00  0.00      CHNA  
ATOM   2744  HB  ILE C 174      18.059 -11.158   2.679  0.00  0.00      CHNA  
ATOM   2745  CG2 ILE C 174      17.950 -12.512   1.025  0.00  0.00      CHNA  
ATOM   2746 HG21 ILE C 174      16.979 -12.118   0.716  0.00  0.00      CHNA  
ATOM   2747 HG22 ILE C 174      18.474 -12.713   0.044  0.00  0.00      CHNA  
ATOM   2748 HG23 ILE C 174      17.769 -13.445   1.607  0.00  0.00      CHNA  
ATOM   2749  CG1 ILE C 174      19.973 -12.256   2.623  0.00  0.00      CHNA  
ATOM   2750 HG11 ILE C 174      20.596 -12.794   1.920  0.00  0.00      CHNA  
ATOM   2751 HG12 ILE C 174      20.650 -11.412   3.063  0.00  0.00      CHNA  
ATOM   2752  CD  ILE C 174      19.500 -13.116   3.774  0.00  0.00      CHNA  
ATOM   2753  HD1 ILE C 174      18.760 -12.567   4.336  0.00  0.00      CHNA  
ATOM   2754  HD2 ILE C 174      18.906 -13.893   3.336  0.00  0.00      CHNA  
ATOM   2755  HD3 ILE C 174      20.360 -13.603   4.286  0.00  0.00      CHNA  
ATOM   2756  C   ILE C 174      17.973  -9.652   0.435  0.00  0.00      CHNA  
ATOM   2757  O   ILE C 174      17.869  -9.846  -0.770  0.00  0.00      CHNA  
ATOM   2758  N   THR C 175      17.188  -8.915   1.153  0.00  0.00      CHNA  
ATOM   2759  HN  THR C 175      17.258  -8.915   2.208  0.00  0.00      CHNA  
ATOM   2760  CA  THR C 175      16.050  -8.183   0.559  0.00  0.00      CHNA  
ATOM   2761  HA  THR C 175      15.469  -8.943   0.068  0.00  0.00      CHNA  
ATOM   2762  CB  THR C 175      15.257  -7.320   1.608  0.00  0.00      CHNA  
ATOM   2763  HB  THR C 175      15.850  -6.435   1.889  0.00  0.00      CHNA  
ATOM   2764  OG1 THR C 175      15.033  -7.936   2.852  0.00  0.00      CHNA  
ATOM   2765  HG1 THR C 175      14.893  -7.199   3.520  0.00  0.00      CHNA  
ATOM   2766  CG2 THR C 175      13.843  -6.987   1.157  0.00  0.00      CHNA  
ATOM   2767 HG21 THR C 175      13.370  -7.983   0.904  0.00  0.00      CHNA  
ATOM   2768 HG22 THR C 175      13.119  -6.483   1.827  0.00  0.00      CHNA  
ATOM   2769 HG23 THR C 175      13.729  -6.365   0.237  0.00  0.00      CHNA  
ATOM   2770  C   THR C 175      16.490  -7.183  -0.624  0.00  0.00      CHNA  
ATOM   2771  O   THR C 175      15.956  -7.094  -1.678  0.00  0.00      CHNA  
ATOM   2772  N   MET C 176      17.638  -6.445  -0.520  0.00  0.00      CHNA  
ATOM   2773  HN  MET C 176      18.136  -6.378   0.323  0.00  0.00      CHNA  
ATOM   2774  CA  MET C 176      18.195  -5.744  -1.689  0.00  0.00      CHNA  
ATOM   2775  HA  MET C 176      17.435  -5.010  -1.983  0.00  0.00      CHNA  
ATOM   2776  CB  MET C 176      19.397  -4.979  -1.231  0.00  0.00      CHNA  
ATOM   2777  HB1 MET C 176      19.848  -5.644  -0.479  0.00  0.00      CHNA  
ATOM   2778  HB2 MET C 176      20.082  -4.844  -2.094  0.00  0.00      CHNA  
ATOM   2779  CG  MET C 176      19.131  -3.701  -0.468  0.00  0.00      CHNA  
ATOM   2780  HG1 MET C 176      18.697  -3.958   0.510  0.00  0.00      CHNA  
ATOM   2781  HG2 MET C 176      20.210  -3.366  -0.323  0.00  0.00      CHNA  
ATOM   2782  SD  MET C 176      18.114  -2.534  -1.319  0.00  0.00      CHNA  
ATOM   2783  CE  MET C 176      18.333  -0.907  -0.462  0.00  0.00      CHNA  
ATOM   2784  HE1 MET C 176      17.864  -0.031  -1.165  0.00  0.00      CHNA  
ATOM   2785  HE2 MET C 176      17.826  -0.859   0.494  0.00  0.00      CHNA  
ATOM   2786  HE3 MET C 176      19.441  -0.756  -0.175  0.00  0.00      CHNA  
ATOM   2787  C   MET C 176      18.577  -6.693  -2.862  0.00  0.00      CHNA  
ATOM   2788  O   MET C 176      18.347  -6.402  -3.988  0.00  0.00      CHNA  
ATOM   2789  N   PHE C 177      19.134  -7.870  -2.515  0.00  0.00      CHNA  
ATOM   2790  HN  PHE C 177      19.276  -8.152  -1.562  0.00  0.00      CHNA  
ATOM   2791  CA  PHE C 177      19.565  -8.760  -3.540  0.00  0.00      CHNA  
ATOM   2792  HA  PHE C 177      20.164  -8.347  -4.313  0.00  0.00      CHNA  
ATOM   2793  CB  PHE C 177      20.339  -9.939  -2.875  0.00  0.00      CHNA  
ATOM   2794  HB1 PHE C 177      21.097  -9.656  -2.173  0.00  0.00      CHNA  
ATOM   2795  HB2 PHE C 177      19.697 -10.513  -2.207  0.00  0.00      CHNA  
ATOM   2796  CG  PHE C 177      21.009 -10.859  -3.771  0.00  0.00      CHNA  
ATOM   2797  CD1 PHE C 177      21.596 -10.468  -4.979  0.00  0.00      CHNA  
ATOM   2798  HD1 PHE C 177      21.701  -9.463  -5.333  0.00  0.00      CHNA  
ATOM   2799  CE1 PHE C 177      22.060 -11.505  -5.771  0.00  0.00      CHNA  
ATOM   2800  HE1 PHE C 177      22.439 -11.262  -6.720  0.00  0.00      CHNA  
ATOM   2801  CZ  PHE C 177      22.137 -12.819  -5.357  0.00  0.00      CHNA  
ATOM   2802  HZ  PHE C 177      22.611 -13.546  -5.959  0.00  0.00      CHNA  
ATOM   2803  CD2 PHE C 177      21.071 -12.182  -3.290  0.00  0.00      CHNA  
ATOM   2804  HD2 PHE C 177      20.584 -12.533  -2.340  0.00  0.00      CHNA  
ATOM   2805  CE2 PHE C 177      21.596 -13.184  -4.125  0.00  0.00      CHNA  
ATOM   2806  HE2 PHE C 177      21.471 -14.170  -3.757  0.00  0.00      CHNA  
ATOM   2807  C   PHE C 177      18.341  -9.414  -4.275  0.00  0.00      CHNA  
ATOM   2808  O   PHE C 177      18.367  -9.499  -5.498  0.00  0.00      CHNA  
ATOM   2809  N   ILE C 178      17.283  -9.677  -3.544  0.00  0.00      CHNA  
ATOM   2810  HN  ILE C 178      17.342  -9.533  -2.540  0.00  0.00      CHNA  
ATOM   2811  CA  ILE C 178      15.987 -10.116  -4.131  0.00  0.00      CHNA  
ATOM   2812  HA  ILE C 178      16.170 -11.038  -4.702  0.00  0.00      CHNA  
ATOM   2813  CB  ILE C 178      15.030 -10.499  -2.964  0.00  0.00      CHNA  
ATOM   2814  HB  ILE C 178      15.095  -9.548  -2.277  0.00  0.00      CHNA  
ATOM   2815  CG2 ILE C 178      13.626 -10.643  -3.509  0.00  0.00      CHNA  
ATOM   2816 HG21 ILE C 178      13.652 -11.381  -4.311  0.00  0.00      CHNA  
ATOM   2817 HG22 ILE C 178      12.952 -10.946  -2.647  0.00  0.00      CHNA  
ATOM   2818 HG23 ILE C 178      13.186  -9.667  -3.969  0.00  0.00      CHNA  
ATOM   2819  CG1 ILE C 178      15.475 -11.805  -2.326  0.00  0.00      CHNA  
ATOM   2820 HG11 ILE C 178      15.444 -12.600  -3.083  0.00  0.00      CHNA  
ATOM   2821 HG12 ILE C 178      16.572 -11.654  -2.172  0.00  0.00      CHNA  
ATOM   2822  CD  ILE C 178      14.660 -12.177  -1.025  0.00  0.00      CHNA  
ATOM   2823  HD1 ILE C 178      13.596 -12.223  -1.250  0.00  0.00      CHNA  
ATOM   2824  HD2 ILE C 178      14.828 -13.203  -0.679  0.00  0.00      CHNA  
ATOM   2825  HD3 ILE C 178      14.819 -11.484  -0.246  0.00  0.00      CHNA  
ATOM   2826  C   ILE C 178      15.495  -8.977  -5.049  0.00  0.00      CHNA  
ATOM   2827  O   ILE C 178      15.111  -9.143  -6.228  0.00  0.00      CHNA  
ATOM   2828  N   ASN C 179      15.426  -7.760  -4.576  0.00  0.00      CHNA  
ATOM   2829  HN  ASN C 179      15.475  -7.679  -3.558  0.00  0.00      CHNA  
ATOM   2830  CA  ASN C 179      14.885  -6.619  -5.331  0.00  0.00      CHNA  
ATOM   2831  HA  ASN C 179      13.806  -6.720  -5.581  0.00  0.00      CHNA  
ATOM   2832  CB  ASN C 179      14.880  -5.327  -4.471  0.00  0.00      CHNA  
ATOM   2833  HB1 ASN C 179      15.904  -4.993  -4.248  0.00  0.00      CHNA  
ATOM   2834  HB2 ASN C 179      14.403  -4.625  -5.158  0.00  0.00      CHNA  
ATOM   2835  CG  ASN C 179      14.062  -5.431  -3.161  0.00  0.00      CHNA  
ATOM   2836  OD1 ASN C 179      13.425  -6.413  -2.968  0.00  0.00      CHNA  
ATOM   2837  ND2 ASN C 179      14.105  -4.407  -2.308  0.00  0.00      CHNA  
ATOM   2838 HD21 ASN C 179      13.634  -4.569  -1.439  0.00  0.00      CHNA  
ATOM   2839 HD22 ASN C 179      14.638  -3.642  -2.510  0.00  0.00      CHNA  
ATOM   2840  C   ASN C 179      15.620  -6.408  -6.661  0.00  0.00      CHNA  
ATOM   2841  O   ASN C 179      15.057  -6.275  -7.673  0.00  0.00      CHNA  
ATOM   2842  N   VAL C 180      17.007  -6.386  -6.678  0.00  0.00      CHNA  
ATOM   2843  HN  VAL C 180      17.541  -6.437  -5.837  0.00  0.00      CHNA  
ATOM   2844  CA  VAL C 180      17.861  -6.399  -7.864  0.00  0.00      CHNA  
ATOM   2845  HA  VAL C 180      17.555  -5.488  -8.470  0.00  0.00      CHNA  
ATOM   2846  CB  VAL C 180      19.328  -6.460  -7.372  0.00  0.00      CHNA  
ATOM   2847  HB  VAL C 180      19.393  -7.270  -6.650  0.00  0.00      CHNA  
ATOM   2848  CG1 VAL C 180      20.408  -6.706  -8.467  0.00  0.00      CHNA  
ATOM   2849 HG11 VAL C 180      21.387  -6.659  -7.982  0.00  0.00      CHNA  
ATOM   2850 HG12 VAL C 180      20.289  -7.650  -8.927  0.00  0.00      CHNA  
ATOM   2851 HG13 VAL C 180      20.273  -5.966  -9.252  0.00  0.00      CHNA  
ATOM   2852  CG2 VAL C 180      19.706  -5.192  -6.636  0.00  0.00      CHNA  
ATOM   2853 HG21 VAL C 180      19.255  -4.225  -7.002  0.00  0.00      CHNA  
ATOM   2854 HG22 VAL C 180      19.316  -5.250  -5.614  0.00  0.00      CHNA  
ATOM   2855 HG23 VAL C 180      20.772  -5.147  -6.424  0.00  0.00      CHNA  
ATOM   2856  C   VAL C 180      17.663  -7.613  -8.746  0.00  0.00      CHNA  
ATOM   2857  O   VAL C 180      17.561  -7.442  -9.986  0.00  0.00      CHNA  
ATOM   2858  N   SER C 181      17.599  -8.818  -8.139  0.00  0.00      CHNA  
ATOM   2859  HN  SER C 181      17.779  -8.926  -7.122  0.00  0.00      CHNA  
ATOM   2860  CA  SER C 181      17.325 -10.046  -8.856  0.00  0.00      CHNA  
ATOM   2861  HA  SER C 181      18.161 -10.144  -9.523  0.00  0.00      CHNA  
ATOM   2862  CB  SER C 181      17.279 -11.339  -8.032  0.00  0.00      CHNA  
ATOM   2863  HB1 SER C 181      16.382 -11.307  -7.344  0.00  0.00      CHNA  
ATOM   2864  HB2 SER C 181      17.254 -12.264  -8.765  0.00  0.00      CHNA  
ATOM   2865  OG  SER C 181      18.593 -11.403  -7.401  0.00  0.00      CHNA  
ATOM   2866  HG1 SER C 181      18.380 -11.154  -6.464  0.00  0.00      CHNA  
ATOM   2867  C   SER C 181      15.994 -10.048  -9.672  0.00  0.00      CHNA  
ATOM   2868  O   SER C 181      15.967 -10.458 -10.838  0.00  0.00      CHNA  
ATOM   2869  N   ILE C 182      14.926  -9.606  -8.972  0.00  0.00      CHNA  
ATOM   2870  HN  ILE C 182      15.097  -9.249  -8.046  0.00  0.00      CHNA  
ATOM   2871  CA  ILE C 182      13.571  -9.437  -9.516  0.00  0.00      CHNA  
ATOM   2872  HA  ILE C 182      13.171 -10.295 -10.019  0.00  0.00      CHNA  
ATOM   2873  CB  ILE C 182      12.564  -9.056  -8.492  0.00  0.00      CHNA  
ATOM   2874  HB  ILE C 182      12.904  -8.185  -7.842  0.00  0.00      CHNA  
ATOM   2875  CG2 ILE C 182      11.261  -8.543  -9.135  0.00  0.00      CHNA  
ATOM   2876 HG21 ILE C 182      11.422  -7.584  -9.664  0.00  0.00      CHNA  
ATOM   2877 HG22 ILE C 182      10.989  -9.316  -9.812  0.00  0.00      CHNA  
ATOM   2878 HG23 ILE C 182      10.488  -8.376  -8.340  0.00  0.00      CHNA  
ATOM   2879  CG1 ILE C 182      12.392 -10.343  -7.538  0.00  0.00      CHNA  
ATOM   2880 HG11 ILE C 182      11.933 -11.194  -8.117  0.00  0.00      CHNA  
ATOM   2881 HG12 ILE C 182      13.374 -10.809  -7.192  0.00  0.00      CHNA  
ATOM   2882  CD  ILE C 182      11.457 -10.022  -6.304  0.00  0.00      CHNA  
ATOM   2883  HD1 ILE C 182      11.834  -9.146  -5.729  0.00  0.00      CHNA  
ATOM   2884  HD2 ILE C 182      10.430  -9.668  -6.529  0.00  0.00      CHNA  
ATOM   2885  HD3 ILE C 182      11.254 -10.890  -5.698  0.00  0.00      CHNA  
ATOM   2886  C   ILE C 182      13.606  -8.380 -10.621  0.00  0.00      CHNA  
ATOM   2887  O   ILE C 182      12.950  -8.543 -11.654  0.00  0.00      CHNA  
ATOM   2888  N   LEU C 183      14.288  -7.243 -10.491  0.00  0.00      CHNA  
ATOM   2889  HN  LEU C 183      14.900  -7.068  -9.714  0.00  0.00      CHNA  
ATOM   2890  CA  LEU C 183      14.322  -6.172 -11.552  0.00  0.00      CHNA  
ATOM   2891  HA  LEU C 183      13.351  -5.966 -11.801  0.00  0.00      CHNA  
ATOM   2892  CB  LEU C 183      14.862  -4.890 -10.973  0.00  0.00      CHNA  
ATOM   2893  HB1 LEU C 183      15.863  -5.082 -10.609  0.00  0.00      CHNA  
ATOM   2894  HB2 LEU C 183      14.958  -4.134 -11.753  0.00  0.00      CHNA  
ATOM   2895  CG  LEU C 183      13.983  -4.219  -9.883  0.00  0.00      CHNA  
ATOM   2896  HG  LEU C 183      13.466  -4.994  -9.269  0.00  0.00      CHNA  
ATOM   2897  CD1 LEU C 183      12.997  -3.372 -10.681  0.00  0.00      CHNA  
ATOM   2898 HD11 LEU C 183      13.452  -2.728 -11.384  0.00  0.00      CHNA  
ATOM   2899 HD12 LEU C 183      12.198  -3.898 -11.256  0.00  0.00      CHNA  
ATOM   2900 HD13 LEU C 183      12.545  -2.795  -9.879  0.00  0.00      CHNA  
ATOM   2901  CD2 LEU C 183      14.905  -3.247  -9.138  0.00  0.00      CHNA  
ATOM   2902 HD21 LEU C 183      15.384  -2.584  -9.941  0.00  0.00      CHNA  
ATOM   2903 HD22 LEU C 183      14.334  -2.596  -8.473  0.00  0.00      CHNA  
ATOM   2904 HD23 LEU C 183      15.728  -3.702  -8.628  0.00  0.00      CHNA  
ATOM   2905  C   LEU C 183      15.032  -6.530 -12.852  0.00  0.00      CHNA  
ATOM   2906  O   LEU C 183      14.508  -6.307 -13.930  0.00  0.00      CHNA  
ATOM   2907  N   ILE C 184      16.186  -7.183 -12.744  0.00  0.00      CHNA  
ATOM   2908  HN  ILE C 184      16.452  -7.334 -11.779  0.00  0.00      CHNA  
ATOM   2909  CA  ILE C 184      17.081  -7.452 -13.806  0.00  0.00      CHNA  
ATOM   2910  HA  ILE C 184      17.098  -6.706 -14.578  0.00  0.00      CHNA  
ATOM   2911  CB  ILE C 184      18.491  -7.735 -13.299  0.00  0.00      CHNA  
ATOM   2912  HB  ILE C 184      18.535  -8.491 -12.507  0.00  0.00      CHNA  
ATOM   2913  CG2 ILE C 184      19.462  -8.291 -14.462  0.00  0.00      CHNA  
ATOM   2914 HG21 ILE C 184      20.511  -8.400 -14.171  0.00  0.00      CHNA  
ATOM   2915 HG22 ILE C 184      19.037  -9.307 -14.761  0.00  0.00      CHNA  
ATOM   2916 HG23 ILE C 184      19.425  -7.666 -15.256  0.00  0.00      CHNA  
ATOM   2917  CG1 ILE C 184      19.067  -6.509 -12.636  0.00  0.00      CHNA  
ATOM   2918 HG11 ILE C 184      19.024  -5.630 -13.324  0.00  0.00      CHNA  
ATOM   2919 HG12 ILE C 184      18.539  -6.186 -11.739  0.00  0.00      CHNA  
ATOM   2920  CD  ILE C 184      20.514  -6.699 -12.140  0.00  0.00      CHNA  
ATOM   2921  HD1 ILE C 184      20.530  -7.666 -11.661  0.00  0.00      CHNA  
ATOM   2922  HD2 ILE C 184      21.267  -6.820 -12.961  0.00  0.00      CHNA  
ATOM   2923  HD3 ILE C 184      20.779  -5.830 -11.538  0.00  0.00      CHNA  
ATOM   2924  C   ILE C 184      16.564  -8.733 -14.559  0.00  0.00      CHNA  
ATOM   2925  O   ILE C 184      16.345  -8.655 -15.747  0.00  0.00      CHNA  
ATOM   2926  N   ARG C 185      16.219  -9.794 -13.776  0.00  0.00      CHNA  
ATOM   2927  HN  ARG C 185      16.258  -9.738 -12.751  0.00  0.00      CHNA  
ATOM   2928  CA  ARG C 185      15.965 -11.068 -14.461  0.00  0.00      CHNA  
ATOM   2929  HA  ARG C 185      16.471 -11.039 -15.441  0.00  0.00      CHNA  
ATOM   2930  CB  ARG C 185      16.496 -12.185 -13.707  0.00  0.00      CHNA  
ATOM   2931  HB1 ARG C 185      16.055 -12.250 -12.702  0.00  0.00      CHNA  
ATOM   2932  HB2 ARG C 185      16.269 -13.165 -14.180  0.00  0.00      CHNA  
ATOM   2933  CG  ARG C 185      17.995 -12.113 -13.420  0.00  0.00      CHNA  
ATOM   2934  HG1 ARG C 185      18.559 -12.239 -14.364  0.00  0.00      CHNA  
ATOM   2935  HG2 ARG C 185      18.172 -11.137 -12.929  0.00  0.00      CHNA  
ATOM   2936  CD  ARG C 185      18.372 -13.185 -12.427  0.00  0.00      CHNA  
ATOM   2937  HD1 ARG C 185      17.607 -13.282 -11.630  0.00  0.00      CHNA  
ATOM   2938  HD2 ARG C 185      18.349 -14.096 -12.981  0.00  0.00      CHNA  
ATOM   2939  NE  ARG C 185      19.706 -12.910 -11.790  0.00  0.00      CHNA  
ATOM   2940  HE  ARG C 185      19.712 -12.568 -10.836  0.00  0.00      CHNA  
ATOM   2941  CZ  ARG C 185      20.702 -13.741 -12.092  0.00  0.00      CHNA  
ATOM   2942  NH1 ARG C 185      21.725 -13.897 -11.285  0.00  0.00      CHNA  
ATOM   2943 HH11 ARG C 185      22.530 -14.317 -11.683  0.00  0.00      CHNA  
ATOM   2944 HH12 ARG C 185      21.814 -13.242 -10.478  0.00  0.00      CHNA  
ATOM   2945  NH2 ARG C 185      20.839 -14.304 -13.285  0.00  0.00      CHNA  
ATOM   2946 HH21 ARG C 185      21.277 -15.196 -13.274  0.00  0.00      CHNA  
ATOM   2947 HH22 ARG C 185      20.139 -14.101 -13.977  0.00  0.00      CHNA  
ATOM   2948  C   ARG C 185      14.459 -11.450 -14.784  0.00  0.00      CHNA  
ATOM   2949  O   ARG C 185      13.532 -10.759 -14.464  0.00  0.00      CHNA  
ATOM   2950  N   GLY C 186      14.141 -12.588 -15.412  0.00  0.00      CHNA  
ATOM   2951  HN  GLY C 186      14.854 -13.082 -15.922  0.00  0.00      CHNA  
ATOM   2952  CA  GLY C 186      12.798 -12.924 -15.716  0.00  0.00      CHNA  
ATOM   2953  HA1 GLY C 186      12.177 -12.808 -14.801  0.00  0.00      CHNA  
ATOM   2954  HA2 GLY C 186      12.875 -13.934 -16.118  0.00  0.00      CHNA  
ATOM   2955  C   GLY C 186      12.079 -12.048 -16.820  0.00  0.00      CHNA  
ATOM   2956  O   GLY C 186      12.566 -11.001 -17.300  0.00  0.00      CHNA  
ATOM   2957  N   ILE C 187      10.953 -12.535 -17.354  0.00  0.00      CHNA  
ATOM   2958  HN  ILE C 187      10.547 -13.401 -17.076  0.00  0.00      CHNA  
ATOM   2959  CA  ILE C 187      10.276 -11.995 -18.508  0.00  0.00      CHNA  
ATOM   2960  HA  ILE C 187      10.306 -10.907 -18.567  0.00  0.00      CHNA  
ATOM   2961  CB  ILE C 187      10.700 -12.645 -19.855  0.00  0.00      CHNA  
ATOM   2962  HB  ILE C 187      10.494 -13.779 -19.674  0.00  0.00      CHNA  
ATOM   2963  CG2 ILE C 187       9.915 -12.088 -21.021  0.00  0.00      CHNA  
ATOM   2964 HG21 ILE C 187      10.035 -10.959 -21.103  0.00  0.00      CHNA  
ATOM   2965 HG22 ILE C 187      10.262 -12.514 -21.984  0.00  0.00      CHNA  
ATOM   2966 HG23 ILE C 187       8.841 -12.246 -21.075  0.00  0.00      CHNA  
ATOM   2967  CG1 ILE C 187      12.237 -12.624 -20.051  0.00  0.00      CHNA  
ATOM   2968 HG11 ILE C 187      12.542 -11.595 -20.207  0.00  0.00      CHNA  
ATOM   2969 HG12 ILE C 187      12.789 -12.968 -19.155  0.00  0.00      CHNA  
ATOM   2970  CD  ILE C 187      12.832 -13.407 -21.241  0.00  0.00      CHNA  
ATOM   2971  HD1 ILE C 187      13.969 -13.283 -21.234  0.00  0.00      CHNA  
ATOM   2972  HD2 ILE C 187      12.549 -14.465 -21.246  0.00  0.00      CHNA  
ATOM   2973  HD3 ILE C 187      12.525 -13.017 -22.268  0.00  0.00      CHNA  
ATOM   2974  C   ILE C 187       8.790 -12.276 -18.280  0.00  0.00      CHNA  
ATOM   2975  O   ILE C 187       8.447 -13.373 -17.770  0.00  0.00      CHNA  
ATOM   2976  N   SER C 188       7.950 -11.241 -18.597  0.00  0.00      CHNA  
ATOM   2977  HN  SER C 188       8.430 -10.514 -19.177  0.00  0.00      CHNA  
ATOM   2978  CA  SER C 188       6.586 -11.178 -18.375  0.00  0.00      CHNA  
ATOM   2979  HA  SER C 188       6.303 -10.124 -18.501  0.00  0.00      CHNA  
ATOM   2980  CB  SER C 188       5.719 -12.067 -19.334  0.00  0.00      CHNA  
ATOM   2981  HB1 SER C 188       5.855 -13.111 -19.137  0.00  0.00      CHNA  
ATOM   2982  HB2 SER C 188       4.716 -11.728 -18.994  0.00  0.00      CHNA  
ATOM   2983  OG  SER C 188       5.913 -11.690 -20.640  0.00  0.00      CHNA  
ATOM   2984  HG1 SER C 188       5.894 -10.702 -20.596  0.00  0.00      CHNA  
ATOM   2985  C   SER C 188       6.237 -11.356 -16.901  0.00  0.00      CHNA  
ATOM   2986  O   SER C 188       5.250 -12.019 -16.551  0.00  0.00      CHNA  
ATOM   2987  N   LYS C 189       7.043 -10.891 -15.898  0.00  0.00      CHNA  
ATOM   2988  HN  LYS C 189       7.894 -10.524 -16.148  0.00  0.00      CHNA  
ATOM   2989  CA  LYS C 189       7.002 -11.200 -14.490  0.00  0.00      CHNA  
ATOM   2990  HA  LYS C 189       7.119 -12.261 -14.352  0.00  0.00      CHNA  
ATOM   2991  CB  LYS C 189       8.111 -10.483 -13.660  0.00  0.00      CHNA  
ATOM   2992  HB1 LYS C 189       8.147  -9.434 -13.990  0.00  0.00      CHNA  
ATOM   2993  HB2 LYS C 189       7.899 -10.432 -12.567  0.00  0.00      CHNA  
ATOM   2994  CG  LYS C 189       9.495 -11.031 -13.972  0.00  0.00      CHNA  
ATOM   2995  HG1 LYS C 189       9.621 -11.994 -13.385  0.00  0.00      CHNA  
ATOM   2996  HG2 LYS C 189       9.664 -11.264 -15.027  0.00  0.00      CHNA  
ATOM   2997  CD  LYS C 189      10.616  -9.943 -13.493  0.00  0.00      CHNA  
ATOM   2998  HD1 LYS C 189      10.422  -9.549 -12.507  0.00  0.00      CHNA  
ATOM   2999  HD2 LYS C 189      11.548 -10.537 -13.370  0.00  0.00      CHNA  
ATOM   3000  CE  LYS C 189      10.942  -8.887 -14.608  0.00  0.00      CHNA  
ATOM   3001  HE1 LYS C 189      11.089  -9.341 -15.631  0.00  0.00      CHNA  
ATOM   3002  HE2 LYS C 189      10.065  -8.105 -14.703  0.00  0.00      CHNA  
ATOM   3003  NZ  LYS C 189      12.100  -8.090 -14.246  0.00  0.00      CHNA  
ATOM   3004  HZ1 LYS C 189      11.851  -7.133 -14.049  0.00  0.00      CHNA  
ATOM   3005  HZ2 LYS C 189      12.587  -8.444 -13.408  0.00  0.00      CHNA  
ATOM   3006  HZ3 LYS C 189      12.801  -8.040 -15.040  0.00  0.00      CHNA  
ATOM   3007  C   LYS C 189       5.716 -10.845 -13.871  0.00  0.00      CHNA  
ATOM   3008  O   LYS C 189       5.338 -11.617 -12.958  0.00  0.00      CHNA  
ATOM   3009  N   GLY C 190       5.132  -9.694 -14.324  0.00  0.00      CHNA  
ATOM   3010  HN  GLY C 190       5.653  -9.072 -14.910  0.00  0.00      CHNA  
ATOM   3011  CA  GLY C 190       3.914  -9.158 -13.790  0.00  0.00      CHNA  
ATOM   3012  HA1 GLY C 190       3.128  -9.933 -13.953  0.00  0.00      CHNA  
ATOM   3013  HA2 GLY C 190       3.644  -8.227 -14.438  0.00  0.00      CHNA  
ATOM   3014  C   GLY C 190       3.822  -8.881 -12.243  0.00  0.00      CHNA  
ATOM   3015  O   GLY C 190       3.130  -9.569 -11.488  0.00  0.00      CHNA  
ATOM   3016  N   ILE C 191       4.589  -7.904 -11.729  0.00  0.00      CHNA  
ATOM   3017  HN  ILE C 191       5.002  -7.237 -12.353  0.00  0.00      CHNA  
ATOM   3018  CA  ILE C 191       4.821  -7.740 -10.291  0.00  0.00      CHNA  
ATOM   3019  HA  ILE C 191       4.941  -8.704  -9.792  0.00  0.00      CHNA  
ATOM   3020  CB  ILE C 191       6.021  -6.903 -10.095  0.00  0.00      CHNA  
ATOM   3021  HB  ILE C 191       5.972  -6.009 -10.688  0.00  0.00      CHNA  
ATOM   3022  CG2 ILE C 191       6.252  -6.520  -8.615  0.00  0.00      CHNA  
ATOM   3023 HG21 ILE C 191       6.403  -7.481  -8.071  0.00  0.00      CHNA  
ATOM   3024 HG22 ILE C 191       7.224  -5.937  -8.353  0.00  0.00      CHNA  
ATOM   3025 HG23 ILE C 191       5.477  -6.005  -8.024  0.00  0.00      CHNA  
ATOM   3026  CG1 ILE C 191       7.325  -7.542 -10.666  0.00  0.00      CHNA  
ATOM   3027 HG11 ILE C 191       7.310  -7.428 -11.746  0.00  0.00      CHNA  
ATOM   3028 HG12 ILE C 191       8.233  -6.990 -10.288  0.00  0.00      CHNA  
ATOM   3029  CD  ILE C 191       7.503  -9.044 -10.414  0.00  0.00      CHNA  
ATOM   3030  HD1 ILE C 191       6.706  -9.634 -10.807  0.00  0.00      CHNA  
ATOM   3031  HD2 ILE C 191       8.446  -9.470 -10.807  0.00  0.00      CHNA  
ATOM   3032  HD3 ILE C 191       7.651  -9.229  -9.336  0.00  0.00      CHNA  
ATOM   3033  C   ILE C 191       3.527  -6.993  -9.743  0.00  0.00      CHNA  
ATOM   3034  O   ILE C 191       2.994  -7.236  -8.617  0.00  0.00      CHNA  
ATOM   3035  N   GLU C 192       2.931  -6.109 -10.538  0.00  0.00      CHNA  
ATOM   3036  HN  GLU C 192       3.429  -5.909 -11.353  0.00  0.00      CHNA  
ATOM   3037  CA  GLU C 192       1.700  -5.426 -10.267  0.00  0.00      CHNA  
ATOM   3038  HA  GLU C 192       1.733  -5.044  -9.230  0.00  0.00      CHNA  
ATOM   3039  CB  GLU C 192       1.557  -4.228 -11.311  0.00  0.00      CHNA  
ATOM   3040  HB1 GLU C 192       1.266  -4.617 -12.342  0.00  0.00      CHNA  
ATOM   3041  HB2 GLU C 192       0.740  -3.601 -10.955  0.00  0.00      CHNA  
ATOM   3042  CG  GLU C 192       2.765  -3.219 -11.537  0.00  0.00      CHNA  
ATOM   3043  HG1 GLU C 192       2.455  -2.181 -11.797  0.00  0.00      CHNA  
ATOM   3044  HG2 GLU C 192       3.355  -3.123 -10.564  0.00  0.00      CHNA  
ATOM   3045  CD  GLU C 192       3.702  -3.804 -12.581  0.00  0.00      CHNA  
ATOM   3046  OE1 GLU C 192       4.886  -4.100 -12.229  0.00  0.00      CHNA  
ATOM   3047  OE2 GLU C 192       3.258  -4.143 -13.687  0.00  0.00      CHNA  
ATOM   3048  C   GLU C 192       0.433  -6.275 -10.372  0.00  0.00      CHNA  
ATOM   3049  O   GLU C 192      -0.446  -6.303  -9.487  0.00  0.00      CHNA  
ATOM   3050  N   ARG C 193       0.390  -7.152 -11.368  0.00  0.00      CHNA  
ATOM   3051  HN  ARG C 193       1.055  -7.012 -12.070  0.00  0.00      CHNA  
ATOM   3052  CA  ARG C 193      -0.443  -8.309 -11.406  0.00  0.00      CHNA  
ATOM   3053  HA  ARG C 193      -1.461  -7.918 -11.413  0.00  0.00      CHNA  
ATOM   3054  CB  ARG C 193      -0.006  -9.115 -12.676  0.00  0.00      CHNA  
ATOM   3055  HB1 ARG C 193      -0.128  -8.260 -13.445  0.00  0.00      CHNA  
ATOM   3056  HB2 ARG C 193       1.020  -9.395 -12.626  0.00  0.00      CHNA  
ATOM   3057  CG  ARG C 193      -1.073 -10.187 -12.967  0.00  0.00      CHNA  
ATOM   3058  HG1 ARG C 193      -1.005 -11.020 -12.194  0.00  0.00      CHNA  
ATOM   3059  HG2 ARG C 193      -2.054  -9.660 -12.796  0.00  0.00      CHNA  
ATOM   3060  CD  ARG C 193      -0.946 -10.723 -14.376  0.00  0.00      CHNA  
ATOM   3061  HD1 ARG C 193      -1.756 -11.366 -14.656  0.00  0.00      CHNA  
ATOM   3062  HD2 ARG C 193      -0.927  -9.810 -15.051  0.00  0.00      CHNA  
ATOM   3063  NE  ARG C 193       0.341 -11.470 -14.362  0.00  0.00      CHNA  
ATOM   3064  HE  ARG C 193       1.075 -11.430 -13.681  0.00  0.00      CHNA  
ATOM   3065  CZ  ARG C 193       0.711 -12.192 -15.435  0.00  0.00      CHNA  
ATOM   3066  NH1 ARG C 193       0.050 -12.348 -16.619  0.00  0.00      CHNA  
ATOM   3067 HH11 ARG C 193       0.530 -12.632 -17.404  0.00  0.00      CHNA  
ATOM   3068 HH12 ARG C 193      -0.902 -12.062 -16.699  0.00  0.00      CHNA  
ATOM   3069  NH2 ARG C 193       2.003 -12.541 -15.459  0.00  0.00      CHNA  
ATOM   3070 HH21 ARG C 193       2.351 -12.902 -16.344  0.00  0.00      CHNA  
ATOM   3071 HH22 ARG C 193       2.493 -12.489 -14.631  0.00  0.00      CHNA  
ATOM   3072  C   ARG C 193      -0.255  -9.172 -10.142  0.00  0.00      CHNA  
ATOM   3073  O   ARG C 193      -1.303  -9.695  -9.666  0.00  0.00      CHNA  
ATOM   3074  N   PHE C 194       1.008  -9.433  -9.642  0.00  0.00      CHNA  
ATOM   3075  HN  PHE C 194       1.951  -9.203 -10.000  0.00  0.00      CHNA  
ATOM   3076  CA  PHE C 194       1.082 -10.236  -8.374  0.00  0.00      CHNA  
ATOM   3077  HA  PHE C 194       0.541 -11.143  -8.593  0.00  0.00      CHNA  
ATOM   3078  CB  PHE C 194       2.541 -10.572  -7.945  0.00  0.00      CHNA  
ATOM   3079  HB1 PHE C 194       3.155  -9.653  -8.003  0.00  0.00      CHNA  
ATOM   3080  HB2 PHE C 194       2.471 -10.963  -6.916  0.00  0.00      CHNA  
ATOM   3081  CG  PHE C 194       3.228 -11.603  -8.786  0.00  0.00      CHNA  
ATOM   3082  CD1 PHE C 194       4.570 -11.376  -9.196  0.00  0.00      CHNA  
ATOM   3083  HD1 PHE C 194       5.180 -10.548  -8.772  0.00  0.00      CHNA  
ATOM   3084  CE1 PHE C 194       5.202 -12.400  -9.930  0.00  0.00      CHNA  
ATOM   3085  HE1 PHE C 194       6.219 -12.322 -10.203  0.00  0.00      CHNA  
ATOM   3086  CZ  PHE C 194       4.597 -13.620 -10.213  0.00  0.00      CHNA  
ATOM   3087  HZ  PHE C 194       5.129 -14.447 -10.764  0.00  0.00      CHNA  
ATOM   3088  CD2 PHE C 194       2.587 -12.806  -9.088  0.00  0.00      CHNA  
ATOM   3089  HD2 PHE C 194       1.533 -12.926  -8.857  0.00  0.00      CHNA  
ATOM   3090  CE2 PHE C 194       3.286 -13.833  -9.780  0.00  0.00      CHNA  
ATOM   3091  HE2 PHE C 194       2.777 -14.708  -9.898  0.00  0.00      CHNA  
ATOM   3092  C   PHE C 194       0.426  -9.559  -7.204  0.00  0.00      CHNA  
ATOM   3093  O   PHE C 194      -0.243 -10.207  -6.435  0.00  0.00      CHNA  
ATOM   3094  N   ALA C 195       0.513  -8.260  -7.086  0.00  0.00      CHNA  
ATOM   3095  HN  ALA C 195       0.939  -7.722  -7.822  0.00  0.00      CHNA  
ATOM   3096  CA  ALA C 195      -0.198  -7.388  -6.206  0.00  0.00      CHNA  
ATOM   3097  HA  ALA C 195       0.101  -7.702  -5.219  0.00  0.00      CHNA  
ATOM   3098  CB  ALA C 195       0.268  -5.938  -6.406  0.00  0.00      CHNA  
ATOM   3099  HB1 ALA C 195       1.387  -5.935  -6.434  0.00  0.00      CHNA  
ATOM   3100  HB2 ALA C 195      -0.129  -5.448  -7.349  0.00  0.00      CHNA  
ATOM   3101  HB3 ALA C 195      -0.079  -5.299  -5.587  0.00  0.00      CHNA  
ATOM   3102  C   ALA C 195      -1.729  -7.373  -6.214  0.00  0.00      CHNA  
ATOM   3103  O   ALA C 195      -2.422  -7.382  -5.171  0.00  0.00      CHNA  
ATOM   3104  N   LYS C 196      -2.282  -7.362  -7.435  0.00  0.00      CHNA  
ATOM   3105  HN  LYS C 196      -1.627  -7.145  -8.170  0.00  0.00      CHNA  
ATOM   3106  CA  LYS C 196      -3.752  -7.541  -7.712  0.00  0.00      CHNA  
ATOM   3107  HA  LYS C 196      -4.227  -6.759  -7.125  0.00  0.00      CHNA  
ATOM   3108  CB  LYS C 196      -4.028  -7.412  -9.206  0.00  0.00      CHNA  
ATOM   3109  HB1 LYS C 196      -3.426  -6.568  -9.564  0.00  0.00      CHNA  
ATOM   3110  HB2 LYS C 196      -3.553  -8.225  -9.794  0.00  0.00      CHNA  
ATOM   3111  CG  LYS C 196      -5.547  -7.178  -9.528  0.00  0.00      CHNA  
ATOM   3112  HG1 LYS C 196      -6.097  -8.135  -9.146  0.00  0.00      CHNA  
ATOM   3113  HG2 LYS C 196      -5.729  -6.204  -8.925  0.00  0.00      CHNA  
ATOM   3114  CD  LYS C 196      -5.668  -7.011 -11.091  0.00  0.00      CHNA  
ATOM   3115  HD1 LYS C 196      -4.959  -6.206 -11.426  0.00  0.00      CHNA  
ATOM   3116  HD2 LYS C 196      -5.223  -7.948 -11.580  0.00  0.00      CHNA  
ATOM   3117  CE  LYS C 196      -7.099  -6.821 -11.540  0.00  0.00      CHNA  
ATOM   3118  HE1 LYS C 196      -7.601  -5.976 -10.905  0.00  0.00      CHNA  
ATOM   3119  HE2 LYS C 196      -7.093  -6.616 -12.620  0.00  0.00      CHNA  
ATOM   3120  NZ  LYS C 196      -7.775  -8.080 -11.251  0.00  0.00      CHNA  
ATOM   3121  HZ1 LYS C 196      -8.615  -8.132 -11.872  0.00  0.00      CHNA  
ATOM   3122  HZ2 LYS C 196      -7.212  -8.945 -11.443  0.00  0.00      CHNA  
ATOM   3123  HZ3 LYS C 196      -8.133  -8.119 -10.255  0.00  0.00      CHNA  
ATOM   3124  C   LYS C 196      -4.316  -8.953  -7.386  0.00  0.00      CHNA  
ATOM   3125  O   LYS C 196      -5.392  -9.198  -6.803  0.00  0.00      CHNA  
ATOM   3126  N   ILE C 197      -3.604 -10.001  -7.885  0.00  0.00      CHNA  
ATOM   3127  HN  ILE C 197      -2.690  -9.942  -8.263  0.00  0.00      CHNA  
ATOM   3128  CA  ILE C 197      -4.020 -11.331  -7.862  0.00  0.00      CHNA  
ATOM   3129  HA  ILE C 197      -5.117 -11.258  -8.106  0.00  0.00      CHNA  
ATOM   3130  CB  ILE C 197      -3.397 -12.202  -8.933  0.00  0.00      CHNA  
ATOM   3131  HB  ILE C 197      -3.239 -11.508  -9.735  0.00  0.00      CHNA  
ATOM   3132  CG2 ILE C 197      -2.042 -12.782  -8.499  0.00  0.00      CHNA  
ATOM   3133 HG21 ILE C 197      -2.200 -13.550  -7.774  0.00  0.00      CHNA  
ATOM   3134 HG22 ILE C 197      -1.506 -13.192  -9.438  0.00  0.00      CHNA  
ATOM   3135 HG23 ILE C 197      -1.403 -11.925  -7.991  0.00  0.00      CHNA  
ATOM   3136  CG1 ILE C 197      -4.383 -13.315  -9.534  0.00  0.00      CHNA  
ATOM   3137 HG11 ILE C 197      -4.540 -14.182  -8.832  0.00  0.00      CHNA  
ATOM   3138 HG12 ILE C 197      -5.340 -12.816  -9.715  0.00  0.00      CHNA  
ATOM   3139  CD  ILE C 197      -3.944 -13.731 -10.915  0.00  0.00      CHNA  
ATOM   3140  HD1 ILE C 197      -4.754 -14.263 -11.442  0.00  0.00      CHNA  
ATOM   3141  HD2 ILE C 197      -3.813 -12.868 -11.643  0.00  0.00      CHNA  
ATOM   3142  HD3 ILE C 197      -3.037 -14.373 -10.878  0.00  0.00      CHNA  
ATOM   3143  C   ILE C 197      -3.861 -12.048  -6.477  0.00  0.00      CHNA  
ATOM   3144  O   ILE C 197      -4.504 -13.057  -6.207  0.00  0.00      CHNA  
ATOM   3145  N   ALA C 198      -2.992 -11.497  -5.606  0.00  0.00      CHNA  
ATOM   3146  HN  ALA C 198      -2.390 -10.767  -5.908  0.00  0.00      CHNA  
ATOM   3147  CA  ALA C 198      -2.751 -11.781  -4.209  0.00  0.00      CHNA  
ATOM   3148  HA  ALA C 198      -2.661 -12.927  -4.003  0.00  0.00      CHNA  
ATOM   3149  CB  ALA C 198      -1.398 -11.246  -3.893  0.00  0.00      CHNA  
ATOM   3150  HB1 ALA C 198      -1.125 -11.380  -2.843  0.00  0.00      CHNA  
ATOM   3151  HB2 ALA C 198      -0.599 -11.857  -4.327  0.00  0.00      CHNA  
ATOM   3152  HB3 ALA C 198      -1.311 -10.188  -4.177  0.00  0.00      CHNA  
ATOM   3153  C   ALA C 198      -3.912 -11.311  -3.308  0.00  0.00      CHNA  
ATOM   3154  O   ALA C 198      -4.154 -11.945  -2.256  0.00  0.00      CHNA  
ATOM   3155  N   MET C 199      -4.623 -10.235  -3.667  0.00  0.00      CHNA  
ATOM   3156  HN  MET C 199      -4.439  -9.876  -4.597  0.00  0.00      CHNA  
ATOM   3157  CA  MET C 199      -5.667  -9.539  -2.946  0.00  0.00      CHNA  
ATOM   3158  HA  MET C 199      -5.311  -9.240  -1.975  0.00  0.00      CHNA  
ATOM   3159  CB  MET C 199      -6.151  -8.244  -3.502  0.00  0.00      CHNA  
ATOM   3160  HB1 MET C 199      -5.291  -7.628  -3.750  0.00  0.00      CHNA  
ATOM   3161  HB2 MET C 199      -6.694  -8.378  -4.426  0.00  0.00      CHNA  
ATOM   3162  CG  MET C 199      -6.918  -7.323  -2.445  0.00  0.00      CHNA  
ATOM   3163  HG1 MET C 199      -7.173  -6.373  -2.905  0.00  0.00      CHNA  
ATOM   3164  HG2 MET C 199      -7.875  -7.955  -2.282  0.00  0.00      CHNA  
ATOM   3165  SD  MET C 199      -6.103  -6.924  -0.850  0.00  0.00      CHNA  
ATOM   3166  CE  MET C 199      -4.739  -6.131  -1.666  0.00  0.00      CHNA  
ATOM   3167  HE1 MET C 199      -4.089  -6.708  -2.333  0.00  0.00      CHNA  
ATOM   3168  HE2 MET C 199      -5.134  -5.323  -2.299  0.00  0.00      CHNA  
ATOM   3169  HE3 MET C 199      -4.025  -5.531  -1.038  0.00  0.00      CHNA  
ATOM   3170  C   MET C 199      -6.898 -10.420  -2.558  0.00  0.00      CHNA  
ATOM   3171  O   MET C 199      -7.320 -10.306  -1.443  0.00  0.00      CHNA  
ATOM   3172  N   PRO C 200      -7.518 -11.354  -3.369  0.00  0.00      CHNA  
ATOM   3173  CD  PRO C 200      -7.377 -11.466  -4.790  0.00  0.00      CHNA  
ATOM   3174  HD1 PRO C 200      -7.343 -10.458  -5.259  0.00  0.00      CHNA  
ATOM   3175  HD2 PRO C 200      -6.381 -11.906  -4.942  0.00  0.00      CHNA  
ATOM   3176  CA  PRO C 200      -8.460 -12.328  -2.821  0.00  0.00      CHNA  
ATOM   3177  HA  PRO C 200      -9.410 -11.858  -2.395  0.00  0.00      CHNA  
ATOM   3178  CB  PRO C 200      -8.691 -13.274  -4.006  0.00  0.00      CHNA  
ATOM   3179  HB1 PRO C 200      -9.761 -13.688  -3.976  0.00  0.00      CHNA  
ATOM   3180  HB2 PRO C 200      -7.998 -14.104  -3.949  0.00  0.00      CHNA  
ATOM   3181  CG  PRO C 200      -8.567 -12.366  -5.169  0.00  0.00      CHNA  
ATOM   3182  HG1 PRO C 200      -8.518 -12.868  -6.139  0.00  0.00      CHNA  
ATOM   3183  HG2 PRO C 200      -9.540 -11.782  -5.226  0.00  0.00      CHNA  
ATOM   3184  C   PRO C 200      -7.993 -13.182  -1.644  0.00  0.00      CHNA  
ATOM   3185  O   PRO C 200      -8.678 -13.286  -0.629  0.00  0.00      CHNA  
ATOM   3186  N   THR C 201      -6.782 -13.817  -1.731  0.00  0.00      CHNA  
ATOM   3187  HN  THR C 201      -6.167 -13.708  -2.623  0.00  0.00      CHNA  
ATOM   3188  CA  THR C 201      -6.253 -14.593  -0.599  0.00  0.00      CHNA  
ATOM   3189  HA  THR C 201      -7.025 -15.286  -0.388  0.00  0.00      CHNA  
ATOM   3190  CB  THR C 201      -4.938 -15.287  -0.941  0.00  0.00      CHNA  
ATOM   3191  HB  THR C 201      -4.241 -14.505  -1.315  0.00  0.00      CHNA  
ATOM   3192  OG1 THR C 201      -5.236 -16.151  -1.998  0.00  0.00      CHNA  
ATOM   3193  HG1 THR C 201      -5.100 -15.638  -2.887  0.00  0.00      CHNA  
ATOM   3194  CG2 THR C 201      -4.420 -16.153   0.191  0.00  0.00      CHNA  
ATOM   3195 HG21 THR C 201      -4.278 -15.644   1.109  0.00  0.00      CHNA  
ATOM   3196 HG22 THR C 201      -5.185 -16.896   0.373  0.00  0.00      CHNA  
ATOM   3197 HG23 THR C 201      -3.533 -16.693  -0.118  0.00  0.00      CHNA  
ATOM   3198  C   THR C 201      -5.970 -13.739   0.613  0.00  0.00      CHNA  
ATOM   3199  O   THR C 201      -6.298 -14.194   1.690  0.00  0.00      CHNA  
ATOM   3200  N   LEU C 202      -5.361 -12.549   0.392  0.00  0.00      CHNA  
ATOM   3201  HN  LEU C 202      -5.334 -12.206  -0.542  0.00  0.00      CHNA  
ATOM   3202  CA  LEU C 202      -5.022 -11.665   1.508  0.00  0.00      CHNA  
ATOM   3203  HA  LEU C 202      -4.372 -12.235   2.118  0.00  0.00      CHNA  
ATOM   3204  CB  LEU C 202      -4.361 -10.341   1.054  0.00  0.00      CHNA  
ATOM   3205  HB1 LEU C 202      -4.920  -9.857   0.216  0.00  0.00      CHNA  
ATOM   3206  HB2 LEU C 202      -4.358  -9.657   1.899  0.00  0.00      CHNA  
ATOM   3207  CG  LEU C 202      -2.920 -10.603   0.529  0.00  0.00      CHNA  
ATOM   3208  HG  LEU C 202      -2.947 -11.477  -0.053  0.00  0.00      CHNA  
ATOM   3209  CD1 LEU C 202      -2.018 -10.703   1.770  0.00  0.00      CHNA  
ATOM   3210 HD11 LEU C 202      -1.865  -9.696   2.238  0.00  0.00      CHNA  
ATOM   3211 HD12 LEU C 202      -2.487 -11.302   2.517  0.00  0.00      CHNA  
ATOM   3212 HD13 LEU C 202      -1.046 -11.023   1.480  0.00  0.00      CHNA  
ATOM   3213  CD2 LEU C 202      -2.367  -9.522  -0.412  0.00  0.00      CHNA  
ATOM   3214 HD21 LEU C 202      -3.039  -9.245  -1.251  0.00  0.00      CHNA  
ATOM   3215 HD22 LEU C 202      -2.202  -8.624   0.201  0.00  0.00      CHNA  
ATOM   3216 HD23 LEU C 202      -1.383  -9.843  -0.811  0.00  0.00      CHNA  
ATOM   3217  C   LEU C 202      -6.253 -11.233   2.273  0.00  0.00      CHNA  
ATOM   3218  O   LEU C 202      -6.251 -11.171   3.483  0.00  0.00      CHNA  
ATOM   3219  N   PHE C 203      -7.358 -10.902   1.473  0.00  0.00      CHNA  
ATOM   3220  HN  PHE C 203      -7.228 -10.675   0.528  0.00  0.00      CHNA  
ATOM   3221  CA  PHE C 203      -8.635 -10.542   2.082  0.00  0.00      CHNA  
ATOM   3222  HA  PHE C 203      -8.529  -9.703   2.770  0.00  0.00      CHNA  
ATOM   3223  CB  PHE C 203      -9.681 -10.050   0.993  0.00  0.00      CHNA  
ATOM   3224  HB1 PHE C 203      -9.134  -9.182   0.490  0.00  0.00      CHNA  
ATOM   3225  HB2 PHE C 203      -9.924 -10.869   0.296  0.00  0.00      CHNA  
ATOM   3226  CG  PHE C 203     -10.949  -9.472   1.543  0.00  0.00      CHNA  
ATOM   3227  CD1 PHE C 203     -11.158  -8.083   1.474  0.00  0.00      CHNA  
ATOM   3228  HD1 PHE C 203     -10.246  -7.503   1.327  0.00  0.00      CHNA  
ATOM   3229  CE1 PHE C 203     -12.427  -7.543   1.834  0.00  0.00      CHNA  
ATOM   3230  HE1 PHE C 203     -12.494  -6.483   1.790  0.00  0.00      CHNA  
ATOM   3231  CZ  PHE C 203     -13.454  -8.422   2.063  0.00  0.00      CHNA  
ATOM   3232  HZ  PHE C 203     -14.420  -7.978   2.263  0.00  0.00      CHNA  
ATOM   3233  CD2 PHE C 203     -12.070 -10.304   1.748  0.00  0.00      CHNA  
ATOM   3234  HD2 PHE C 203     -11.948 -11.379   1.585  0.00  0.00      CHNA  
ATOM   3235  CE2 PHE C 203     -13.366  -9.776   2.056  0.00  0.00      CHNA  
ATOM   3236  HE2 PHE C 203     -14.105 -10.572   2.160  0.00  0.00      CHNA  
ATOM   3237  C   PHE C 203      -9.194 -11.703   2.927  0.00  0.00      CHNA  
ATOM   3238  O   PHE C 203      -9.633 -11.523   4.069  0.00  0.00      CHNA  
ATOM   3239  N   ILE C 204      -9.073 -13.003   2.471  0.00  0.00      CHNA  
ATOM   3240  HN  ILE C 204      -8.771 -13.169   1.562  0.00  0.00      CHNA  
ATOM   3241  CA  ILE C 204      -9.464 -14.115   3.360  0.00  0.00      CHNA  
ATOM   3242  HA  ILE C 204     -10.440 -13.907   3.664  0.00  0.00      CHNA  
ATOM   3243  CB  ILE C 204      -9.455 -15.515   2.708  0.00  0.00      CHNA  
ATOM   3244  HB  ILE C 204      -8.348 -15.725   2.427  0.00  0.00      CHNA  
ATOM   3245  CG2 ILE C 204      -9.868 -16.699   3.664  0.00  0.00      CHNA  
ATOM   3246 HG21 ILE C 204     -10.111 -17.590   3.042  0.00  0.00      CHNA  
ATOM   3247 HG22 ILE C 204      -9.089 -16.821   4.447  0.00  0.00      CHNA  
ATOM   3248 HG23 ILE C 204     -10.779 -16.330   4.159  0.00  0.00      CHNA  
ATOM   3249  CG1 ILE C 204     -10.397 -15.570   1.482  0.00  0.00      CHNA  
ATOM   3250 HG11 ILE C 204      -9.933 -14.953   0.692  0.00  0.00      CHNA  
ATOM   3251 HG12 ILE C 204     -10.520 -16.517   1.099  0.00  0.00      CHNA  
ATOM   3252  CD  ILE C 204     -11.788 -14.856   1.696  0.00  0.00      CHNA  
ATOM   3253  HD1 ILE C 204     -12.444 -14.992   0.804  0.00  0.00      CHNA  
ATOM   3254  HD2 ILE C 204     -12.266 -15.289   2.546  0.00  0.00      CHNA  
ATOM   3255  HD3 ILE C 204     -11.639 -13.770   1.891  0.00  0.00      CHNA  
ATOM   3256  C   ILE C 204      -8.586 -14.293   4.575  0.00  0.00      CHNA  
ATOM   3257  O   ILE C 204      -9.012 -14.477   5.748  0.00  0.00      CHNA  
ATOM   3258  N   LEU C 205      -7.249 -14.118   4.459  0.00  0.00      CHNA  
ATOM   3259  HN  LEU C 205      -6.901 -14.102   3.543  0.00  0.00      CHNA  
ATOM   3260  CA  LEU C 205      -6.425 -14.091   5.641  0.00  0.00      CHNA  
ATOM   3261  HA  LEU C 205      -6.500 -14.965   6.182  0.00  0.00      CHNA  
ATOM   3262  CB  LEU C 205      -4.935 -14.165   5.067  0.00  0.00      CHNA  
ATOM   3263  HB1 LEU C 205      -5.038 -13.367   4.446  0.00  0.00      CHNA  
ATOM   3264  HB2 LEU C 205      -4.295 -13.853   5.962  0.00  0.00      CHNA  
ATOM   3265  CG  LEU C 205      -4.446 -15.387   4.325  0.00  0.00      CHNA  
ATOM   3266  HG  LEU C 205      -5.119 -15.583   3.531  0.00  0.00      CHNA  
ATOM   3267  CD1 LEU C 205      -4.100 -16.543   5.260  0.00  0.00      CHNA  
ATOM   3268 HD11 LEU C 205      -3.174 -17.112   4.929  0.00  0.00      CHNA  
ATOM   3269 HD12 LEU C 205      -3.883 -16.186   6.290  0.00  0.00      CHNA  
ATOM   3270 HD13 LEU C 205      -4.819 -17.278   5.287  0.00  0.00      CHNA  
ATOM   3271  CD2 LEU C 205      -3.163 -14.970   3.687  0.00  0.00      CHNA  
ATOM   3272 HD21 LEU C 205      -3.312 -14.372   2.804  0.00  0.00      CHNA  
ATOM   3273 HD22 LEU C 205      -2.609 -14.442   4.460  0.00  0.00      CHNA  
ATOM   3274 HD23 LEU C 205      -2.574 -15.790   3.155  0.00  0.00      CHNA  
ATOM   3275  C   LEU C 205      -6.706 -12.892   6.555  0.00  0.00      CHNA  
ATOM   3276  O   LEU C 205      -6.672 -13.006   7.799  0.00  0.00      CHNA  
ATOM   3277  N   ALA C 206      -7.095 -11.704   6.010  0.00  0.00      CHNA  
ATOM   3278  HN  ALA C 206      -7.095 -11.734   5.034  0.00  0.00      CHNA  
ATOM   3279  CA  ALA C 206      -7.376 -10.489   6.812  0.00  0.00      CHNA  
ATOM   3280  HA  ALA C 206      -6.563 -10.377   7.592  0.00  0.00      CHNA  
ATOM   3281  CB  ALA C 206      -7.471  -9.232   6.003  0.00  0.00      CHNA  
ATOM   3282  HB1 ALA C 206      -6.492  -9.087   5.418  0.00  0.00      CHNA  
ATOM   3283  HB2 ALA C 206      -8.255  -9.301   5.216  0.00  0.00      CHNA  
ATOM   3284  HB3 ALA C 206      -7.611  -8.362   6.705  0.00  0.00      CHNA  
ATOM   3285  C   ALA C 206      -8.670 -10.670   7.601  0.00  0.00      CHNA  
ATOM   3286  O   ALA C 206      -8.749 -10.352   8.800  0.00  0.00      CHNA  
ATOM   3287  N   VAL C 207      -9.701 -11.301   6.929  0.00  0.00      CHNA  
ATOM   3288  HN  VAL C 207      -9.677 -11.263   5.932  0.00  0.00      CHNA  
ATOM   3289  CA  VAL C 207     -10.889 -11.733   7.609  0.00  0.00      CHNA  
ATOM   3290  HA  VAL C 207     -11.215 -10.880   8.202  0.00  0.00      CHNA  
ATOM   3291  CB  VAL C 207     -11.880 -12.253   6.556  0.00  0.00      CHNA  
ATOM   3292  HB  VAL C 207     -11.322 -12.976   5.920  0.00  0.00      CHNA  
ATOM   3293  CG1 VAL C 207     -13.074 -12.943   7.158  0.00  0.00      CHNA  
ATOM   3294 HG11 VAL C 207     -13.809 -13.225   6.293  0.00  0.00      CHNA  
ATOM   3295 HG12 VAL C 207     -12.873 -13.905   7.699  0.00  0.00      CHNA  
ATOM   3296 HG13 VAL C 207     -13.624 -12.256   7.785  0.00  0.00      CHNA  
ATOM   3297  CG2 VAL C 207     -12.500 -11.234   5.478  0.00  0.00      CHNA  
ATOM   3298 HG21 VAL C 207     -13.048 -11.882   4.823  0.00  0.00      CHNA  
ATOM   3299 HG22 VAL C 207     -13.186 -10.523   6.036  0.00  0.00      CHNA  
ATOM   3300 HG23 VAL C 207     -11.809 -10.561   4.981  0.00  0.00      CHNA  
ATOM   3301  C   VAL C 207     -10.584 -12.796   8.586  0.00  0.00      CHNA  
ATOM   3302  O   VAL C 207     -11.143 -12.621   9.652  0.00  0.00      CHNA  
ATOM   3303  N   PHE C 208      -9.714 -13.835   8.355  0.00  0.00      CHNA  
ATOM   3304  HN  PHE C 208      -9.312 -13.911   7.437  0.00  0.00      CHNA  
ATOM   3305  CA  PHE C 208      -9.483 -14.803   9.366  0.00  0.00      CHNA  
ATOM   3306  HA  PHE C 208     -10.398 -15.199   9.677  0.00  0.00      CHNA  
ATOM   3307  CB  PHE C 208      -8.682 -16.007   8.724  0.00  0.00      CHNA  
ATOM   3308  HB1 PHE C 208      -9.350 -16.462   7.932  0.00  0.00      CHNA  
ATOM   3309  HB2 PHE C 208      -7.737 -15.653   8.261  0.00  0.00      CHNA  
ATOM   3310  CG  PHE C 208      -8.280 -17.143   9.685  0.00  0.00      CHNA  
ATOM   3311  CD1 PHE C 208      -8.987 -17.420  10.876  0.00  0.00      CHNA  
ATOM   3312  HD1 PHE C 208      -9.845 -16.830  11.152  0.00  0.00      CHNA  
ATOM   3313  CE1 PHE C 208      -8.671 -18.524  11.694  0.00  0.00      CHNA  
ATOM   3314  HE1 PHE C 208      -9.178 -18.801  12.584  0.00  0.00      CHNA  
ATOM   3315  CZ  PHE C 208      -7.649 -19.409  11.328  0.00  0.00      CHNA  
ATOM   3316  HZ  PHE C 208      -7.551 -20.239  12.001  0.00  0.00      CHNA  
ATOM   3317  CD2 PHE C 208      -7.183 -17.983   9.379  0.00  0.00      CHNA  
ATOM   3318  HD2 PHE C 208      -6.612 -17.757   8.517  0.00  0.00      CHNA  
ATOM   3319  CE2 PHE C 208      -6.740 -19.023  10.241  0.00  0.00      CHNA  
ATOM   3320  HE2 PHE C 208      -5.861 -19.595   9.952  0.00  0.00      CHNA  
ATOM   3321  C   PHE C 208      -8.820 -14.235  10.612  0.00  0.00      CHNA  
ATOM   3322  O   PHE C 208      -9.357 -14.364  11.752  0.00  0.00      CHNA  
ATOM   3323  N   LEU C 209      -7.797 -13.420  10.496  0.00  0.00      CHNA  
ATOM   3324  HN  LEU C 209      -7.423 -13.154   9.563  0.00  0.00      CHNA  
ATOM   3325  CA  LEU C 209      -7.070 -12.798  11.551  0.00  0.00      CHNA  
ATOM   3326  HA  LEU C 209      -6.711 -13.598  12.157  0.00  0.00      CHNA  
ATOM   3327  CB  LEU C 209      -5.830 -12.004  11.073  0.00  0.00      CHNA  
ATOM   3328  HB1 LEU C 209      -6.219 -11.334  10.293  0.00  0.00      CHNA  
ATOM   3329  HB2 LEU C 209      -5.377 -11.436  11.895  0.00  0.00      CHNA  
ATOM   3330  CG  LEU C 209      -4.706 -12.846  10.434  0.00  0.00      CHNA  
ATOM   3331  HG  LEU C 209      -5.150 -13.428   9.578  0.00  0.00      CHNA  
ATOM   3332  CD1 LEU C 209      -4.145 -13.899  11.366  0.00  0.00      CHNA  
ATOM   3333 HD11 LEU C 209      -4.815 -14.784  11.644  0.00  0.00      CHNA  
ATOM   3334 HD12 LEU C 209      -3.345 -14.346  10.924  0.00  0.00      CHNA  
ATOM   3335 HD13 LEU C 209      -3.742 -13.453  12.300  0.00  0.00      CHNA  
ATOM   3336  CD2 LEU C 209      -3.582 -11.905   9.870  0.00  0.00      CHNA  
ATOM   3337 HD21 LEU C 209      -3.903 -11.251   9.041  0.00  0.00      CHNA  
ATOM   3338 HD22 LEU C 209      -3.146 -11.256  10.744  0.00  0.00      CHNA  
ATOM   3339 HD23 LEU C 209      -2.673 -12.424   9.626  0.00  0.00      CHNA  
ATOM   3340  C   LEU C 209      -7.932 -11.797  12.404  0.00  0.00      CHNA  
ATOM   3341  O   LEU C 209      -7.710 -11.803  13.631  0.00  0.00      CHNA  
ATOM   3342  N   VAL C 210      -8.746 -10.916  11.826  0.00  0.00      CHNA  
ATOM   3343  HN  VAL C 210      -8.779 -10.822  10.801  0.00  0.00      CHNA  
ATOM   3344  CA  VAL C 210      -9.623 -10.034  12.570  0.00  0.00      CHNA  
ATOM   3345  HA  VAL C 210      -8.931  -9.560  13.259  0.00  0.00      CHNA  
ATOM   3346  CB  VAL C 210     -10.128  -8.798  11.895  0.00  0.00      CHNA  
ATOM   3347  HB  VAL C 210      -9.211  -8.445  11.286  0.00  0.00      CHNA  
ATOM   3348  CG1 VAL C 210     -11.229  -9.209  10.906  0.00  0.00      CHNA  
ATOM   3349 HG11 VAL C 210     -11.226  -8.504  10.033  0.00  0.00      CHNA  
ATOM   3350 HG12 VAL C 210     -11.224 -10.222  10.423  0.00  0.00      CHNA  
ATOM   3351 HG13 VAL C 210     -12.198  -9.030  11.294  0.00  0.00      CHNA  
ATOM   3352  CG2 VAL C 210     -10.592  -7.692  12.824  0.00  0.00      CHNA  
ATOM   3353 HG21 VAL C 210      -9.831  -7.366  13.467  0.00  0.00      CHNA  
ATOM   3354 HG22 VAL C 210     -10.852  -6.731  12.288  0.00  0.00      CHNA  
ATOM   3355 HG23 VAL C 210     -11.498  -8.019  13.405  0.00  0.00      CHNA  
ATOM   3356  C   VAL C 210     -10.796 -10.774  13.330  0.00  0.00      CHNA  
ATOM   3357  O   VAL C 210     -11.208 -10.410  14.425  0.00  0.00      CHNA  
ATOM   3358  N   ILE C 211     -11.269 -11.891  12.747  0.00  0.00      CHNA  
ATOM   3359  HN  ILE C 211     -10.838 -12.154  11.916  0.00  0.00      CHNA  
ATOM   3360  CA  ILE C 211     -12.488 -12.488  13.339  0.00  0.00      CHNA  
ATOM   3361  HA  ILE C 211     -13.133 -11.706  13.658  0.00  0.00      CHNA  
ATOM   3362  CB  ILE C 211     -13.480 -13.371  12.501  0.00  0.00      CHNA  
ATOM   3363  HB  ILE C 211     -14.337 -13.682  13.115  0.00  0.00      CHNA  
ATOM   3364  CG2 ILE C 211     -14.202 -12.403  11.609  0.00  0.00      CHNA  
ATOM   3365 HG21 ILE C 211     -13.555 -11.637  11.186  0.00  0.00      CHNA  
ATOM   3366 HG22 ILE C 211     -14.434 -12.982  10.676  0.00  0.00      CHNA  
ATOM   3367 HG23 ILE C 211     -15.055 -11.899  12.090  0.00  0.00      CHNA  
ATOM   3368  CG1 ILE C 211     -12.866 -14.619  11.856  0.00  0.00      CHNA  
ATOM   3369 HG11 ILE C 211     -12.154 -14.406  11.060  0.00  0.00      CHNA  
ATOM   3370 HG12 ILE C 211     -12.340 -15.267  12.585  0.00  0.00      CHNA  
ATOM   3371  CD  ILE C 211     -14.014 -15.426  11.313  0.00  0.00      CHNA  
ATOM   3372  HD1 ILE C 211     -13.695 -15.819  10.370  0.00  0.00      CHNA  
ATOM   3373  HD2 ILE C 211     -14.363 -16.315  11.927  0.00  0.00      CHNA  
ATOM   3374  HD3 ILE C 211     -14.943 -14.888  10.957  0.00  0.00      CHNA  
ATOM   3375  C   ILE C 211     -12.187 -13.260  14.613  0.00  0.00      CHNA  
ATOM   3376  O   ILE C 211     -12.980 -13.243  15.524  0.00  0.00      CHNA  
ATOM   3377  N   ARG C 212     -10.995 -13.882  14.586  0.00  0.00      CHNA  
ATOM   3378  HN  ARG C 212     -10.417 -13.838  13.828  0.00  0.00      CHNA  
ATOM   3379  CA  ARG C 212     -10.339 -14.415  15.777  0.00  0.00      CHNA  
ATOM   3380  HA  ARG C 212     -10.851 -15.241  16.104  0.00  0.00      CHNA  
ATOM   3381  CB  ARG C 212      -8.886 -14.850  15.426  0.00  0.00      CHNA  
ATOM   3382  HB1 ARG C 212      -9.074 -15.652  14.602  0.00  0.00      CHNA  
ATOM   3383  HB2 ARG C 212      -8.484 -13.938  14.905  0.00  0.00      CHNA  
ATOM   3384  CG  ARG C 212      -7.857 -15.405  16.517  0.00  0.00      CHNA  
ATOM   3385  HG1 ARG C 212      -6.995 -15.555  15.880  0.00  0.00      CHNA  
ATOM   3386  HG2 ARG C 212      -7.585 -14.582  17.202  0.00  0.00      CHNA  
ATOM   3387  CD  ARG C 212      -8.210 -16.788  17.185  0.00  0.00      CHNA  
ATOM   3388  HD1 ARG C 212      -8.585 -17.579  16.384  0.00  0.00      CHNA  
ATOM   3389  HD2 ARG C 212      -7.205 -17.217  17.600  0.00  0.00      CHNA  
ATOM   3390  NE  ARG C 212      -9.294 -16.557  18.293  0.00  0.00      CHNA  
ATOM   3391  HE  ARG C 212      -9.842 -15.684  18.395  0.00  0.00      CHNA  
ATOM   3392  CZ  ARG C 212      -9.573 -17.399  19.274  0.00  0.00      CHNA  
ATOM   3393  NH1 ARG C 212      -8.928 -18.566  19.339  0.00  0.00      CHNA  
ATOM   3394 HH11 ARG C 212      -9.294 -19.275  19.933  0.00  0.00      CHNA  
ATOM   3395 HH12 ARG C 212      -7.916 -18.551  19.171  0.00  0.00      CHNA  
ATOM   3396  NH2 ARG C 212     -10.600 -17.254  20.083  0.00  0.00      CHNA  
ATOM   3397 HH21 ARG C 212     -10.724 -18.021  20.700  0.00  0.00      CHNA  
ATOM   3398 HH22 ARG C 212     -11.303 -16.604  19.827  0.00  0.00      CHNA  
ATOM   3399  C   ARG C 212     -10.186 -13.326  16.853  0.00  0.00      CHNA  
ATOM   3400  O   ARG C 212     -10.491 -13.621  18.026  0.00  0.00      CHNA  
ATOM   3401  N   VAL C 213      -9.795 -12.082  16.526  0.00  0.00      CHNA  
ATOM   3402  HN  VAL C 213      -9.639 -11.856  15.536  0.00  0.00      CHNA  
ATOM   3403  CA  VAL C 213      -9.772 -10.932  17.509  0.00  0.00      CHNA  
ATOM   3404  HA  VAL C 213      -9.221 -11.271  18.377  0.00  0.00      CHNA  
ATOM   3405  CB  VAL C 213      -9.086  -9.688  16.984  0.00  0.00      CHNA  
ATOM   3406  HB  VAL C 213      -9.539  -9.317  16.028  0.00  0.00      CHNA  
ATOM   3407  CG1 VAL C 213      -9.120  -8.493  18.062  0.00  0.00      CHNA  
ATOM   3408 HG11 VAL C 213      -8.393  -7.669  17.648  0.00  0.00      CHNA  
ATOM   3409 HG12 VAL C 213     -10.124  -7.896  18.086  0.00  0.00      CHNA  
ATOM   3410 HG13 VAL C 213      -8.877  -8.623  19.135  0.00  0.00      CHNA  
ATOM   3411  CG2 VAL C 213      -7.652 -10.015  16.676  0.00  0.00      CHNA  
ATOM   3412 HG21 VAL C 213      -7.588 -10.898  16.053  0.00  0.00      CHNA  
ATOM   3413 HG22 VAL C 213      -7.081  -9.152  16.167  0.00  0.00      CHNA  
ATOM   3414 HG23 VAL C 213      -7.118 -10.192  17.600  0.00  0.00      CHNA  
ATOM   3415  C   VAL C 213     -11.208 -10.649  18.083  0.00  0.00      CHNA  
ATOM   3416  O   VAL C 213     -11.281 -10.421  19.294  0.00  0.00      CHNA  
ATOM   3417  N   PHE C 214     -12.205 -10.623  17.211  0.00  0.00      CHNA  
ATOM   3418  HN  PHE C 214     -11.964 -10.566  16.214  0.00  0.00      CHNA  
ATOM   3419  CA  PHE C 214     -13.584 -10.428  17.629  0.00  0.00      CHNA  
ATOM   3420  HA  PHE C 214     -13.676  -9.682  18.399  0.00  0.00      CHNA  
ATOM   3421  CB  PHE C 214     -14.472 -10.248  16.339  0.00  0.00      CHNA  
ATOM   3422  HB1 PHE C 214     -14.113 -10.704  15.424  0.00  0.00      CHNA  
ATOM   3423  HB2 PHE C 214     -15.543 -10.596  16.512  0.00  0.00      CHNA  
ATOM   3424  CG  PHE C 214     -14.487  -8.793  16.128  0.00  0.00      CHNA  
ATOM   3425  CD1 PHE C 214     -15.554  -8.104  16.699  0.00  0.00      CHNA  
ATOM   3426  HD1 PHE C 214     -16.293  -8.581  17.251  0.00  0.00      CHNA  
ATOM   3427  CE1 PHE C 214     -15.666  -6.664  16.499  0.00  0.00      CHNA  
ATOM   3428  HE1 PHE C 214     -16.524  -6.217  16.970  0.00  0.00      CHNA  
ATOM   3429  CZ  PHE C 214     -14.611  -5.987  15.890  0.00  0.00      CHNA  
ATOM   3430  HZ  PHE C 214     -14.701  -4.945  15.684  0.00  0.00      CHNA  
ATOM   3431  CD2 PHE C 214     -13.463  -8.076  15.496  0.00  0.00      CHNA  
ATOM   3432  HD2 PHE C 214     -12.630  -8.568  15.056  0.00  0.00      CHNA  
ATOM   3433  CE2 PHE C 214     -13.500  -6.679  15.365  0.00  0.00      CHNA  
ATOM   3434  HE2 PHE C 214     -12.687  -6.211  14.946  0.00  0.00      CHNA  
ATOM   3435  C   PHE C 214     -14.106 -11.634  18.395  0.00  0.00      CHNA  
ATOM   3436  O   PHE C 214     -14.991 -11.505  19.246  0.00  0.00      CHNA  
ATOM   3437  N   LEU C 215     -13.658 -12.876  18.093  0.00  0.00      CHNA  
ATOM   3438  HN  LEU C 215     -13.034 -13.001  17.315  0.00  0.00      CHNA  
ATOM   3439  CA  LEU C 215     -14.078 -14.116  18.710  0.00  0.00      CHNA  
ATOM   3440  HA  LEU C 215     -14.934 -13.972  19.365  0.00  0.00      CHNA  
ATOM   3441  CB  LEU C 215     -14.521 -15.142  17.663  0.00  0.00      CHNA  
ATOM   3442  HB1 LEU C 215     -13.595 -15.343  16.995  0.00  0.00      CHNA  
ATOM   3443  HB2 LEU C 215     -14.680 -16.138  18.148  0.00  0.00      CHNA  
ATOM   3444  CG  LEU C 215     -15.688 -14.798  16.778  0.00  0.00      CHNA  
ATOM   3445  HG  LEU C 215     -15.549 -13.745  16.506  0.00  0.00      CHNA  
ATOM   3446  CD1 LEU C 215     -17.036 -14.954  17.541  0.00  0.00      CHNA  
ATOM   3447 HD11 LEU C 215     -17.778 -14.441  16.892  0.00  0.00      CHNA  
ATOM   3448 HD12 LEU C 215     -17.259 -15.972  17.756  0.00  0.00      CHNA  
ATOM   3449 HD13 LEU C 215     -16.949 -14.368  18.463  0.00  0.00      CHNA  
ATOM   3450  CD2 LEU C 215     -15.636 -15.757  15.623  0.00  0.00      CHNA  
ATOM   3451 HD21 LEU C 215     -14.744 -15.521  14.976  0.00  0.00      CHNA  
ATOM   3452 HD22 LEU C 215     -15.490 -16.798  16.016  0.00  0.00      CHNA  
ATOM   3453 HD23 LEU C 215     -16.583 -15.639  15.055  0.00  0.00      CHNA  
ATOM   3454  C   LEU C 215     -13.189 -14.722  19.722  0.00  0.00      CHNA  
ATOM   3455  O   LEU C 215     -12.765 -15.852  19.558  0.00  0.00      CHNA  
ATOM   3456  N   LEU C 216     -12.998 -13.893  20.781  0.00  0.00      CHNA  
ATOM   3457  HN  LEU C 216     -13.452 -13.007  20.754  0.00  0.00      CHNA  
ATOM   3458  CA  LEU C 216     -12.132 -14.098  21.855  0.00  0.00      CHNA  
ATOM   3459  HA  LEU C 216     -12.190 -15.090  22.130  0.00  0.00      CHNA  
ATOM   3460  CB  LEU C 216     -10.683 -13.880  21.438  0.00  0.00      CHNA  
ATOM   3461  HB1 LEU C 216     -10.499 -14.476  20.491  0.00  0.00      CHNA  
ATOM   3462  HB2 LEU C 216     -10.565 -12.759  21.159  0.00  0.00      CHNA  
ATOM   3463  CG  LEU C 216      -9.594 -14.183  22.519  0.00  0.00      CHNA  
ATOM   3464  HG  LEU C 216      -9.813 -13.555  23.475  0.00  0.00      CHNA  
ATOM   3465  CD1 LEU C 216      -8.273 -13.816  21.889  0.00  0.00      CHNA  
ATOM   3466 HD11 LEU C 216      -8.372 -12.849  21.342  0.00  0.00      CHNA  
ATOM   3467 HD12 LEU C 216      -7.522 -13.553  22.647  0.00  0.00      CHNA  
ATOM   3468 HD13 LEU C 216      -7.876 -14.698  21.270  0.00  0.00      CHNA  
ATOM   3469  CD2 LEU C 216      -9.508 -15.646  22.895  0.00  0.00      CHNA  
ATOM   3470 HD21 LEU C 216      -9.007 -16.199  22.060  0.00  0.00      CHNA  
ATOM   3471 HD22 LEU C 216      -8.821 -15.779  23.674  0.00  0.00      CHNA  
ATOM   3472 HD23 LEU C 216     -10.578 -16.074  23.162  0.00  0.00      CHNA  
ATOM   3473  C   LEU C 216     -12.573 -13.263  23.026  0.00  0.00      CHNA  
ATOM   3474  O   LEU C 216     -12.880 -12.093  22.780  0.00  0.00      CHNA  
ATOM   3475  N   GLU C 217     -12.478 -13.833  24.193  0.00  0.00      CHNA  
ATOM   3476  HN  GLU C 217     -12.077 -14.730  24.343  0.00  0.00      CHNA  
ATOM   3477  CA  GLU C 217     -12.738 -13.123  25.396  0.00  0.00      CHNA  
ATOM   3478  HA  GLU C 217     -13.665 -12.486  25.274  0.00  0.00      CHNA  
ATOM   3479  CB  GLU C 217     -13.008 -14.095  26.551  0.00  0.00      CHNA  
ATOM   3480  HB1 GLU C 217     -13.886 -14.671  26.186  0.00  0.00      CHNA  
ATOM   3481  HB2 GLU C 217     -12.217 -14.845  26.670  0.00  0.00      CHNA  
ATOM   3482  CG  GLU C 217     -13.318 -13.468  27.957  0.00  0.00      CHNA  
ATOM   3483  HG1 GLU C 217     -13.280 -14.207  28.852  0.00  0.00      CHNA  
ATOM   3484  HG2 GLU C 217     -12.508 -12.801  28.298  0.00  0.00      CHNA  
ATOM   3485  CD  GLU C 217     -14.725 -12.976  28.057  0.00  0.00      CHNA  
ATOM   3486  OE1 GLU C 217     -15.037 -11.953  27.499  0.00  0.00      CHNA  
ATOM   3487  OE2 GLU C 217     -15.499 -13.642  28.791  0.00  0.00      CHNA  
ATOM   3488  C   GLU C 217     -11.621 -12.144  25.729  0.00  0.00      CHNA  
ATOM   3489  O   GLU C 217     -10.458 -12.535  25.552  0.00  0.00      CHNA  
ATOM   3490  N   THR C 218     -12.027 -10.981  26.318  0.00  0.00      CHNA  
ATOM   3491  HN  THR C 218     -13.005 -10.977  26.427  0.00  0.00      CHNA  
ATOM   3492  CA  THR C 218     -11.179  -9.848  26.655  0.00  0.00      CHNA  
ATOM   3493  HA  THR C 218     -10.215  -9.996  26.218  0.00  0.00      CHNA  
ATOM   3494  CB  THR C 218     -11.729  -8.565  26.109  0.00  0.00      CHNA  
ATOM   3495  HB  THR C 218     -11.023  -7.699  26.171  0.00  0.00      CHNA  
ATOM   3496  OG1 THR C 218     -12.975  -8.138  26.648  0.00  0.00      CHNA  
ATOM   3497  HG1 THR C 218     -13.111  -7.329  26.163  0.00  0.00      CHNA  
ATOM   3498  CG2 THR C 218     -11.881  -8.754  24.554  0.00  0.00      CHNA  
ATOM   3499 HG21 THR C 218     -12.690  -9.442  24.279  0.00  0.00      CHNA  
ATOM   3500 HG22 THR C 218     -12.182  -7.900  23.956  0.00  0.00      CHNA  
ATOM   3501 HG23 THR C 218     -10.930  -9.143  24.182  0.00  0.00      CHNA  
ATOM   3502  C   THR C 218     -11.157  -9.491  28.128  0.00  0.00      CHNA  
ATOM   3503  O   THR C 218     -12.068  -9.917  28.898  0.00  0.00      CHNA  
ATOM   3504  N   PRO C 219     -10.208  -8.755  28.609  0.00  0.00      CHNA  
ATOM   3505  CD  PRO C 219      -8.925  -8.718  28.084  0.00  0.00      CHNA  
ATOM   3506  HD1 PRO C 219      -8.596  -9.802  27.969  0.00  0.00      CHNA  
ATOM   3507  HD2 PRO C 219      -8.874  -8.225  27.027  0.00  0.00      CHNA  
ATOM   3508  CA  PRO C 219     -10.302  -8.142  29.957  0.00  0.00      CHNA  
ATOM   3509  HA  PRO C 219     -10.651  -8.881  30.585  0.00  0.00      CHNA  
ATOM   3510  CB  PRO C 219      -8.895  -7.644  30.306  0.00  0.00      CHNA  
ATOM   3511  HB1 PRO C 219      -8.461  -8.127  31.197  0.00  0.00      CHNA  
ATOM   3512  HB2 PRO C 219      -8.824  -6.483  30.326  0.00  0.00      CHNA  
ATOM   3513  CG  PRO C 219      -8.007  -8.109  29.147  0.00  0.00      CHNA  
ATOM   3514  HG1 PRO C 219      -7.580  -7.145  28.750  0.00  0.00      CHNA  
ATOM   3515  HG2 PRO C 219      -7.174  -8.779  29.422  0.00  0.00      CHNA  
ATOM   3516  C   PRO C 219     -11.471  -7.138  30.246  0.00  0.00      CHNA  
ATOM   3517  O   PRO C 219     -12.339  -7.385  31.107  0.00  0.00      CHNA  
ATOM   3518  N   ASN C 220     -11.434  -5.956  29.608  0.00  0.00      CHNA  
ATOM   3519  HN  ASN C 220     -10.702  -5.862  28.912  0.00  0.00      CHNA  
ATOM   3520  CA  ASN C 220     -12.280  -4.840  29.756  0.00  0.00      CHNA  
ATOM   3521  HA  ASN C 220     -13.259  -5.195  30.021  0.00  0.00      CHNA  
ATOM   3522  CB  ASN C 220     -11.732  -3.839  30.764  0.00  0.00      CHNA  
ATOM   3523  HB1 ASN C 220     -10.733  -3.533  30.376  0.00  0.00      CHNA  
ATOM   3524  HB2 ASN C 220     -12.410  -3.003  30.836  0.00  0.00      CHNA  
ATOM   3525  CG  ASN C 220     -11.601  -4.331  32.240  0.00  0.00      CHNA  
ATOM   3526  OD1 ASN C 220     -10.494  -4.707  32.604  0.00  0.00      CHNA  
ATOM   3527  ND2 ASN C 220     -12.690  -4.305  32.921  0.00  0.00      CHNA  
ATOM   3528 HD21 ASN C 220     -12.732  -4.668  33.859  0.00  0.00      CHNA  
ATOM   3529 HD22 ASN C 220     -13.512  -3.880  32.541  0.00  0.00      CHNA  
ATOM   3530  C   ASN C 220     -12.517  -4.190  28.341  0.00  0.00      CHNA  
ATOM   3531  O   ASN C 220     -11.595  -4.133  27.543  0.00  0.00      CHNA  
ATOM   3532  N   GLY C 221     -13.774  -3.825  28.001  0.00  0.00      CHNA  
ATOM   3533  HN  GLY C 221     -14.404  -3.760  28.825  0.00  0.00      CHNA  
ATOM   3534  CA  GLY C 221     -14.167  -3.355  26.708  0.00  0.00      CHNA  
ATOM   3535  HA1 GLY C 221     -13.479  -2.518  26.421  0.00  0.00      CHNA  
ATOM   3536  HA2 GLY C 221     -15.152  -3.028  26.667  0.00  0.00      CHNA  
ATOM   3537  C   GLY C 221     -14.040  -4.413  25.645  0.00  0.00      CHNA  
ATOM   3538  O   GLY C 221     -13.712  -5.525  25.897  0.00  0.00      CHNA  
ATOM   3539  N   THR C 222     -14.461  -4.094  24.426  0.00  0.00      CHNA  
ATOM   3540  HN  THR C 222     -14.643  -3.109  24.198  0.00  0.00      CHNA  
ATOM   3541  CA  THR C 222     -14.742  -5.164  23.427  0.00  0.00      CHNA  
ATOM   3542  HA  THR C 222     -14.587  -6.188  23.820  0.00  0.00      CHNA  
ATOM   3543  CB  THR C 222     -16.182  -5.227  23.068  0.00  0.00      CHNA  
ATOM   3544  HB  THR C 222     -16.336  -6.051  22.402  0.00  0.00      CHNA  
ATOM   3545  OG1 THR C 222     -16.731  -4.044  22.403  0.00  0.00      CHNA  
ATOM   3546  HG1 THR C 222     -16.564  -3.196  22.918  0.00  0.00      CHNA  
ATOM   3547  CG2 THR C 222     -17.032  -5.479  24.314  0.00  0.00      CHNA  
ATOM   3548 HG21 THR C 222     -18.146  -5.472  23.950  0.00  0.00      CHNA  
ATOM   3549 HG22 THR C 222     -16.810  -6.506  24.628  0.00  0.00      CHNA  
ATOM   3550 HG23 THR C 222     -16.877  -4.731  25.053  0.00  0.00      CHNA  
ATOM   3551  C   THR C 222     -13.911  -4.852  22.256  0.00  0.00      CHNA  
ATOM   3552  O   THR C 222     -13.292  -3.803  22.048  0.00  0.00      CHNA  
ATOM   3553  N   ALA C 223     -13.857  -5.787  21.251  0.00  0.00      CHNA  
ATOM   3554  HN  ALA C 223     -14.272  -6.646  21.396  0.00  0.00      CHNA  
ATOM   3555  CA  ALA C 223     -13.241  -5.566  19.943  0.00  0.00      CHNA  
ATOM   3556  HA  ALA C 223     -12.245  -5.293  20.245  0.00  0.00      CHNA  
ATOM   3557  CB  ALA C 223     -13.225  -6.865  19.134  0.00  0.00      CHNA  
ATOM   3558  HB1 ALA C 223     -12.757  -7.752  19.669  0.00  0.00      CHNA  
ATOM   3559  HB2 ALA C 223     -14.269  -7.063  18.777  0.00  0.00      CHNA  
ATOM   3560  HB3 ALA C 223     -12.569  -6.734  18.250  0.00  0.00      CHNA  
ATOM   3561  C   ALA C 223     -13.921  -4.377  19.171  0.00  0.00      CHNA  
ATOM   3562  O   ALA C 223     -13.262  -3.569  18.423  0.00  0.00      CHNA  
ATOM   3563  N   ALA C 224     -15.249  -4.236  19.321  0.00  0.00      CHNA  
ATOM   3564  HN  ALA C 224     -15.694  -5.046  19.766  0.00  0.00      CHNA  
ATOM   3565  CA  ALA C 224     -16.124  -3.271  18.725  0.00  0.00      CHNA  
ATOM   3566  HA  ALA C 224     -15.915  -3.291  17.689  0.00  0.00      CHNA  
ATOM   3567  CB  ALA C 224     -17.556  -3.552  19.093  0.00  0.00      CHNA  
ATOM   3568  HB1 ALA C 224     -18.299  -2.949  18.542  0.00  0.00      CHNA  
ATOM   3569  HB2 ALA C 224     -17.744  -4.632  18.820  0.00  0.00      CHNA  
ATOM   3570  HB3 ALA C 224     -17.771  -3.608  20.154  0.00  0.00      CHNA  
ATOM   3571  C   ALA C 224     -15.806  -1.848  19.104  0.00  0.00      CHNA  
ATOM   3572  O   ALA C 224     -15.777  -0.944  18.257  0.00  0.00      CHNA  
ATOM   3573  N   ASP C 225     -15.382  -1.541  20.399  0.00  0.00      CHNA  
ATOM   3574  HN  ASP C 225     -15.289  -2.171  21.127  0.00  0.00      CHNA  
ATOM   3575  CA  ASP C 225     -15.097  -0.236  20.970  0.00  0.00      CHNA  
ATOM   3576  HA  ASP C 225     -15.987   0.423  20.908  0.00  0.00      CHNA  
ATOM   3577  CB  ASP C 225     -14.602  -0.378  22.420  0.00  0.00      CHNA  
ATOM   3578  HB1 ASP C 225     -13.868  -1.139  22.603  0.00  0.00      CHNA  
ATOM   3579  HB2 ASP C 225     -14.081   0.531  22.742  0.00  0.00      CHNA  
ATOM   3580  CG  ASP C 225     -15.746  -0.613  23.347  0.00  0.00      CHNA  
ATOM   3581  OD1 ASP C 225     -16.120  -1.806  23.634  0.00  0.00      CHNA  
ATOM   3582  OD2 ASP C 225     -16.276   0.323  23.894  0.00  0.00      CHNA  
ATOM   3583  C   ASP C 225     -13.903   0.404  20.172  0.00  0.00      CHNA  
ATOM   3584  O   ASP C 225     -13.659   1.584  20.194  0.00  0.00      CHNA  
ATOM   3585  N   GLY C 226     -13.156  -0.437  19.430  0.00  0.00      CHNA  
ATOM   3586  HN  GLY C 226     -13.275  -1.395  19.499  0.00  0.00      CHNA  
ATOM   3587  CA  GLY C 226     -12.012  -0.018  18.573  0.00  0.00      CHNA  
ATOM   3588  HA1 GLY C 226     -11.443  -0.916  18.506  0.00  0.00      CHNA  
ATOM   3589  HA2 GLY C 226     -11.476   0.729  19.087  0.00  0.00      CHNA  
ATOM   3590  C   GLY C 226     -12.510   0.431  17.218  0.00  0.00      CHNA  
ATOM   3591  O   GLY C 226     -11.943   1.333  16.602  0.00  0.00      CHNA  
ATOM   3592  N   LEU C 227     -13.664  -0.185  16.695  0.00  0.00      CHNA  
ATOM   3593  HN  LEU C 227     -14.051  -0.946  17.168  0.00  0.00      CHNA  
ATOM   3594  CA  LEU C 227     -14.488   0.314  15.581  0.00  0.00      CHNA  
ATOM   3595  HA  LEU C 227     -13.867   0.560  14.717  0.00  0.00      CHNA  
ATOM   3596  CB  LEU C 227     -15.592  -0.716  15.116  0.00  0.00      CHNA  
ATOM   3597  HB1 LEU C 227     -16.231  -0.904  16.015  0.00  0.00      CHNA  
ATOM   3598  HB2 LEU C 227     -16.227  -0.229  14.339  0.00  0.00      CHNA  
ATOM   3599  CG  LEU C 227     -14.956  -1.950  14.428  0.00  0.00      CHNA  
ATOM   3600  HG  LEU C 227     -14.436  -2.608  15.051  0.00  0.00      CHNA  
ATOM   3601  CD1 LEU C 227     -14.043  -1.729  13.179  0.00  0.00      CHNA  
ATOM   3602 HD11 LEU C 227     -13.235  -0.923  13.335  0.00  0.00      CHNA  
ATOM   3603 HD12 LEU C 227     -13.497  -2.679  12.917  0.00  0.00      CHNA  
ATOM   3604 HD13 LEU C 227     -14.638  -1.476  12.292  0.00  0.00      CHNA  
ATOM   3605  CD2 LEU C 227     -16.209  -2.759  13.982  0.00  0.00      CHNA  
ATOM   3606 HD21 LEU C 227     -16.675  -2.201  13.130  0.00  0.00      CHNA  
ATOM   3607 HD22 LEU C 227     -15.814  -3.710  13.507  0.00  0.00      CHNA  
ATOM   3608 HD23 LEU C 227     -16.860  -3.114  14.756  0.00  0.00      CHNA  
ATOM   3609  C   LEU C 227     -15.056   1.669  16.019  0.00  0.00      CHNA  
ATOM   3610  O   LEU C 227     -15.121   2.627  15.301  0.00  0.00      CHNA  
ATOM   3611  N   ASN C 228     -15.631   1.692  17.203  0.00  0.00      CHNA  
ATOM   3612  HN  ASN C 228     -15.799   0.815  17.644  0.00  0.00      CHNA  
ATOM   3613  CA  ASN C 228     -16.199   2.925  17.795  0.00  0.00      CHNA  
ATOM   3614  HA  ASN C 228     -16.958   3.277  17.131  0.00  0.00      CHNA  
ATOM   3615  CB  ASN C 228     -16.689   2.765  19.175  0.00  0.00      CHNA  
ATOM   3616  HB1 ASN C 228     -15.882   2.346  19.917  0.00  0.00      CHNA  
ATOM   3617  HB2 ASN C 228     -16.996   3.776  19.617  0.00  0.00      CHNA  
ATOM   3618  CG  ASN C 228     -17.897   1.808  19.287  0.00  0.00      CHNA  
ATOM   3619  OD1 ASN C 228     -18.071   1.189  20.311  0.00  0.00      CHNA  
ATOM   3620  ND2 ASN C 228     -18.820   1.586  18.271  0.00  0.00      CHNA  
ATOM   3621 HD21 ASN C 228     -18.688   2.066  17.427  0.00  0.00      CHNA  
ATOM   3622 HD22 ASN C 228     -19.599   1.070  18.554  0.00  0.00      CHNA  
ATOM   3623  C   ASN C 228     -15.110   4.080  17.960  0.00  0.00      CHNA  
ATOM   3624  O   ASN C 228     -15.425   5.203  17.607  0.00  0.00      CHNA  
ATOM   3625  N   PHE C 229     -13.926   3.788  18.505  0.00  0.00      CHNA  
ATOM   3626  HN  PHE C 229     -13.755   2.800  18.714  0.00  0.00      CHNA  
ATOM   3627  CA  PHE C 229     -12.776   4.673  18.529  0.00  0.00      CHNA  
ATOM   3628  HA  PHE C 229     -13.154   5.448  19.148  0.00  0.00      CHNA  
ATOM   3629  CB  PHE C 229     -11.498   3.954  19.046  0.00  0.00      CHNA  
ATOM   3630  HB1 PHE C 229     -11.734   3.370  20.037  0.00  0.00      CHNA  
ATOM   3631  HB2 PHE C 229     -11.211   3.132  18.363  0.00  0.00      CHNA  
ATOM   3632  CG  PHE C 229     -10.356   4.860  19.462  0.00  0.00      CHNA  
ATOM   3633  CD1 PHE C 229      -9.138   4.943  18.660  0.00  0.00      CHNA  
ATOM   3634  HD1 PHE C 229      -9.174   4.522  17.707  0.00  0.00      CHNA  
ATOM   3635  CE1 PHE C 229      -8.177   5.866  19.065  0.00  0.00      CHNA  
ATOM   3636  HE1 PHE C 229      -7.333   6.042  18.405  0.00  0.00      CHNA  
ATOM   3637  CZ  PHE C 229      -8.329   6.500  20.267  0.00  0.00      CHNA  
ATOM   3638  HZ  PHE C 229      -7.659   7.257  20.497  0.00  0.00      CHNA  
ATOM   3639  CD2 PHE C 229     -10.461   5.542  20.696  0.00  0.00      CHNA  
ATOM   3640  HD2 PHE C 229     -11.329   5.406  21.302  0.00  0.00      CHNA  
ATOM   3641  CE2 PHE C 229      -9.438   6.384  21.083  0.00  0.00      CHNA  
ATOM   3642  HE2 PHE C 229      -9.537   6.894  22.032  0.00  0.00      CHNA  
ATOM   3643  C   PHE C 229     -12.482   5.325  17.152  0.00  0.00      CHNA  
ATOM   3644  O   PHE C 229     -12.508   6.533  16.992  0.00  0.00      CHNA  
ATOM   3645  N   LEU C 230     -12.349   4.504  16.127  0.00  0.00      CHNA  
ATOM   3646  HN  LEU C 230     -12.243   3.533  16.323  0.00  0.00      CHNA  
ATOM   3647  CA  LEU C 230     -12.264   4.941  14.709  0.00  0.00      CHNA  
ATOM   3648  HA  LEU C 230     -11.451   5.623  14.786  0.00  0.00      CHNA  
ATOM   3649  CB  LEU C 230     -11.891   3.693  13.869  0.00  0.00      CHNA  
ATOM   3650  HB1 LEU C 230     -12.740   2.938  13.927  0.00  0.00      CHNA  
ATOM   3651  HB2 LEU C 230     -11.902   4.099  12.783  0.00  0.00      CHNA  
ATOM   3652  CG  LEU C 230     -10.547   2.992  14.068  0.00  0.00      CHNA  
ATOM   3653  HG  LEU C 230     -10.484   2.651  15.154  0.00  0.00      CHNA  
ATOM   3654  CD1 LEU C 230      -9.339   3.995  13.825  0.00  0.00      CHNA  
ATOM   3655 HD11 LEU C 230      -8.575   3.366  13.413  0.00  0.00      CHNA  
ATOM   3656 HD12 LEU C 230      -9.705   4.907  13.173  0.00  0.00      CHNA  
ATOM   3657 HD13 LEU C 230      -8.944   4.425  14.704  0.00  0.00      CHNA  
ATOM   3658  CD2 LEU C 230     -10.355   1.702  13.292  0.00  0.00      CHNA  
ATOM   3659 HD21 LEU C 230      -9.384   1.243  13.707  0.00  0.00      CHNA  
ATOM   3660 HD22 LEU C 230     -11.182   1.057  13.560  0.00  0.00      CHNA  
ATOM   3661 HD23 LEU C 230     -10.343   1.855  12.217  0.00  0.00      CHNA  
ATOM   3662  C   LEU C 230     -13.521   5.726  14.046  0.00  0.00      CHNA  
ATOM   3663  O   LEU C 230     -13.413   6.295  12.948  0.00  0.00      CHNA  
ATOM   3664  N   TRP C 231     -14.718   5.780  14.674  0.00  0.00      CHNA  
ATOM   3665  HN  TRP C 231     -14.894   5.289  15.537  0.00  0.00      CHNA  
ATOM   3666  CA  TRP C 231     -15.808   6.645  14.220  0.00  0.00      CHNA  
ATOM   3667  HA  TRP C 231     -15.535   7.195  13.392  0.00  0.00      CHNA  
ATOM   3668  CB  TRP C 231     -17.033   5.891  13.743  0.00  0.00      CHNA  
ATOM   3669  HB1 TRP C 231     -17.839   6.588  13.390  0.00  0.00      CHNA  
ATOM   3670  HB2 TRP C 231     -16.782   5.234  12.870  0.00  0.00      CHNA  
ATOM   3671  CG  TRP C 231     -17.941   5.059  14.630  0.00  0.00      CHNA  
ATOM   3672  CD1 TRP C 231     -18.729   5.540  15.672  0.00  0.00      CHNA  
ATOM   3673  HD1 TRP C 231     -18.823   6.555  15.970  0.00  0.00      CHNA  
ATOM   3674  NE1 TRP C 231     -19.619   4.497  16.118  0.00  0.00      CHNA  
ATOM   3675  HE1 TRP C 231     -20.113   4.376  16.939  0.00  0.00      CHNA  
ATOM   3676  CE2 TRP C 231     -19.315   3.376  15.386  0.00  0.00      CHNA  
ATOM   3677  CD2 TRP C 231     -18.271   3.676  14.478  0.00  0.00      CHNA  
ATOM   3678  CE3 TRP C 231     -17.692   2.713  13.609  0.00  0.00      CHNA  
ATOM   3679  HE3 TRP C 231     -16.780   2.956  13.008  0.00  0.00      CHNA  
ATOM   3680  CZ3 TRP C 231     -18.308   1.439  13.578  0.00  0.00      CHNA  
ATOM   3681  HZ3 TRP C 231     -18.076   0.596  12.931  0.00  0.00      CHNA  
ATOM   3682  CZ2 TRP C 231     -19.840   2.100  15.337  0.00  0.00      CHNA  
ATOM   3683  HZ2 TRP C 231     -20.756   1.981  15.934  0.00  0.00      CHNA  
ATOM   3684  CH2 TRP C 231     -19.367   1.170  14.419  0.00  0.00      CHNA  
ATOM   3685  HH2 TRP C 231     -19.846   0.152  14.241  0.00  0.00      CHNA  
ATOM   3686  C   TRP C 231     -16.144   7.695  15.270  0.00  0.00      CHNA  
ATOM   3687  O   TRP C 231     -17.150   8.274  15.106  0.00  0.00      CHNA  
ATOM   3688  N   THR C 232     -15.263   7.975  16.227  0.00  0.00      CHNA  
ATOM   3689  HN  THR C 232     -14.337   7.679  16.135  0.00  0.00      CHNA  
ATOM   3690  CA  THR C 232     -15.515   9.000  17.212  0.00  0.00      CHNA  
ATOM   3691  HA  THR C 232     -16.488   9.378  17.096  0.00  0.00      CHNA  
ATOM   3692  CB  THR C 232     -15.465   8.535  18.639  0.00  0.00      CHNA  
ATOM   3693  HB  THR C 232     -14.465   8.078  18.745  0.00  0.00      CHNA  
ATOM   3694  OG1 THR C 232     -16.437   7.528  18.899  0.00  0.00      CHNA  
ATOM   3695  HG1 THR C 232     -16.151   6.789  18.364  0.00  0.00      CHNA  
ATOM   3696  CG2 THR C 232     -15.759   9.762  19.531  0.00  0.00      CHNA  
ATOM   3697 HG21 THR C 232     -15.950   9.401  20.534  0.00  0.00      CHNA  
ATOM   3698 HG22 THR C 232     -14.911  10.514  19.706  0.00  0.00      CHNA  
ATOM   3699 HG23 THR C 232     -16.666  10.264  19.208  0.00  0.00      CHNA  
ATOM   3700  C   THR C 232     -14.550  10.076  16.976  0.00  0.00      CHNA  
ATOM   3701  O   THR C 232     -13.367   9.791  17.041  0.00  0.00      CHNA  
ATOM   3702  N   PRO C 233     -14.987  11.268  16.573  0.00  0.00      CHNA  
ATOM   3703  CD  PRO C 233     -16.307  11.562  15.927  0.00  0.00      CHNA  
ATOM   3704  HD1 PRO C 233     -16.233  11.083  14.899  0.00  0.00      CHNA  
ATOM   3705  HD2 PRO C 233     -17.187  11.199  16.538  0.00  0.00      CHNA  
ATOM   3706  CA  PRO C 233     -14.080  12.434  16.339  0.00  0.00      CHNA  
ATOM   3707  HA  PRO C 233     -13.136  12.093  16.007  0.00  0.00      CHNA  
ATOM   3708  CB  PRO C 233     -14.831  13.468  15.504  0.00  0.00      CHNA  
ATOM   3709  HB1 PRO C 233     -14.653  13.358  14.427  0.00  0.00      CHNA  
ATOM   3710  HB2 PRO C 233     -14.637  14.589  15.668  0.00  0.00      CHNA  
ATOM   3711  CG  PRO C 233     -16.288  13.152  15.915  0.00  0.00      CHNA  
ATOM   3712  HG1 PRO C 233     -16.470  13.482  16.986  0.00  0.00      CHNA  
ATOM   3713  HG2 PRO C 233     -16.963  13.561  15.210  0.00  0.00      CHNA  
ATOM   3714  C   PRO C 233     -13.776  12.943  17.772  0.00  0.00      CHNA  
ATOM   3715  O   PRO C 233     -14.603  12.878  18.673  0.00  0.00      CHNA  
ATOM   3716  N   ASP C 234     -12.603  13.563  18.072  0.00  0.00      CHNA  
ATOM   3717  HN  ASP C 234     -12.015  13.644  17.282  0.00  0.00      CHNA  
ATOM   3718  CA  ASP C 234     -12.185  14.190  19.344  0.00  0.00      CHNA  
ATOM   3719  HA  ASP C 234     -13.095  14.161  19.937  0.00  0.00      CHNA  
ATOM   3720  CB  ASP C 234     -11.113  13.481  20.130  0.00  0.00      CHNA  
ATOM   3721  HB1 ASP C 234     -11.554  12.448  20.300  0.00  0.00      CHNA  
ATOM   3722  HB2 ASP C 234     -10.100  13.387  19.600  0.00  0.00      CHNA  
ATOM   3723  CG  ASP C 234     -10.833  14.147  21.419  0.00  0.00      CHNA  
ATOM   3724  OD1 ASP C 234     -11.142  13.604  22.497  0.00  0.00      CHNA  
ATOM   3725  OD2 ASP C 234     -10.373  15.287  21.416  0.00  0.00      CHNA  
ATOM   3726  C   ASP C 234     -11.882  15.651  19.023  0.00  0.00      CHNA  
ATOM   3727  O   ASP C 234     -11.232  16.000  18.059  0.00  0.00      CHNA  
ATOM   3728  N   PHE C 235     -12.562  16.536  19.819  0.00  0.00      CHNA  
ATOM   3729  HN  PHE C 235     -13.072  16.318  20.632  0.00  0.00      CHNA  
ATOM   3730  CA  PHE C 235     -12.655  17.895  19.377  0.00  0.00      CHNA  
ATOM   3731  HA  PHE C 235     -12.989  17.893  18.344  0.00  0.00      CHNA  
ATOM   3732  CB  PHE C 235     -13.813  18.504  20.331  0.00  0.00      CHNA  
ATOM   3733  HB1 PHE C 235     -13.504  18.506  21.347  0.00  0.00      CHNA  
ATOM   3734  HB2 PHE C 235     -14.061  19.509  20.018  0.00  0.00      CHNA  
ATOM   3735  CG  PHE C 235     -15.148  17.881  20.075  0.00  0.00      CHNA  
ATOM   3736  CD1 PHE C 235     -15.628  17.311  18.975  0.00  0.00      CHNA  
ATOM   3737  HD1 PHE C 235     -15.035  17.290  18.083  0.00  0.00      CHNA  
ATOM   3738  CE1 PHE C 235     -16.930  16.743  18.924  0.00  0.00      CHNA  
ATOM   3739  HE1 PHE C 235     -17.236  16.319  17.999  0.00  0.00      CHNA  
ATOM   3740  CZ  PHE C 235     -17.723  16.805  20.047  0.00  0.00      CHNA  
ATOM   3741  HZ  PHE C 235     -18.811  16.497  19.900  0.00  0.00      CHNA  
ATOM   3742  CD2 PHE C 235     -16.016  18.059  21.208  0.00  0.00      CHNA  
ATOM   3743  HD2 PHE C 235     -15.669  18.574  22.138  0.00  0.00      CHNA  
ATOM   3744  CE2 PHE C 235     -17.308  17.532  21.183  0.00  0.00      CHNA  
ATOM   3745  HE2 PHE C 235     -18.026  17.617  21.943  0.00  0.00      CHNA  
ATOM   3746  C   PHE C 235     -11.361  18.650  19.399  0.00  0.00      CHNA  
ATOM   3747  O   PHE C 235     -10.967  19.334  18.471  0.00  0.00      CHNA  
ATOM   3748  N   GLU C 236     -10.668  18.503  20.533  0.00  0.00      CHNA  
ATOM   3749  HN  GLU C 236     -10.954  17.946  21.284  0.00  0.00      CHNA  
ATOM   3750  CA  GLU C 236      -9.308  18.930  20.600  0.00  0.00      CHNA  
ATOM   3751  HA  GLU C 236      -9.204  19.981  20.492  0.00  0.00      CHNA  
ATOM   3752  CB  GLU C 236      -8.882  18.728  22.097  0.00  0.00      CHNA  
ATOM   3753  HB1 GLU C 236      -9.792  18.606  22.789  0.00  0.00      CHNA  
ATOM   3754  HB2 GLU C 236      -8.354  17.709  22.145  0.00  0.00      CHNA  
ATOM   3755  CG  GLU C 236      -7.824  19.809  22.601  0.00  0.00      CHNA  
ATOM   3756  HG1 GLU C 236      -6.915  19.636  22.063  0.00  0.00      CHNA  
ATOM   3757  HG2 GLU C 236      -8.181  20.798  22.349  0.00  0.00      CHNA  
ATOM   3758  CD  GLU C 236      -7.504  19.720  24.104  0.00  0.00      CHNA  
ATOM   3759  OE1 GLU C 236      -7.893  20.652  24.850  0.00  0.00      CHNA  
ATOM   3760  OE2 GLU C 236      -6.824  18.787  24.594  0.00  0.00      CHNA  
ATOM   3761  C   GLU C 236      -8.308  18.365  19.547  0.00  0.00      CHNA  
ATOM   3762  O   GLU C 236      -7.494  19.121  19.007  0.00  0.00      CHNA  
ATOM   3763  N   LYS C 237      -8.330  17.073  19.131  0.00  0.00      CHNA  
ATOM   3764  HN  LYS C 237      -8.828  16.408  19.580  0.00  0.00      CHNA  
ATOM   3765  CA  LYS C 237      -7.653  16.443  17.978  0.00  0.00      CHNA  
ATOM   3766  HA  LYS C 237      -6.566  16.710  17.980  0.00  0.00      CHNA  
ATOM   3767  CB  LYS C 237      -7.839  14.926  17.796  0.00  0.00      CHNA  
ATOM   3768  HB1 LYS C 237      -8.873  14.751  17.691  0.00  0.00      CHNA  
ATOM   3769  HB2 LYS C 237      -7.352  14.658  16.816  0.00  0.00      CHNA  
ATOM   3770  CG  LYS C 237      -7.051  14.191  18.925  0.00  0.00      CHNA  
ATOM   3771  HG1 LYS C 237      -7.229  14.709  19.926  0.00  0.00      CHNA  
ATOM   3772  HG2 LYS C 237      -7.520  13.142  18.991  0.00  0.00      CHNA  
ATOM   3773  CD  LYS C 237      -5.626  14.197  18.671  0.00  0.00      CHNA  
ATOM   3774  HD1 LYS C 237      -5.278  13.942  17.651  0.00  0.00      CHNA  
ATOM   3775  HD2 LYS C 237      -5.155  15.246  19.034  0.00  0.00      CHNA  
ATOM   3776  CE  LYS C 237      -4.731  13.189  19.458  0.00  0.00      CHNA  
ATOM   3777  HE1 LYS C 237      -5.015  12.141  19.181  0.00  0.00      CHNA  
ATOM   3778  HE2 LYS C 237      -3.662  13.268  19.246  0.00  0.00      CHNA  
ATOM   3779  NZ  LYS C 237      -4.966  13.257  20.922  0.00  0.00      CHNA  
ATOM   3780  HZ1 LYS C 237      -4.043  13.128  21.437  0.00  0.00      CHNA  
ATOM   3781  HZ2 LYS C 237      -5.275  14.182  21.156  0.00  0.00      CHNA  
ATOM   3782  HZ3 LYS C 237      -5.610  12.488  21.122  0.00  0.00      CHNA  
ATOM   3783  C   LYS C 237      -8.168  17.102  16.626  0.00  0.00      CHNA  
ATOM   3784  O   LYS C 237      -7.373  17.403  15.789  0.00  0.00      CHNA  
ATOM   3785  N   LEU C 238      -9.475  17.439  16.484  0.00  0.00      CHNA  
ATOM   3786  HN  LEU C 238     -10.142  17.077  17.204  0.00  0.00      CHNA  
ATOM   3787  CA  LEU C 238      -9.918  18.277  15.362  0.00  0.00      CHNA  
ATOM   3788  HA  LEU C 238      -9.651  17.640  14.538  0.00  0.00      CHNA  
ATOM   3789  CB  LEU C 238     -11.507  18.447  15.313  0.00  0.00      CHNA  
ATOM   3790  HB1 LEU C 238     -11.736  19.039  16.198  0.00  0.00      CHNA  
ATOM   3791  HB2 LEU C 238     -11.744  19.165  14.509  0.00  0.00      CHNA  
ATOM   3792  CG  LEU C 238     -12.452  17.224  15.153  0.00  0.00      CHNA  
ATOM   3793  HG  LEU C 238     -12.194  16.600  16.081  0.00  0.00      CHNA  
ATOM   3794  CD1 LEU C 238     -12.216  16.392  13.903  0.00  0.00      CHNA  
ATOM   3795 HD11 LEU C 238     -12.660  15.375  14.002  0.00  0.00      CHNA  
ATOM   3796 HD12 LEU C 238     -12.658  17.006  13.073  0.00  0.00      CHNA  
ATOM   3797 HD13 LEU C 238     -11.076  16.378  13.685  0.00  0.00      CHNA  
ATOM   3798  CD2 LEU C 238     -13.957  17.607  15.351  0.00  0.00      CHNA  
ATOM   3799 HD21 LEU C 238     -14.076  18.325  16.141  0.00  0.00      CHNA  
ATOM   3800 HD22 LEU C 238     -14.397  17.993  14.377  0.00  0.00      CHNA  
ATOM   3801 HD23 LEU C 238     -14.520  16.723  15.701  0.00  0.00      CHNA  
ATOM   3802  C   LEU C 238      -9.219  19.599  15.243  0.00  0.00      CHNA  
ATOM   3803  O   LEU C 238      -9.036  20.154  14.184  0.00  0.00      CHNA  
ATOM   3804  N   LYS C 239      -8.770  20.200  16.398  0.00  0.00      CHNA  
ATOM   3805  HN  LYS C 239      -8.691  19.716  17.204  0.00  0.00      CHNA  
ATOM   3806  CA  LYS C 239      -8.177  21.500  16.508  0.00  0.00      CHNA  
ATOM   3807  HA  LYS C 239      -8.633  22.156  15.759  0.00  0.00      CHNA  
ATOM   3808  CB  LYS C 239      -8.550  22.086  17.916  0.00  0.00      CHNA  
ATOM   3809  HB1 LYS C 239      -8.420  21.315  18.724  0.00  0.00      CHNA  
ATOM   3810  HB2 LYS C 239      -8.042  22.980  18.162  0.00  0.00      CHNA  
ATOM   3811  CG  LYS C 239      -9.968  22.631  17.950  0.00  0.00      CHNA  
ATOM   3812  HG1 LYS C 239      -9.940  23.529  17.270  0.00  0.00      CHNA  
ATOM   3813  HG2 LYS C 239     -10.601  21.865  17.495  0.00  0.00      CHNA  
ATOM   3814  CD  LYS C 239     -10.625  23.018  19.329  0.00  0.00      CHNA  
ATOM   3815  HD1 LYS C 239     -10.691  22.108  20.025  0.00  0.00      CHNA  
ATOM   3816  HD2 LYS C 239      -9.986  23.792  19.811  0.00  0.00      CHNA  
ATOM   3817  CE  LYS C 239     -11.953  23.563  19.009  0.00  0.00      CHNA  
ATOM   3818  HE1 LYS C 239     -11.852  24.532  18.422  0.00  0.00      CHNA  
ATOM   3819  HE2 LYS C 239     -12.663  22.932  18.417  0.00  0.00      CHNA  
ATOM   3820  NZ  LYS C 239     -12.675  23.753  20.319  0.00  0.00      CHNA  
ATOM   3821  HZ1 LYS C 239     -13.703  23.666  20.251  0.00  0.00      CHNA  
ATOM   3822  HZ2 LYS C 239     -12.430  23.030  21.023  0.00  0.00      CHNA  
ATOM   3823  HZ3 LYS C 239     -12.384  24.696  20.676  0.00  0.00      CHNA  
ATOM   3824  C   LYS C 239      -6.624  21.551  16.322  0.00  0.00      CHNA  
ATOM   3825  O   LYS C 239      -6.100  22.663  16.431  0.00  0.00      CHNA  
ATOM   3826  N   ASP C 240      -5.985  20.438  16.072  0.00  0.00      CHNA  
ATOM   3827  HN  ASP C 240      -6.358  19.596  15.701  0.00  0.00      CHNA  
ATOM   3828  CA  ASP C 240      -4.564  20.483  16.098  0.00  0.00      CHNA  
ATOM   3829  HA  ASP C 240      -4.262  21.321  16.700  0.00  0.00      CHNA  
ATOM   3830  CB  ASP C 240      -4.032  19.286  16.855  0.00  0.00      CHNA  
ATOM   3831  HB1 ASP C 240      -4.659  19.124  17.769  0.00  0.00      CHNA  
ATOM   3832  HB2 ASP C 240      -4.067  18.393  16.250  0.00  0.00      CHNA  
ATOM   3833  CG  ASP C 240      -2.522  19.606  17.003  0.00  0.00      CHNA  
ATOM   3834  OD1 ASP C 240      -1.694  19.009  16.223  0.00  0.00      CHNA  
ATOM   3835  OD2 ASP C 240      -2.141  20.474  17.846  0.00  0.00      CHNA  
ATOM   3836  C   ASP C 240      -4.140  20.459  14.624  0.00  0.00      CHNA  
ATOM   3837  O   ASP C 240      -4.606  19.658  13.829  0.00  0.00      CHNA  
ATOM   3838  N   PRO C 241      -3.125  21.234  14.208  0.00  0.00      CHNA  
ATOM   3839  CD  PRO C 241      -2.731  22.467  14.936  0.00  0.00      CHNA  
ATOM   3840  HD1 PRO C 241      -3.593  23.162  14.873  0.00  0.00      CHNA  
ATOM   3841  HD2 PRO C 241      -2.275  22.205  15.848  0.00  0.00      CHNA  
ATOM   3842  CA  PRO C 241      -2.720  21.285  12.788  0.00  0.00      CHNA  
ATOM   3843  HA  PRO C 241      -3.606  21.285  12.173  0.00  0.00      CHNA  
ATOM   3844  CB  PRO C 241      -1.945  22.628  12.686  0.00  0.00      CHNA  
ATOM   3845  HB1 PRO C 241      -2.619  23.457  12.198  0.00  0.00      CHNA  
ATOM   3846  HB2 PRO C 241      -0.951  22.605  12.140  0.00  0.00      CHNA  
ATOM   3847  CG  PRO C 241      -1.637  23.039  14.069  0.00  0.00      CHNA  
ATOM   3848  HG1 PRO C 241      -0.671  22.497  14.216  0.00  0.00      CHNA  
ATOM   3849  HG2 PRO C 241      -1.586  24.113  14.286  0.00  0.00      CHNA  
ATOM   3850  C   PRO C 241      -1.927  20.065  12.433  0.00  0.00      CHNA  
ATOM   3851  O   PRO C 241      -1.825  19.798  11.241  0.00  0.00      CHNA  
ATOM   3852  N   GLY C 242      -1.249  19.351  13.406  0.00  0.00      CHNA  
ATOM   3853  HN  GLY C 242      -1.335  19.717  14.358  0.00  0.00      CHNA  
ATOM   3854  CA  GLY C 242      -0.517  18.108  13.310  0.00  0.00      CHNA  
ATOM   3855  HA1 GLY C 242      -0.409  17.847  14.277  0.00  0.00      CHNA  
ATOM   3856  HA2 GLY C 242       0.385  18.345  12.724  0.00  0.00      CHNA  
ATOM   3857  C   GLY C 242      -1.307  16.970  12.793  0.00  0.00      CHNA  
ATOM   3858  O   GLY C 242      -0.877  16.252  11.903  0.00  0.00      CHNA  
ATOM   3859  N   VAL C 243      -2.581  16.899  13.255  0.00  0.00      CHNA  
ATOM   3860  HN  VAL C 243      -2.853  17.539  13.976  0.00  0.00      CHNA  
ATOM   3861  CA  VAL C 243      -3.475  15.913  12.700  0.00  0.00      CHNA  
ATOM   3862  HA  VAL C 243      -3.110  14.916  12.758  0.00  0.00      CHNA  
ATOM   3863  CB  VAL C 243      -4.729  15.732  13.549  0.00  0.00      CHNA  
ATOM   3864  HB  VAL C 243      -5.303  16.715  13.593  0.00  0.00      CHNA  
ATOM   3865  CG1 VAL C 243      -5.532  14.572  13.058  0.00  0.00      CHNA  
ATOM   3866 HG11 VAL C 243      -5.999  14.782  12.037  0.00  0.00      CHNA  
ATOM   3867 HG12 VAL C 243      -4.925  13.646  12.991  0.00  0.00      CHNA  
ATOM   3868 HG13 VAL C 243      -6.463  14.354  13.697  0.00  0.00      CHNA  
ATOM   3869  CG2 VAL C 243      -4.282  15.356  14.946  0.00  0.00      CHNA  
ATOM   3870 HG21 VAL C 243      -5.163  15.352  15.622  0.00  0.00      CHNA  
ATOM   3871 HG22 VAL C 243      -3.857  14.367  15.106  0.00  0.00      CHNA  
ATOM   3872 HG23 VAL C 243      -3.536  16.017  15.372  0.00  0.00      CHNA  
ATOM   3873  C   VAL C 243      -3.866  16.238  11.242  0.00  0.00      CHNA  
ATOM   3874  O   VAL C 243      -3.840  15.319  10.429  0.00  0.00      CHNA  
ATOM   3875  N   TRP C 244      -3.926  17.499  10.954  0.00  0.00      CHNA  
ATOM   3876  HN  TRP C 244      -3.751  18.231  11.548  0.00  0.00      CHNA  
ATOM   3877  CA  TRP C 244      -4.231  17.794   9.607  0.00  0.00      CHNA  
ATOM   3878  HA  TRP C 244      -4.971  17.051   9.175  0.00  0.00      CHNA  
ATOM   3879  CB  TRP C 244      -4.959  19.243   9.456  0.00  0.00      CHNA  
ATOM   3880  HB1 TRP C 244      -4.274  20.044   9.954  0.00  0.00      CHNA  
ATOM   3881  HB2 TRP C 244      -5.162  19.430   8.361  0.00  0.00      CHNA  
ATOM   3882  CG  TRP C 244      -6.288  19.470  10.240  0.00  0.00      CHNA  
ATOM   3883  CD1 TRP C 244      -6.692  19.116  11.514  0.00  0.00      CHNA  
ATOM   3884  HD1 TRP C 244      -6.151  18.563  12.248  0.00  0.00      CHNA  
ATOM   3885  NE1 TRP C 244      -8.008  19.493  11.661  0.00  0.00      CHNA  
ATOM   3886  HE1 TRP C 244      -8.340  19.662  12.608  0.00  0.00      CHNA  
ATOM   3887  CE2 TRP C 244      -8.452  20.159  10.624  0.00  0.00      CHNA  
ATOM   3888  CD2 TRP C 244      -7.442  20.183   9.642  0.00  0.00      CHNA  
ATOM   3889  CE3 TRP C 244      -7.582  20.871   8.442  0.00  0.00      CHNA  
ATOM   3890  HE3 TRP C 244      -6.762  20.901   7.678  0.00  0.00      CHNA  
ATOM   3891  CZ3 TRP C 244      -8.821  21.348   8.165  0.00  0.00      CHNA  
ATOM   3892  HZ3 TRP C 244      -8.971  21.843   7.180  0.00  0.00      CHNA  
ATOM   3893  CZ2 TRP C 244      -9.754  20.649  10.328  0.00  0.00      CHNA  
ATOM   3894  HZ2 TRP C 244     -10.613  20.638  10.971  0.00  0.00      CHNA  
ATOM   3895  CH2 TRP C 244      -9.909  21.268   9.112  0.00  0.00      CHNA  
ATOM   3896  HH2 TRP C 244     -10.870  21.640   8.832  0.00  0.00      CHNA  
ATOM   3897  C   TRP C 244      -3.036  17.635   8.670  0.00  0.00      CHNA  
ATOM   3898  O   TRP C 244      -3.164  17.197   7.515  0.00  0.00      CHNA  
ATOM   3899  N   ILE C 245      -1.870  18.125   9.067  0.00  0.00      CHNA  
ATOM   3900  HN  ILE C 245      -1.739  18.532  10.010  0.00  0.00      CHNA  
ATOM   3901  CA  ILE C 245      -0.660  17.995   8.146  0.00  0.00      CHNA  
ATOM   3902  HA  ILE C 245      -1.066  18.263   7.157  0.00  0.00      CHNA  
ATOM   3903  CB  ILE C 245       0.551  18.873   8.419  0.00  0.00      CHNA  
ATOM   3904  HB  ILE C 245       0.137  19.860   8.713  0.00  0.00      CHNA  
ATOM   3905  CG2 ILE C 245       1.240  18.406   9.674  0.00  0.00      CHNA  
ATOM   3906 HG21 ILE C 245       1.596  17.361   9.647  0.00  0.00      CHNA  
ATOM   3907 HG22 ILE C 245       2.062  18.994   9.955  0.00  0.00      CHNA  
ATOM   3908 HG23 ILE C 245       0.498  18.478  10.504  0.00  0.00      CHNA  
ATOM   3909  CG1 ILE C 245       1.383  19.027   7.192  0.00  0.00      CHNA  
ATOM   3910 HG11 ILE C 245       2.010  18.075   6.967  0.00  0.00      CHNA  
ATOM   3911 HG12 ILE C 245       0.722  19.240   6.316  0.00  0.00      CHNA  
ATOM   3912  CD  ILE C 245       2.409  20.156   7.389  0.00  0.00      CHNA  
ATOM   3913  HD1 ILE C 245       1.873  21.119   7.505  0.00  0.00      CHNA  
ATOM   3914  HD2 ILE C 245       2.975  19.979   8.345  0.00  0.00      CHNA  
ATOM   3915  HD3 ILE C 245       3.148  20.304   6.523  0.00  0.00      CHNA  
ATOM   3916  C   ILE C 245      -0.235  16.561   7.930  0.00  0.00      CHNA  
ATOM   3917  O   ILE C 245      -0.017  16.161   6.803  0.00  0.00      CHNA  
ATOM   3918  N   ALA C 246      -0.319  15.735   8.981  0.00  0.00      CHNA  
ATOM   3919  HN  ALA C 246      -0.541  16.127   9.919  0.00  0.00      CHNA  
ATOM   3920  CA  ALA C 246      -0.086  14.325   8.875  0.00  0.00      CHNA  
ATOM   3921  HA  ALA C 246       0.895  14.189   8.488  0.00  0.00      CHNA  
ATOM   3922  CB  ALA C 246      -0.102  13.695  10.270  0.00  0.00      CHNA  
ATOM   3923  HB1 ALA C 246       0.134  12.635  10.176  0.00  0.00      CHNA  
ATOM   3924  HB2 ALA C 246       0.653  14.166  10.958  0.00  0.00      CHNA  
ATOM   3925  HB3 ALA C 246      -0.975  13.887  10.817  0.00  0.00      CHNA  
ATOM   3926  C   ALA C 246      -1.002  13.540   7.913  0.00  0.00      CHNA  
ATOM   3927  O   ALA C 246      -0.479  12.997   6.954  0.00  0.00      CHNA  
ATOM   3928  N   ALA C 247      -2.331  13.611   8.127  0.00  0.00      CHNA  
ATOM   3929  HN  ALA C 247      -2.767  14.125   8.880  0.00  0.00      CHNA  
ATOM   3930  CA  ALA C 247      -3.326  12.837   7.395  0.00  0.00      CHNA  
ATOM   3931  HA  ALA C 247      -3.152  11.797   7.475  0.00  0.00      CHNA  
ATOM   3932  CB  ALA C 247      -4.706  13.284   7.950  0.00  0.00      CHNA  
ATOM   3933  HB1 ALA C 247      -4.984  14.314   7.639  0.00  0.00      CHNA  
ATOM   3934  HB2 ALA C 247      -5.491  12.576   7.607  0.00  0.00      CHNA  
ATOM   3935  HB3 ALA C 247      -4.764  13.281   9.081  0.00  0.00      CHNA  
ATOM   3936  C   ALA C 247      -3.240  13.129   5.854  0.00  0.00      CHNA  
ATOM   3937  O   ALA C 247      -3.189  12.268   4.994  0.00  0.00      CHNA  
ATOM   3938  N   VAL C 248      -3.196  14.425   5.440  0.00  0.00      CHNA  
ATOM   3939  HN  VAL C 248      -3.401  15.106   6.111  0.00  0.00      CHNA  
ATOM   3940  CA  VAL C 248      -3.015  14.822   4.014  0.00  0.00      CHNA  
ATOM   3941  HA  VAL C 248      -3.806  14.284   3.481  0.00  0.00      CHNA  
ATOM   3942  CB  VAL C 248      -3.108  16.343   3.653  0.00  0.00      CHNA  
ATOM   3943  HB  VAL C 248      -4.128  16.719   4.029  0.00  0.00      CHNA  
ATOM   3944  CG1 VAL C 248      -2.118  17.308   4.309  0.00  0.00      CHNA  
ATOM   3945 HG11 VAL C 248      -2.298  17.377   5.410  0.00  0.00      CHNA  
ATOM   3946 HG12 VAL C 248      -1.051  16.904   4.159  0.00  0.00      CHNA  
ATOM   3947 HG13 VAL C 248      -2.054  18.274   3.739  0.00  0.00      CHNA  
ATOM   3948  CG2 VAL C 248      -3.020  16.557   2.125  0.00  0.00      CHNA  
ATOM   3949 HG21 VAL C 248      -3.709  15.901   1.496  0.00  0.00      CHNA  
ATOM   3950 HG22 VAL C 248      -3.260  17.607   1.920  0.00  0.00      CHNA  
ATOM   3951 HG23 VAL C 248      -1.932  16.424   1.822  0.00  0.00      CHNA  
ATOM   3952  C   VAL C 248      -1.669  14.292   3.480  0.00  0.00      CHNA  
ATOM   3953  O   VAL C 248      -1.593  13.554   2.437  0.00  0.00      CHNA  
ATOM   3954  N   GLY C 249      -0.589  14.392   4.240  0.00  0.00      CHNA  
ATOM   3955  HN  GLY C 249      -0.685  15.002   5.003  0.00  0.00      CHNA  
ATOM   3956  CA  GLY C 249       0.655  13.601   4.172  0.00  0.00      CHNA  
ATOM   3957  HA1 GLY C 249       1.121  13.841   5.047  0.00  0.00      CHNA  
ATOM   3958  HA2 GLY C 249       1.206  13.910   3.283  0.00  0.00      CHNA  
ATOM   3959  C   GLY C 249       0.617  12.073   4.098  0.00  0.00      CHNA  
ATOM   3960  O   GLY C 249       1.492  11.462   3.554  0.00  0.00      CHNA  
ATOM   3961  N   GLN C 250      -0.350  11.398   4.705  0.00  0.00      CHNA  
ATOM   3962  HN  GLN C 250      -1.110  11.966   5.077  0.00  0.00      CHNA  
ATOM   3963  CA  GLN C 250      -0.627  10.027   4.473  0.00  0.00      CHNA  
ATOM   3964  HA  GLN C 250       0.265   9.467   4.451  0.00  0.00      CHNA  
ATOM   3965  CB  GLN C 250      -1.690   9.447   5.464  0.00  0.00      CHNA  
ATOM   3966  HB1 GLN C 250      -1.150   9.360   6.417  0.00  0.00      CHNA  
ATOM   3967  HB2 GLN C 250      -2.614  10.113   5.344  0.00  0.00      CHNA  
ATOM   3968  CG  GLN C 250      -2.244   8.091   5.191  0.00  0.00      CHNA  
ATOM   3969  HG1 GLN C 250      -2.960   7.817   5.902  0.00  0.00      CHNA  
ATOM   3970  HG2 GLN C 250      -2.791   8.229   4.226  0.00  0.00      CHNA  
ATOM   3971  CD  GLN C 250      -1.190   6.969   5.139  0.00  0.00      CHNA  
ATOM   3972  OE1 GLN C 250       0.022   7.101   5.459  0.00  0.00      CHNA  
ATOM   3973  NE2 GLN C 250      -1.634   5.800   4.750  0.00  0.00      CHNA  
ATOM   3974 HE21 GLN C 250      -1.012   5.098   4.804  0.00  0.00      CHNA  
ATOM   3975 HE22 GLN C 250      -2.479   5.723   4.284  0.00  0.00      CHNA  
ATOM   3976  C   GLN C 250      -1.165   9.774   3.035  0.00  0.00      CHNA  
ATOM   3977  O   GLN C 250      -0.807   8.820   2.366  0.00  0.00      CHNA  
ATOM   3978  N   ILE C 251      -2.170  10.637   2.613  0.00  0.00      CHNA  
ATOM   3979  HN  ILE C 251      -2.366  11.429   3.230  0.00  0.00      CHNA  
ATOM   3980  CA  ILE C 251      -2.838  10.574   1.296  0.00  0.00      CHNA  
ATOM   3981  HA  ILE C 251      -3.220   9.574   1.134  0.00  0.00      CHNA  
ATOM   3982  CB  ILE C 251      -4.019  11.608   1.233  0.00  0.00      CHNA  
ATOM   3983  HB  ILE C 251      -3.779  12.443   1.843  0.00  0.00      CHNA  
ATOM   3984  CG2 ILE C 251      -4.396  11.983  -0.154  0.00  0.00      CHNA  
ATOM   3985 HG21 ILE C 251      -5.412  12.435  -0.151  0.00  0.00      CHNA  
ATOM   3986 HG22 ILE C 251      -3.642  12.773  -0.504  0.00  0.00      CHNA  
ATOM   3987 HG23 ILE C 251      -4.379  11.113  -0.830  0.00  0.00      CHNA  
ATOM   3988  CG1 ILE C 251      -5.268  10.967   2.019  0.00  0.00      CHNA  
ATOM   3989 HG11 ILE C 251      -4.882  10.709   3.048  0.00  0.00      CHNA  
ATOM   3990 HG12 ILE C 251      -6.033  11.762   2.263  0.00  0.00      CHNA  
ATOM   3991  CD  ILE C 251      -5.856   9.751   1.258  0.00  0.00      CHNA  
ATOM   3992  HD1 ILE C 251      -6.729  10.101   0.588  0.00  0.00      CHNA  
ATOM   3993  HD2 ILE C 251      -5.091   9.092   0.775  0.00  0.00      CHNA  
ATOM   3994  HD3 ILE C 251      -6.431   9.183   2.039  0.00  0.00      CHNA  
ATOM   3995  C   ILE C 251      -1.837  10.795   0.123  0.00  0.00      CHNA  
ATOM   3996  O   ILE C 251      -1.856  10.037  -0.838  0.00  0.00      CHNA  
ATOM   3997  N   PHE C 252      -0.931  11.762   0.216  0.00  0.00      CHNA  
ATOM   3998  HN  PHE C 252      -0.924  12.430   0.952  0.00  0.00      CHNA  
ATOM   3999  CA  PHE C 252       0.288  11.916  -0.577  0.00  0.00      CHNA  
ATOM   4000  HA  PHE C 252      -0.014  11.958  -1.655  0.00  0.00      CHNA  
ATOM   4001  CB  PHE C 252       1.135  13.217  -0.310  0.00  0.00      CHNA  
ATOM   4002  HB1 PHE C 252       1.502  13.131   0.691  0.00  0.00      CHNA  
ATOM   4003  HB2 PHE C 252       1.959  13.488  -0.979  0.00  0.00      CHNA  
ATOM   4004  CG  PHE C 252       0.217  14.499  -0.439  0.00  0.00      CHNA  
ATOM   4005  CD1 PHE C 252       0.438  15.655   0.458  0.00  0.00      CHNA  
ATOM   4006  HD1 PHE C 252       1.048  15.533   1.258  0.00  0.00      CHNA  
ATOM   4007  CE1 PHE C 252      -0.089  16.864   0.084  0.00  0.00      CHNA  
ATOM   4008  HE1 PHE C 252      -0.143  17.620   0.848  0.00  0.00      CHNA  
ATOM   4009  CZ  PHE C 252      -0.904  17.014  -1.045  0.00  0.00      CHNA  
ATOM   4010  HZ  PHE C 252      -1.208  17.991  -1.291  0.00  0.00      CHNA  
ATOM   4011  CD2 PHE C 252      -0.753  14.655  -1.474  0.00  0.00      CHNA  
ATOM   4012  HD2 PHE C 252      -0.819  13.798  -2.159  0.00  0.00      CHNA  
ATOM   4013  CE2 PHE C 252      -1.189  15.973  -1.893  0.00  0.00      CHNA  
ATOM   4014  HE2 PHE C 252      -1.786  16.080  -2.722  0.00  0.00      CHNA  
ATOM   4015  C   PHE C 252       1.246  10.725  -0.433  0.00  0.00      CHNA  
ATOM   4016  O   PHE C 252       1.781  10.350  -1.471  0.00  0.00      CHNA  
ATOM   4017  N   PHE C 253       1.622  10.295   0.793  0.00  0.00      CHNA  
ATOM   4018  HN  PHE C 253       1.315  10.657   1.688  0.00  0.00      CHNA  
ATOM   4019  CA  PHE C 253       2.406   9.038   0.831  0.00  0.00      CHNA  
ATOM   4020  HA  PHE C 253       3.333   9.310   0.421  0.00  0.00      CHNA  
ATOM   4021  CB  PHE C 253       2.736   8.706   2.334  0.00  0.00      CHNA  
ATOM   4022  HB1 PHE C 253       3.010   9.570   2.914  0.00  0.00      CHNA  
ATOM   4023  HB2 PHE C 253       1.929   8.151   2.851  0.00  0.00      CHNA  
ATOM   4024  CG  PHE C 253       3.986   7.774   2.346  0.00  0.00      CHNA  
ATOM   4025  CD1 PHE C 253       5.243   8.380   2.289  0.00  0.00      CHNA  
ATOM   4026  HD1 PHE C 253       5.363   9.425   2.113  0.00  0.00      CHNA  
ATOM   4027  CE1 PHE C 253       6.356   7.550   2.462  0.00  0.00      CHNA  
ATOM   4028  HE1 PHE C 253       7.353   8.010   2.541  0.00  0.00      CHNA  
ATOM   4029  CZ  PHE C 253       6.209   6.171   2.711  0.00  0.00      CHNA  
ATOM   4030  HZ  PHE C 253       7.191   5.601   2.877  0.00  0.00      CHNA  
ATOM   4031  CD2 PHE C 253       3.823   6.379   2.461  0.00  0.00      CHNA  
ATOM   4032  HD2 PHE C 253       2.834   5.930   2.302  0.00  0.00      CHNA  
ATOM   4033  CE2 PHE C 253       4.919   5.542   2.579  0.00  0.00      CHNA  
ATOM   4034  HE2 PHE C 253       4.846   4.488   2.581  0.00  0.00      CHNA  
ATOM   4035  C   PHE C 253       1.854   7.730   0.188  0.00  0.00      CHNA  
ATOM   4036  O   PHE C 253       2.438   7.054  -0.648  0.00  0.00      CHNA  
ATOM   4037  N   THR C 254       0.560   7.420   0.530  0.00  0.00      CHNA  
ATOM   4038  HN  THR C 254       0.040   8.059   1.054  0.00  0.00      CHNA  
ATOM   4039  CA  THR C 254       0.026   6.116   0.129  0.00  0.00      CHNA  
ATOM   4040  HA  THR C 254       0.751   5.346   0.339  0.00  0.00      CHNA  
ATOM   4041  CB  THR C 254      -1.213   5.769   0.997  0.00  0.00      CHNA  
ATOM   4042  HB  THR C 254      -1.054   5.965   2.055  0.00  0.00      CHNA  
ATOM   4043  OG1 THR C 254      -1.496   4.426   0.826  0.00  0.00      CHNA  
ATOM   4044  HG1 THR C 254      -2.130   4.189   1.558  0.00  0.00      CHNA  
ATOM   4045  CG2 THR C 254      -2.388   6.500   0.503  0.00  0.00      CHNA  
ATOM   4046 HG21 THR C 254      -2.599   6.209  -0.569  0.00  0.00      CHNA  
ATOM   4047 HG22 THR C 254      -3.193   6.145   1.077  0.00  0.00      CHNA  
ATOM   4048 HG23 THR C 254      -2.338   7.554   0.801  0.00  0.00      CHNA  
ATOM   4049  C   THR C 254      -0.330   5.951  -1.438  0.00  0.00      CHNA  
ATOM   4050  O   THR C 254      -0.362   4.848  -1.911  0.00  0.00      CHNA  
ATOM   4051  N   LEU C 255      -0.555   7.103  -2.142  0.00  0.00      CHNA  
ATOM   4052  HN  LEU C 255      -0.614   7.996  -1.626  0.00  0.00      CHNA  
ATOM   4053  CA  LEU C 255      -0.796   7.203  -3.544  0.00  0.00      CHNA  
ATOM   4054  HA  LEU C 255      -1.161   6.290  -3.878  0.00  0.00      CHNA  
ATOM   4055  CB  LEU C 255      -1.901   8.229  -3.837  0.00  0.00      CHNA  
ATOM   4056  HB1 LEU C 255      -1.527   9.188  -3.554  0.00  0.00      CHNA  
ATOM   4057  HB2 LEU C 255      -2.182   8.331  -4.944  0.00  0.00      CHNA  
ATOM   4058  CG  LEU C 255      -3.211   7.938  -3.108  0.00  0.00      CHNA  
ATOM   4059  HG  LEU C 255      -2.905   7.993  -2.060  0.00  0.00      CHNA  
ATOM   4060  CD1 LEU C 255      -3.786   6.622  -3.548  0.00  0.00      CHNA  
ATOM   4061 HD11 LEU C 255      -4.057   6.680  -4.616  0.00  0.00      CHNA  
ATOM   4062 HD12 LEU C 255      -3.035   5.859  -3.438  0.00  0.00      CHNA  
ATOM   4063 HD13 LEU C 255      -4.700   6.357  -2.851  0.00  0.00      CHNA  
ATOM   4064  CD2 LEU C 255      -4.190   9.156  -3.318  0.00  0.00      CHNA  
ATOM   4065 HD21 LEU C 255      -5.102   9.184  -2.681  0.00  0.00      CHNA  
ATOM   4066 HD22 LEU C 255      -3.611  10.100  -3.182  0.00  0.00      CHNA  
ATOM   4067 HD23 LEU C 255      -4.455   9.075  -4.426  0.00  0.00      CHNA  
ATOM   4068  C   LEU C 255       0.408   7.650  -4.327  0.00  0.00      CHNA  
ATOM   4069  O   LEU C 255       0.202   7.973  -5.507  0.00  0.00      CHNA  
ATOM   4070  N   SER C 256       1.616   7.624  -3.688  0.00  0.00      CHNA  
ATOM   4071  HN  SER C 256       1.688   7.456  -2.708  0.00  0.00      CHNA  
ATOM   4072  CA  SER C 256       2.889   7.633  -4.381  0.00  0.00      CHNA  
ATOM   4073  HA  SER C 256       3.568   7.374  -3.614  0.00  0.00      CHNA  
ATOM   4074  CB  SER C 256       3.056   6.454  -5.313  0.00  0.00      CHNA  
ATOM   4075  HB1 SER C 256       2.276   6.504  -6.067  0.00  0.00      CHNA  
ATOM   4076  HB2 SER C 256       3.976   6.542  -5.966  0.00  0.00      CHNA  
ATOM   4077  OG  SER C 256       2.831   5.157  -4.611  0.00  0.00      CHNA  
ATOM   4078  HG1 SER C 256       3.163   4.406  -5.183  0.00  0.00      CHNA  
ATOM   4079  C   SER C 256       3.311   8.965  -5.016  0.00  0.00      CHNA  
ATOM   4080  O   SER C 256       3.887   8.930  -6.068  0.00  0.00      CHNA  
ATOM   4081  N   LEU C 257       2.953  10.132  -4.491  0.00  0.00      CHNA  
ATOM   4082  HN  LEU C 257       2.448  10.181  -3.621  0.00  0.00      CHNA  
ATOM   4083  CA  LEU C 257       3.300  11.367  -5.204  0.00  0.00      CHNA  
ATOM   4084  HA  LEU C 257       2.844  11.367  -6.230  0.00  0.00      CHNA  
ATOM   4085  CB  LEU C 257       2.647  12.493  -4.419  0.00  0.00      CHNA  
ATOM   4086  HB1 LEU C 257       1.543  12.320  -4.340  0.00  0.00      CHNA  
ATOM   4087  HB2 LEU C 257       2.954  12.303  -3.370  0.00  0.00      CHNA  
ATOM   4088  CG  LEU C 257       2.898  13.991  -4.792  0.00  0.00      CHNA  
ATOM   4089  HG  LEU C 257       3.951  14.083  -5.064  0.00  0.00      CHNA  
ATOM   4090  CD1 LEU C 257       2.551  14.965  -3.674  0.00  0.00      CHNA  
ATOM   4091 HD11 LEU C 257       2.675  16.018  -3.974  0.00  0.00      CHNA  
ATOM   4092 HD12 LEU C 257       1.460  14.818  -3.389  0.00  0.00      CHNA  
ATOM   4093 HD13 LEU C 257       3.159  14.754  -2.761  0.00  0.00      CHNA  
ATOM   4094  CD2 LEU C 257       2.067  14.383  -6.029  0.00  0.00      CHNA  
ATOM   4095 HD21 LEU C 257       1.010  14.097  -5.813  0.00  0.00      CHNA  
ATOM   4096 HD22 LEU C 257       2.059  15.458  -6.285  0.00  0.00      CHNA  
ATOM   4097 HD23 LEU C 257       2.625  13.862  -6.931  0.00  0.00      CHNA  
ATOM   4098  C   LEU C 257       4.846  11.506  -5.174  0.00  0.00      CHNA  
ATOM   4099  O   LEU C 257       5.527  10.993  -4.294  0.00  0.00      CHNA  
ATOM   4100  N   GLY C 258       5.417  12.219  -6.172  0.00  0.00      CHNA  
ATOM   4101  HN  GLY C 258       4.813  12.416  -6.946  0.00  0.00      CHNA  
ATOM   4102  CA  GLY C 258       6.852  12.438  -6.350  0.00  0.00      CHNA  
ATOM   4103  HA1 GLY C 258       7.238  12.754  -5.464  0.00  0.00      CHNA  
ATOM   4104  HA2 GLY C 258       6.956  13.205  -7.081  0.00  0.00      CHNA  
ATOM   4105  C   GLY C 258       7.622  11.238  -6.954  0.00  0.00      CHNA  
ATOM   4106  O   GLY C 258       8.800  11.309  -7.102  0.00  0.00      CHNA  
ATOM   4107  N   PHE C 259       6.890  10.189  -7.360  0.00  0.00      CHNA  
ATOM   4108  HN  PHE C 259       5.919  10.247  -7.295  0.00  0.00      CHNA  
ATOM   4109  CA  PHE C 259       7.482   8.923  -7.900  0.00  0.00      CHNA  
ATOM   4110  HA  PHE C 259       8.604   8.870  -7.818  0.00  0.00      CHNA  
ATOM   4111  CB  PHE C 259       6.825   7.690  -7.257  0.00  0.00      CHNA  
ATOM   4112  HB1 PHE C 259       5.770   7.851  -7.092  0.00  0.00      CHNA  
ATOM   4113  HB2 PHE C 259       7.012   6.848  -7.915  0.00  0.00      CHNA  
ATOM   4114  CG  PHE C 259       7.507   7.381  -5.890  0.00  0.00      CHNA  
ATOM   4115  CD1 PHE C 259       7.178   8.135  -4.774  0.00  0.00      CHNA  
ATOM   4116  HD1 PHE C 259       6.544   8.983  -4.952  0.00  0.00      CHNA  
ATOM   4117  CE1 PHE C 259       7.719   7.969  -3.504  0.00  0.00      CHNA  
ATOM   4118  HE1 PHE C 259       7.276   8.483  -2.613  0.00  0.00      CHNA  
ATOM   4119  CZ  PHE C 259       8.634   6.942  -3.388  0.00  0.00      CHNA  
ATOM   4120  HZ  PHE C 259       9.115   6.711  -2.439  0.00  0.00      CHNA  
ATOM   4121  CD2 PHE C 259       8.569   6.439  -5.784  0.00  0.00      CHNA  
ATOM   4122  HD2 PHE C 259       8.786   5.809  -6.577  0.00  0.00      CHNA  
ATOM   4123  CE2 PHE C 259       9.087   6.138  -4.493  0.00  0.00      CHNA  
ATOM   4124  HE2 PHE C 259       9.919   5.439  -4.346  0.00  0.00      CHNA  
ATOM   4125  C   PHE C 259       7.317   8.986  -9.424  0.00  0.00      CHNA  
ATOM   4126  O   PHE C 259       7.903   8.170 -10.127  0.00  0.00      CHNA  
ATOM   4127  N   GLY C 260       6.613   9.974  -9.927  0.00  0.00      CHNA  
ATOM   4128  HN  GLY C 260       6.062  10.516  -9.304  0.00  0.00      CHNA  
ATOM   4129  CA  GLY C 260       6.623  10.457 -11.286  0.00  0.00      CHNA  
ATOM   4130  HA1 GLY C 260       7.612  10.394 -11.717  0.00  0.00      CHNA  
ATOM   4131  HA2 GLY C 260       6.157  11.491 -11.184  0.00  0.00      CHNA  
ATOM   4132  C   GLY C 260       5.641   9.620 -12.041  0.00  0.00      CHNA  
ATOM   4133  O   GLY C 260       5.452   9.832 -13.220  0.00  0.00      CHNA  
ATOM   4134  N   ALA C 261       4.951   8.718 -11.396  0.00  0.00      CHNA  
ATOM   4135  HN  ALA C 261       4.909   8.775 -10.405  0.00  0.00      CHNA  
ATOM   4136  CA  ALA C 261       4.184   7.612 -11.935  0.00  0.00      CHNA  
ATOM   4137  HA  ALA C 261       4.873   6.955 -12.432  0.00  0.00      CHNA  
ATOM   4138  CB  ALA C 261       3.512   6.954 -10.761  0.00  0.00      CHNA  
ATOM   4139  HB1 ALA C 261       2.738   7.553 -10.323  0.00  0.00      CHNA  
ATOM   4140  HB2 ALA C 261       3.124   6.026 -11.147  0.00  0.00      CHNA  
ATOM   4141  HB3 ALA C 261       4.221   6.770  -9.957  0.00  0.00      CHNA  
ATOM   4142  C   ALA C 261       3.133   7.949 -12.914  0.00  0.00      CHNA  
ATOM   4143  O   ALA C 261       3.083   7.411 -13.959  0.00  0.00      CHNA  
ATOM   4144  N   ILE C 262       2.184   8.902 -12.575  0.00  0.00      CHNA  
ATOM   4145  HN  ILE C 262       2.261   9.398 -11.713  0.00  0.00      CHNA  
ATOM   4146  CA  ILE C 262       1.009   9.285 -13.329  0.00  0.00      CHNA  
ATOM   4147  HA  ILE C 262       0.516   8.427 -13.616  0.00  0.00      CHNA  
ATOM   4148  CB  ILE C 262       0.189  10.292 -12.560  0.00  0.00      CHNA  
ATOM   4149  HB  ILE C 262       0.692  11.274 -12.510  0.00  0.00      CHNA  
ATOM   4150  CG2 ILE C 262      -1.163  10.418 -13.415  0.00  0.00      CHNA  
ATOM   4151 HG21 ILE C 262      -1.709   9.404 -13.530  0.00  0.00      CHNA  
ATOM   4152 HG22 ILE C 262      -1.832  11.126 -12.973  0.00  0.00      CHNA  
ATOM   4153 HG23 ILE C 262      -0.942  10.879 -14.360  0.00  0.00      CHNA  
ATOM   4154  CG1 ILE C 262      -0.102   9.971 -11.014  0.00  0.00      CHNA  
ATOM   4155 HG11 ILE C 262       0.832   9.959 -10.444  0.00  0.00      CHNA  
ATOM   4156 HG12 ILE C 262      -0.794  10.780 -10.621  0.00  0.00      CHNA  
ATOM   4157  CD  ILE C 262      -0.769   8.681 -10.643  0.00  0.00      CHNA  
ATOM   4158  HD1 ILE C 262      -1.818   8.734 -11.100  0.00  0.00      CHNA  
ATOM   4159  HD2 ILE C 262      -0.229   7.769 -11.102  0.00  0.00      CHNA  
ATOM   4160  HD3 ILE C 262      -0.855   8.732  -9.481  0.00  0.00      CHNA  
ATOM   4161  C   ILE C 262       1.427   9.843 -14.615  0.00  0.00      CHNA  
ATOM   4162  O   ILE C 262       0.918   9.527 -15.685  0.00  0.00      CHNA  
ATOM   4163  N   ILE C 263       2.460  10.734 -14.578  0.00  0.00      CHNA  
ATOM   4164  HN  ILE C 263       2.909  10.854 -13.685  0.00  0.00      CHNA  
ATOM   4165  CA  ILE C 263       2.942  11.507 -15.707  0.00  0.00      CHNA  
ATOM   4166  HA  ILE C 263       2.061  11.852 -16.206  0.00  0.00      CHNA  
ATOM   4167  CB  ILE C 263       3.898  12.675 -15.271  0.00  0.00      CHNA  
ATOM   4168  HB  ILE C 263       4.865  12.344 -14.753  0.00  0.00      CHNA  
ATOM   4169  CG2 ILE C 263       4.506  13.425 -16.472  0.00  0.00      CHNA  
ATOM   4170 HG21 ILE C 263       3.766  13.998 -17.017  0.00  0.00      CHNA  
ATOM   4171 HG22 ILE C 263       5.248  14.143 -16.225  0.00  0.00      CHNA  
ATOM   4172 HG23 ILE C 263       5.068  12.662 -17.081  0.00  0.00      CHNA  
ATOM   4173  CG1 ILE C 263       3.130  13.732 -14.567  0.00  0.00      CHNA  
ATOM   4174 HG11 ILE C 263       2.513  14.255 -15.264  0.00  0.00      CHNA  
ATOM   4175 HG12 ILE C 263       2.438  13.342 -13.840  0.00  0.00      CHNA  
ATOM   4176  CD  ILE C 263       3.930  14.922 -13.832  0.00  0.00      CHNA  
ATOM   4177  HD1 ILE C 263       4.736  14.500 -13.255  0.00  0.00      CHNA  
ATOM   4178  HD2 ILE C 263       4.415  15.676 -14.481  0.00  0.00      CHNA  
ATOM   4179  HD3 ILE C 263       3.344  15.495 -13.125  0.00  0.00      CHNA  
ATOM   4180  C   ILE C 263       3.739  10.633 -16.667  0.00  0.00      CHNA  
ATOM   4181  O   ILE C 263       3.699  10.655 -17.875  0.00  0.00      CHNA  
ATOM   4182  N   THR C 264       4.423   9.626 -16.125  0.00  0.00      CHNA  
ATOM   4183  HN  THR C 264       4.575   9.581 -15.086  0.00  0.00      CHNA  
ATOM   4184  CA  THR C 264       4.961   8.580 -16.981  0.00  0.00      CHNA  
ATOM   4185  HA  THR C 264       5.447   9.120 -17.637  0.00  0.00      CHNA  
ATOM   4186  CB  THR C 264       5.907   7.753 -16.110  0.00  0.00      CHNA  
ATOM   4187  HB  THR C 264       5.434   7.251 -15.255  0.00  0.00      CHNA  
ATOM   4188  OG1 THR C 264       6.844   8.610 -15.428  0.00  0.00      CHNA  
ATOM   4189  HG1 THR C 264       6.345   9.011 -14.681  0.00  0.00      CHNA  
ATOM   4190  CG2 THR C 264       6.699   6.714 -16.880  0.00  0.00      CHNA  
ATOM   4191 HG21 THR C 264       7.223   7.231 -17.684  0.00  0.00      CHNA  
ATOM   4192 HG22 THR C 264       7.431   6.197 -16.149  0.00  0.00      CHNA  
ATOM   4193 HG23 THR C 264       6.092   5.950 -17.334  0.00  0.00      CHNA  
ATOM   4194  C   THR C 264       3.932   7.696 -17.654  0.00  0.00      CHNA  
ATOM   4195  O   THR C 264       3.937   7.391 -18.812  0.00  0.00      CHNA  
ATOM   4196  N   TYR C 265       2.848   7.375 -16.929  0.00  0.00      CHNA  
ATOM   4197  HN  TYR C 265       2.740   7.568 -15.918  0.00  0.00      CHNA  
ATOM   4198  CA  TYR C 265       1.724   6.569 -17.452  0.00  0.00      CHNA  
ATOM   4199  HA  TYR C 265       2.293   5.762 -18.009  0.00  0.00      CHNA  
ATOM   4200  CB  TYR C 265       0.766   6.130 -16.292  0.00  0.00      CHNA  
ATOM   4201  HB1 TYR C 265       0.545   7.009 -15.672  0.00  0.00      CHNA  
ATOM   4202  HB2 TYR C 265      -0.205   5.725 -16.710  0.00  0.00      CHNA  
ATOM   4203  CG  TYR C 265       1.478   5.070 -15.432  0.00  0.00      CHNA  
ATOM   4204  CD1 TYR C 265       2.475   4.158 -15.801  0.00  0.00      CHNA  
ATOM   4205  HD1 TYR C 265       2.790   4.174 -16.824  0.00  0.00      CHNA  
ATOM   4206  CE1 TYR C 265       3.146   3.452 -14.827  0.00  0.00      CHNA  
ATOM   4207  HE1 TYR C 265       4.067   2.835 -15.128  0.00  0.00      CHNA  
ATOM   4208  CZ  TYR C 265       2.782   3.525 -13.476  0.00  0.00      CHNA  
ATOM   4209  OH  TYR C 265       3.460   2.590 -12.616  0.00  0.00      CHNA  
ATOM   4210  HH  TYR C 265       4.070   2.080 -13.207  0.00  0.00      CHNA  
ATOM   4211  CD2 TYR C 265       1.171   5.264 -14.066  0.00  0.00      CHNA  
ATOM   4212  HD2 TYR C 265       0.472   6.036 -13.782  0.00  0.00      CHNA  
ATOM   4213  CE2 TYR C 265       1.912   4.490 -13.089  0.00  0.00      CHNA  
ATOM   4214  HE2 TYR C 265       1.719   4.620 -12.035  0.00  0.00      CHNA  
ATOM   4215  C   TYR C 265       0.931   7.267 -18.563  0.00  0.00      CHNA  
ATOM   4216  O   TYR C 265       0.668   6.655 -19.593  0.00  0.00      CHNA  
ATOM   4217  N   ALA C 266       0.621   8.580 -18.293  0.00  0.00      CHNA  
ATOM   4218  HN  ALA C 266       0.853   8.963 -17.424  0.00  0.00      CHNA  
ATOM   4219  CA  ALA C 266       0.058   9.517 -19.236  0.00  0.00      CHNA  
ATOM   4220  HA  ALA C 266      -0.882   9.082 -19.523  0.00  0.00      CHNA  
ATOM   4221  CB  ALA C 266      -0.125  10.881 -18.379  0.00  0.00      CHNA  
ATOM   4222  HB1 ALA C 266       0.849  11.218 -18.037  0.00  0.00      CHNA  
ATOM   4223  HB2 ALA C 266      -0.851  11.584 -18.978  0.00  0.00      CHNA  
ATOM   4224  HB3 ALA C 266      -0.700  10.589 -17.403  0.00  0.00      CHNA  
ATOM   4225  C   ALA C 266       1.001   9.689 -20.455  0.00  0.00      CHNA  
ATOM   4226  O   ALA C 266       0.521   9.672 -21.591  0.00  0.00      CHNA  
ATOM   4227  N   SER C 267       2.331   9.748 -20.341  0.00  0.00      CHNA  
ATOM   4228  HN  SER C 267       2.704   9.614 -19.451  0.00  0.00      CHNA  
ATOM   4229  CA  SER C 267       3.336   9.996 -21.395  0.00  0.00      CHNA  
ATOM   4230  HA  SER C 267       2.982  10.793 -22.029  0.00  0.00      CHNA  
ATOM   4231  CB  SER C 267       4.775  10.117 -20.934  0.00  0.00      CHNA  
ATOM   4232  HB1 SER C 267       5.094   9.162 -20.385  0.00  0.00      CHNA  
ATOM   4233  HB2 SER C 267       5.465  10.329 -21.743  0.00  0.00      CHNA  
ATOM   4234  OG  SER C 267       4.927  11.297 -20.150  0.00  0.00      CHNA  
ATOM   4235  HG1 SER C 267       4.435  11.314 -19.307  0.00  0.00      CHNA  
ATOM   4236  C   SER C 267       3.475   8.819 -22.328  0.00  0.00      CHNA  
ATOM   4237  O   SER C 267       3.750   8.963 -23.512  0.00  0.00      CHNA  
ATOM   4238  N   TYR C 268       3.294   7.586 -21.816  0.00  0.00      CHNA  
ATOM   4239  HN  TYR C 268       3.103   7.535 -20.834  0.00  0.00      CHNA  
ATOM   4240  CA  TYR C 268       3.356   6.357 -22.505  0.00  0.00      CHNA  
ATOM   4241  HA  TYR C 268       4.203   6.293 -23.238  0.00  0.00      CHNA  
ATOM   4242  CB  TYR C 268       3.359   5.171 -21.506  0.00  0.00      CHNA  
ATOM   4243  HB1 TYR C 268       2.490   5.338 -20.795  0.00  0.00      CHNA  
ATOM   4244  HB2 TYR C 268       3.194   4.216 -22.139  0.00  0.00      CHNA  
ATOM   4245  CG  TYR C 268       4.668   4.991 -20.796  0.00  0.00      CHNA  
ATOM   4246  CD1 TYR C 268       4.620   4.231 -19.569  0.00  0.00      CHNA  
ATOM   4247  HD1 TYR C 268       3.728   3.789 -19.261  0.00  0.00      CHNA  
ATOM   4248  CE1 TYR C 268       5.831   3.940 -18.842  0.00  0.00      CHNA  
ATOM   4249  HE1 TYR C 268       5.955   3.350 -17.915  0.00  0.00      CHNA  
ATOM   4250  CZ  TYR C 268       7.056   4.228 -19.440  0.00  0.00      CHNA  
ATOM   4251  OH  TYR C 268       8.280   3.913 -18.866  0.00  0.00      CHNA  
ATOM   4252  HH  TYR C 268       8.095   3.510 -17.961  0.00  0.00      CHNA  
ATOM   4253  CD2 TYR C 268       5.926   5.349 -21.346  0.00  0.00      CHNA  
ATOM   4254  HD2 TYR C 268       5.957   5.843 -22.253  0.00  0.00      CHNA  
ATOM   4255  CE2 TYR C 268       7.060   4.881 -20.700  0.00  0.00      CHNA  
ATOM   4256  HE2 TYR C 268       8.094   5.213 -21.096  0.00  0.00      CHNA  
ATOM   4257  C   TYR C 268       2.149   6.136 -23.453  0.00  0.00      CHNA  
ATOM   4258  O   TYR C 268       2.266   5.340 -24.368  0.00  0.00      CHNA  
ATOM   4259  N   VAL C 269       0.938   6.760 -23.265  0.00  0.00      CHNA  
ATOM   4260  HN  VAL C 269       0.952   7.559 -22.653  0.00  0.00      CHNA  
ATOM   4261  CA  VAL C 269      -0.324   6.366 -24.035  0.00  0.00      CHNA  
ATOM   4262  HA  VAL C 269       0.030   5.804 -24.931  0.00  0.00      CHNA  
ATOM   4263  CB  VAL C 269      -1.269   5.461 -23.299  0.00  0.00      CHNA  
ATOM   4264  HB  VAL C 269      -2.040   5.101 -23.987  0.00  0.00      CHNA  
ATOM   4265  CG1 VAL C 269      -0.400   4.221 -22.766  0.00  0.00      CHNA  
ATOM   4266 HG11 VAL C 269       0.199   4.475 -21.870  0.00  0.00      CHNA  
ATOM   4267 HG12 VAL C 269      -0.963   3.311 -22.519  0.00  0.00      CHNA  
ATOM   4268 HG13 VAL C 269       0.275   3.893 -23.567  0.00  0.00      CHNA  
ATOM   4269  CG2 VAL C 269      -1.890   6.202 -22.087  0.00  0.00      CHNA  
ATOM   4270 HG21 VAL C 269      -2.585   6.984 -22.539  0.00  0.00      CHNA  
ATOM   4271 HG22 VAL C 269      -2.579   5.510 -21.429  0.00  0.00      CHNA  
ATOM   4272 HG23 VAL C 269      -1.205   6.707 -21.459  0.00  0.00      CHNA  
ATOM   4273  C   VAL C 269      -1.085   7.609 -24.575  0.00  0.00      CHNA  
ATOM   4274  O   VAL C 269      -0.722   8.694 -24.197  0.00  0.00      CHNA  
ATOM   4275  N   ARG C 270      -1.990   7.439 -25.527  0.00  0.00      CHNA  
ATOM   4276  HN  ARG C 270      -2.035   6.469 -25.829  0.00  0.00      CHNA  
ATOM   4277  CA  ARG C 270      -2.977   8.316 -26.194  0.00  0.00      CHNA  
ATOM   4278  HA  ARG C 270      -2.461   8.512 -27.129  0.00  0.00      CHNA  
ATOM   4279  CB  ARG C 270      -4.261   7.433 -26.533  0.00  0.00      CHNA  
ATOM   4280  HB1 ARG C 270      -3.989   6.518 -27.024  0.00  0.00      CHNA  
ATOM   4281  HB2 ARG C 270      -4.730   7.018 -25.575  0.00  0.00      CHNA  
ATOM   4282  CG  ARG C 270      -5.425   8.193 -27.226  0.00  0.00      CHNA  
ATOM   4283  HG1 ARG C 270      -5.879   8.961 -26.591  0.00  0.00      CHNA  
ATOM   4284  HG2 ARG C 270      -5.104   8.660 -28.235  0.00  0.00      CHNA  
ATOM   4285  CD  ARG C 270      -6.543   7.151 -27.589  0.00  0.00      CHNA  
ATOM   4286  HD1 ARG C 270      -6.154   6.455 -28.345  0.00  0.00      CHNA  
ATOM   4287  HD2 ARG C 270      -7.095   6.752 -26.765  0.00  0.00      CHNA  
ATOM   4288  NE  ARG C 270      -7.568   8.068 -28.302  0.00  0.00      CHNA  
ATOM   4289  HE  ARG C 270      -7.273   8.973 -28.484  0.00  0.00      CHNA  
ATOM   4290  CZ  ARG C 270      -8.432   7.565 -29.156  0.00  0.00      CHNA  
ATOM   4291  NH1 ARG C 270      -8.893   6.340 -29.171  0.00  0.00      CHNA  
ATOM   4292 HH11 ARG C 270      -9.495   6.076 -29.888  0.00  0.00      CHNA  
ATOM   4293 HH12 ARG C 270      -8.455   5.655 -28.553  0.00  0.00      CHNA  
ATOM   4294  NH2 ARG C 270      -9.022   8.368 -30.061  0.00  0.00      CHNA  
ATOM   4295 HH21 ARG C 270      -9.905   8.006 -30.371  0.00  0.00      CHNA  
ATOM   4296 HH22 ARG C 270      -8.953   9.339 -29.878  0.00  0.00      CHNA  
ATOM   4297  C   ARG C 270      -3.271   9.686 -25.666  0.00  0.00      CHNA  
ATOM   4298  O   ARG C 270      -3.623   9.830 -24.572  0.00  0.00      CHNA  
ATOM   4299  N   LYS C 271      -3.014  10.819 -26.400  0.00  0.00      CHNA  
ATOM   4300  HN  LYS C 271      -2.669  10.742 -27.401  0.00  0.00      CHNA  
ATOM   4301  CA  LYS C 271      -3.099  12.107 -25.709  0.00  0.00      CHNA  
ATOM   4302  HA  LYS C 271      -2.737  12.016 -24.691  0.00  0.00      CHNA  
ATOM   4303  CB  LYS C 271      -2.121  13.210 -26.379  0.00  0.00      CHNA  
ATOM   4304  HB1 LYS C 271      -2.177  14.191 -25.828  0.00  0.00      CHNA  
ATOM   4305  HB2 LYS C 271      -1.124  12.825 -26.301  0.00  0.00      CHNA  
ATOM   4306  CG  LYS C 271      -2.417  13.427 -27.877  0.00  0.00      CHNA  
ATOM   4307  HG1 LYS C 271      -2.156  12.492 -28.365  0.00  0.00      CHNA  
ATOM   4308  HG2 LYS C 271      -3.527  13.598 -28.070  0.00  0.00      CHNA  
ATOM   4309  CD  LYS C 271      -1.616  14.615 -28.375  0.00  0.00      CHNA  
ATOM   4310  HD1 LYS C 271      -1.703  15.405 -27.529  0.00  0.00      CHNA  
ATOM   4311  HD2 LYS C 271      -0.569  14.232 -28.509  0.00  0.00      CHNA  
ATOM   4312  CE  LYS C 271      -2.161  15.310 -29.574  0.00  0.00      CHNA  
ATOM   4313  HE1 LYS C 271      -3.102  15.818 -29.260  0.00  0.00      CHNA  
ATOM   4314  HE2 LYS C 271      -1.502  16.167 -29.965  0.00  0.00      CHNA  
ATOM   4315  NZ  LYS C 271      -2.390  14.403 -30.723  0.00  0.00      CHNA  
ATOM   4316  HZ1 LYS C 271      -3.060  13.667 -30.518  0.00  0.00      CHNA  
ATOM   4317  HZ2 LYS C 271      -2.889  15.003 -31.460  0.00  0.00      CHNA  
ATOM   4318  HZ3 LYS C 271      -1.513  13.955 -31.204  0.00  0.00      CHNA  
ATOM   4319  C   LYS C 271      -4.517  12.671 -25.657  0.00  0.00      CHNA  
ATOM   4320  O   LYS C 271      -4.861  13.571 -24.903  0.00  0.00      CHNA  
ATOM   4321  N   ASP C 272      -5.477  12.189 -26.464  0.00  0.00      CHNA  
ATOM   4322  HN  ASP C 272      -5.390  11.510 -27.133  0.00  0.00      CHNA  
ATOM   4323  CA  ASP C 272      -6.839  12.704 -26.477  0.00  0.00      CHNA  
ATOM   4324  HA  ASP C 272      -6.862  13.719 -26.049  0.00  0.00      CHNA  
ATOM   4325  CB  ASP C 272      -7.366  12.718 -27.948  0.00  0.00      CHNA  
ATOM   4326  HB1 ASP C 272      -8.374  13.226 -27.929  0.00  0.00      CHNA  
ATOM   4327  HB2 ASP C 272      -6.806  13.344 -28.640  0.00  0.00      CHNA  
ATOM   4328  CG  ASP C 272      -7.573  11.357 -28.624  0.00  0.00      CHNA  
ATOM   4329  OD1 ASP C 272      -6.613  10.575 -28.598  0.00  0.00      CHNA  
ATOM   4330  OD2 ASP C 272      -8.640  11.138 -29.208  0.00  0.00      CHNA  
ATOM   4331  C   ASP C 272      -7.816  11.986 -25.545  0.00  0.00      CHNA  
ATOM   4332  O   ASP C 272      -9.040  12.186 -25.465  0.00  0.00      CHNA  
ATOM   4333  N   GLN C 273      -7.293  10.983 -24.837  0.00  0.00      CHNA  
ATOM   4334  HN  GLN C 273      -6.313  10.810 -24.765  0.00  0.00      CHNA  
ATOM   4335  CA  GLN C 273      -8.030  10.121 -23.989  0.00  0.00      CHNA  
ATOM   4336  HA  GLN C 273      -9.019   9.803 -24.396  0.00  0.00      CHNA  
ATOM   4337  CB  GLN C 273      -7.199   8.764 -23.725  0.00  0.00      CHNA  
ATOM   4338  HB1 GLN C 273      -7.009   8.414 -24.783  0.00  0.00      CHNA  
ATOM   4339  HB2 GLN C 273      -6.233   9.018 -23.205  0.00  0.00      CHNA  
ATOM   4340  CG  GLN C 273      -7.966   7.693 -22.944  0.00  0.00      CHNA  
ATOM   4341  HG1 GLN C 273      -8.137   7.952 -21.907  0.00  0.00      CHNA  
ATOM   4342  HG2 GLN C 273      -8.924   7.456 -23.485  0.00  0.00      CHNA  
ATOM   4343  CD  GLN C 273      -7.064   6.426 -22.954  0.00  0.00      CHNA  
ATOM   4344  OE1 GLN C 273      -7.116   5.551 -23.843  0.00  0.00      CHNA  
ATOM   4345  NE2 GLN C 273      -6.217   6.313 -21.927  0.00  0.00      CHNA  
ATOM   4346 HE21 GLN C 273      -5.852   5.398 -21.787  0.00  0.00      CHNA  
ATOM   4347 HE22 GLN C 273      -6.268   7.077 -21.240  0.00  0.00      CHNA  
ATOM   4348  C   GLN C 273      -8.390  10.852 -22.716  0.00  0.00      CHNA  
ATOM   4349  O   GLN C 273      -7.608  11.533 -22.093  0.00  0.00      CHNA  
ATOM   4350  N   ASP C 274      -9.683  10.690 -22.265  0.00  0.00      CHNA  
ATOM   4351  HN  ASP C 274     -10.311  10.114 -22.626  0.00  0.00      CHNA  
ATOM   4352  CA  ASP C 274     -10.192  11.213 -20.977  0.00  0.00      CHNA  
ATOM   4353  HA  ASP C 274     -10.167  12.257 -21.040  0.00  0.00      CHNA  
ATOM   4354  CB  ASP C 274     -11.708  11.058 -20.831  0.00  0.00      CHNA  
ATOM   4355  HB1 ASP C 274     -12.201  11.537 -19.996  0.00  0.00      CHNA  
ATOM   4356  HB2 ASP C 274     -12.254  11.357 -21.721  0.00  0.00      CHNA  
ATOM   4357  CG  ASP C 274     -11.993   9.566 -20.688  0.00  0.00      CHNA  
ATOM   4358  OD1 ASP C 274     -12.132   8.775 -21.692  0.00  0.00      CHNA  
ATOM   4359  OD2 ASP C 274     -12.005   9.121 -19.500  0.00  0.00      CHNA  
ATOM   4360  C   ASP C 274      -9.460  10.788 -19.728  0.00  0.00      CHNA  
ATOM   4361  O   ASP C 274      -8.848   9.682 -19.625  0.00  0.00      CHNA  
ATOM   4362  N   ILE C 275      -9.554  11.529 -18.635  0.00  0.00      CHNA  
ATOM   4363  HN  ILE C 275     -10.098  12.337 -18.702  0.00  0.00      CHNA  
ATOM   4364  CA  ILE C 275      -8.728  11.395 -17.451  0.00  0.00      CHNA  
ATOM   4365  HA  ILE C 275      -8.453  10.346 -17.528  0.00  0.00      CHNA  
ATOM   4366  CB  ILE C 275      -7.526  12.261 -17.418  0.00  0.00      CHNA  
ATOM   4367  HB  ILE C 275      -6.840  11.981 -16.487  0.00  0.00      CHNA  
ATOM   4368  CG2 ILE C 275      -6.651  12.131 -18.717  0.00  0.00      CHNA  
ATOM   4369 HG21 ILE C 275      -5.721  12.775 -18.592  0.00  0.00      CHNA  
ATOM   4370 HG22 ILE C 275      -6.434  11.080 -18.990  0.00  0.00      CHNA  
ATOM   4371 HG23 ILE C 275      -7.143  12.676 -19.527  0.00  0.00      CHNA  
ATOM   4372  CG1 ILE C 275      -7.912  13.772 -17.271  0.00  0.00      CHNA  
ATOM   4373 HG11 ILE C 275      -8.142  14.180 -18.285  0.00  0.00      CHNA  
ATOM   4374 HG12 ILE C 275      -8.815  13.980 -16.651  0.00  0.00      CHNA  
ATOM   4375  CD  ILE C 275      -6.765  14.685 -16.759  0.00  0.00      CHNA  
ATOM   4376  HD1 ILE C 275      -7.013  15.724 -16.872  0.00  0.00      CHNA  
ATOM   4377  HD2 ILE C 275      -6.647  14.530 -15.646  0.00  0.00      CHNA  
ATOM   4378  HD3 ILE C 275      -5.848  14.352 -17.232  0.00  0.00      CHNA  
ATOM   4379  C   ILE C 275      -9.439  11.498 -16.124  0.00  0.00      CHNA  
ATOM   4380  O   ILE C 275      -8.946  11.050 -15.093  0.00  0.00      CHNA  
ATOM   4381  N   VAL C 276     -10.722  11.999 -16.026  0.00  0.00      CHNA  
ATOM   4382  HN  VAL C 276     -11.084  12.299 -16.872  0.00  0.00      CHNA  
ATOM   4383  CA  VAL C 276     -11.344  12.188 -14.731  0.00  0.00      CHNA  
ATOM   4384  HA  VAL C 276     -10.537  12.388 -14.030  0.00  0.00      CHNA  
ATOM   4385  CB  VAL C 276     -12.397  13.359 -14.695  0.00  0.00      CHNA  
ATOM   4386  HB  VAL C 276     -13.148  13.197 -15.475  0.00  0.00      CHNA  
ATOM   4387  CG1 VAL C 276     -13.171  13.291 -13.391  0.00  0.00      CHNA  
ATOM   4388 HG11 VAL C 276     -12.486  13.426 -12.526  0.00  0.00      CHNA  
ATOM   4389 HG12 VAL C 276     -13.858  14.186 -13.383  0.00  0.00      CHNA  
ATOM   4390 HG13 VAL C 276     -13.776  12.344 -13.333  0.00  0.00      CHNA  
ATOM   4391  CG2 VAL C 276     -11.655  14.701 -14.856  0.00  0.00      CHNA  
ATOM   4392 HG21 VAL C 276     -10.916  14.786 -15.719  0.00  0.00      CHNA  
ATOM   4393 HG22 VAL C 276     -12.307  15.590 -14.976  0.00  0.00      CHNA  
ATOM   4394 HG23 VAL C 276     -10.979  14.813 -14.016  0.00  0.00      CHNA  
ATOM   4395  C   VAL C 276     -11.822  10.850 -14.125  0.00  0.00      CHNA  
ATOM   4396  O   VAL C 276     -11.627  10.653 -12.917  0.00  0.00      CHNA  
ATOM   4397  N   LEU C 277     -12.374   9.827 -14.908  0.00  0.00      CHNA  
ATOM   4398  HN  LEU C 277     -12.757  10.099 -15.792  0.00  0.00      CHNA  
ATOM   4399  CA  LEU C 277     -12.590   8.512 -14.308  0.00  0.00      CHNA  
ATOM   4400  HA  LEU C 277     -13.163   8.811 -13.447  0.00  0.00      CHNA  
ATOM   4401  CB  LEU C 277     -13.459   7.701 -15.249  0.00  0.00      CHNA  
ATOM   4402  HB1 LEU C 277     -14.404   8.333 -15.414  0.00  0.00      CHNA  
ATOM   4403  HB2 LEU C 277     -12.886   7.587 -16.222  0.00  0.00      CHNA  
ATOM   4404  CG  LEU C 277     -13.845   6.232 -14.938  0.00  0.00      CHNA  
ATOM   4405  HG  LEU C 277     -12.974   5.666 -14.593  0.00  0.00      CHNA  
ATOM   4406  CD1 LEU C 277     -14.433   5.596 -16.187  0.00  0.00      CHNA  
ATOM   4407 HD11 LEU C 277     -13.831   5.682 -17.114  0.00  0.00      CHNA  
ATOM   4408 HD12 LEU C 277     -14.608   4.571 -16.067  0.00  0.00      CHNA  
ATOM   4409 HD13 LEU C 277     -15.481   5.986 -16.415  0.00  0.00      CHNA  
ATOM   4410  CD2 LEU C 277     -14.862   6.300 -13.777  0.00  0.00      CHNA  
ATOM   4411 HD21 LEU C 277     -14.353   6.477 -12.789  0.00  0.00      CHNA  
ATOM   4412 HD22 LEU C 277     -15.651   7.087 -13.908  0.00  0.00      CHNA  
ATOM   4413 HD23 LEU C 277     -15.346   5.311 -13.568  0.00  0.00      CHNA  
ATOM   4414  C   LEU C 277     -11.247   7.812 -14.020  0.00  0.00      CHNA  
ATOM   4415  O   LEU C 277     -11.170   7.112 -13.024  0.00  0.00      CHNA  
ATOM   4416  N   SER C 278     -10.199   8.184 -14.752  0.00  0.00      CHNA  
ATOM   4417  HN  SER C 278     -10.439   8.858 -15.463  0.00  0.00      CHNA  
ATOM   4418  CA  SER C 278      -8.808   7.633 -14.494  0.00  0.00      CHNA  
ATOM   4419  HA  SER C 278      -9.053   6.619 -14.470  0.00  0.00      CHNA  
ATOM   4420  CB  SER C 278      -7.865   7.908 -15.726  0.00  0.00      CHNA  
ATOM   4421  HB1 SER C 278      -7.725   8.994 -15.953  0.00  0.00      CHNA  
ATOM   4422  HB2 SER C 278      -6.867   7.474 -15.433  0.00  0.00      CHNA  
ATOM   4423  OG  SER C 278      -8.263   7.131 -16.844  0.00  0.00      CHNA  
ATOM   4424  HG1 SER C 278      -7.430   6.855 -17.315  0.00  0.00      CHNA  
ATOM   4425  C   SER C 278      -8.207   7.930 -13.148  0.00  0.00      CHNA  
ATOM   4426  O   SER C 278      -7.780   6.976 -12.479  0.00  0.00      CHNA  
ATOM   4427  N   GLY C 279      -8.244   9.219 -12.794  0.00  0.00      CHNA  
ATOM   4428  HN  GLY C 279      -8.162   9.936 -13.431  0.00  0.00      CHNA  
ATOM   4429  CA  GLY C 279      -8.099   9.614 -11.380  0.00  0.00      CHNA  
ATOM   4430  HA1 GLY C 279      -8.628  10.535 -11.244  0.00  0.00      CHNA  
ATOM   4431  HA2 GLY C 279      -7.069   9.610 -11.151  0.00  0.00      CHNA  
ATOM   4432  C   GLY C 279      -8.805   8.871 -10.373  0.00  0.00      CHNA  
ATOM   4433  O   GLY C 279      -8.279   8.377  -9.398  0.00  0.00      CHNA  
ATOM   4434  N   LEU C 280     -10.090   8.688 -10.611  0.00  0.00      CHNA  
ATOM   4435  HN  LEU C 280     -10.679   9.123 -11.242  0.00  0.00      CHNA  
ATOM   4436  CA  LEU C 280     -10.915   7.939  -9.552  0.00  0.00      CHNA  
ATOM   4437  HA  LEU C 280     -10.647   8.374  -8.619  0.00  0.00      CHNA  
ATOM   4438  CB  LEU C 280     -12.411   8.146  -9.955  0.00  0.00      CHNA  
ATOM   4439  HB1 LEU C 280     -12.495   7.691 -10.912  0.00  0.00      CHNA  
ATOM   4440  HB2 LEU C 280     -13.042   7.474  -9.288  0.00  0.00      CHNA  
ATOM   4441  CG  LEU C 280     -12.948   9.599 -10.038  0.00  0.00      CHNA  
ATOM   4442  HG  LEU C 280     -12.418  10.218 -10.856  0.00  0.00      CHNA  
ATOM   4443  CD1 LEU C 280     -12.747  10.365  -8.809  0.00  0.00      CHNA  
ATOM   4444 HD11 LEU C 280     -12.891  11.439  -9.097  0.00  0.00      CHNA  
ATOM   4445 HD12 LEU C 280     -13.437  10.049  -7.945  0.00  0.00      CHNA  
ATOM   4446 HD13 LEU C 280     -11.690  10.202  -8.410  0.00  0.00      CHNA  
ATOM   4447  CD2 LEU C 280     -14.476   9.663 -10.361  0.00  0.00      CHNA  
ATOM   4448 HD21 LEU C 280     -14.636   8.894 -11.226  0.00  0.00      CHNA  
ATOM   4449 HD22 LEU C 280     -15.061   9.283  -9.545  0.00  0.00      CHNA  
ATOM   4450 HD23 LEU C 280     -14.845  10.670 -10.633  0.00  0.00      CHNA  
ATOM   4451  C   LEU C 280     -10.579   6.435  -9.480  0.00  0.00      CHNA  
ATOM   4452  O   LEU C 280     -10.507   5.715  -8.453  0.00  0.00      CHNA  
ATOM   4453  N   THR C 281     -10.316   5.804 -10.671  0.00  0.00      CHNA  
ATOM   4454  HN  THR C 281     -10.404   6.294 -11.477  0.00  0.00      CHNA  
ATOM   4455  CA  THR C 281      -9.965   4.389 -10.862  0.00  0.00      CHNA  
ATOM   4456  HA  THR C 281     -10.570   3.757 -10.232  0.00  0.00      CHNA  
ATOM   4457  CB  THR C 281     -10.177   3.843 -12.219  0.00  0.00      CHNA  
ATOM   4458  HB  THR C 281      -9.482   4.304 -12.945  0.00  0.00      CHNA  
ATOM   4459  OG1 THR C 281     -11.453   4.287 -12.665  0.00  0.00      CHNA  
ATOM   4460  HG1 THR C 281     -11.351   5.211 -12.671  0.00  0.00      CHNA  
ATOM   4461  CG2 THR C 281     -10.215   2.353 -12.214  0.00  0.00      CHNA  
ATOM   4462 HG21 THR C 281      -9.201   1.942 -11.982  0.00  0.00      CHNA  
ATOM   4463 HG22 THR C 281     -10.928   1.900 -11.457  0.00  0.00      CHNA  
ATOM   4464 HG23 THR C 281     -10.418   1.902 -13.163  0.00  0.00      CHNA  
ATOM   4465  C   THR C 281      -8.597   4.115 -10.270  0.00  0.00      CHNA  
ATOM   4466  O   THR C 281      -8.301   3.066  -9.752  0.00  0.00      CHNA  
ATOM   4467  N   ALA C 282      -7.655   5.091 -10.358  0.00  0.00      CHNA  
ATOM   4468  HN  ALA C 282      -7.791   5.866 -10.955  0.00  0.00      CHNA  
ATOM   4469  CA  ALA C 282      -6.308   4.947  -9.865  0.00  0.00      CHNA  
ATOM   4470  HA  ALA C 282      -5.723   4.074 -10.229  0.00  0.00      CHNA  
ATOM   4471  CB  ALA C 282      -5.604   6.163 -10.433  0.00  0.00      CHNA  
ATOM   4472  HB1 ALA C 282      -6.171   7.036 -10.042  0.00  0.00      CHNA  
ATOM   4473  HB2 ALA C 282      -4.516   6.169 -10.185  0.00  0.00      CHNA  
ATOM   4474  HB3 ALA C 282      -5.671   6.218 -11.531  0.00  0.00      CHNA  
ATOM   4475  C   ALA C 282      -6.162   4.939  -8.334  0.00  0.00      CHNA  
ATOM   4476  O   ALA C 282      -5.229   4.471  -7.723  0.00  0.00      CHNA  
ATOM   4477  N   ALA C 283      -7.160   5.489  -7.673  0.00  0.00      CHNA  
ATOM   4478  HN  ALA C 283      -7.895   6.035  -8.130  0.00  0.00      CHNA  
ATOM   4479  CA  ALA C 283      -7.118   5.540  -6.191  0.00  0.00      CHNA  
ATOM   4480  HA  ALA C 283      -6.262   5.157  -5.681  0.00  0.00      CHNA  
ATOM   4481  CB  ALA C 283      -7.324   6.938  -5.739  0.00  0.00      CHNA  
ATOM   4482  HB1 ALA C 283      -8.263   7.276  -6.182  0.00  0.00      CHNA  
ATOM   4483  HB2 ALA C 283      -7.489   6.997  -4.635  0.00  0.00      CHNA  
ATOM   4484  HB3 ALA C 283      -6.549   7.643  -6.105  0.00  0.00      CHNA  
ATOM   4485  C   ALA C 283      -8.228   4.669  -5.623  0.00  0.00      CHNA  
ATOM   4486  O   ALA C 283      -8.341   4.680  -4.401  0.00  0.00      CHNA  
ATOM   4487  N   THR C 284      -9.001   3.862  -6.363  0.00  0.00      CHNA  
ATOM   4488  HN  THR C 284      -8.981   3.987  -7.372  0.00  0.00      CHNA  
ATOM   4489  CA  THR C 284      -9.953   2.917  -5.868  0.00  0.00      CHNA  
ATOM   4490  HA  THR C 284     -10.496   3.431  -5.078  0.00  0.00      CHNA  
ATOM   4491  CB  THR C 284     -10.837   2.413  -6.950  0.00  0.00      CHNA  
ATOM   4492  HB  THR C 284     -10.202   1.948  -7.696  0.00  0.00      CHNA  
ATOM   4493  OG1 THR C 284     -11.673   3.432  -7.478  0.00  0.00      CHNA  
ATOM   4494  HG1 THR C 284     -11.153   4.204  -7.466  0.00  0.00      CHNA  
ATOM   4495  CG2 THR C 284     -11.716   1.273  -6.406  0.00  0.00      CHNA  
ATOM   4496 HG21 THR C 284     -11.074   0.376  -6.651  0.00  0.00      CHNA  
ATOM   4497 HG22 THR C 284     -11.832   1.349  -5.346  0.00  0.00      CHNA  
ATOM   4498 HG23 THR C 284     -12.692   1.241  -6.993  0.00  0.00      CHNA  
ATOM   4499  C   THR C 284      -9.343   1.785  -5.118  0.00  0.00      CHNA  
ATOM   4500  O   THR C 284      -9.753   1.507  -3.990  0.00  0.00      CHNA  
ATOM   4501  N   LEU C 285      -8.403   0.990  -5.628  0.00  0.00      CHNA  
ATOM   4502  HN  LEU C 285      -8.067   1.203  -6.516  0.00  0.00      CHNA  
ATOM   4503  CA  LEU C 285      -7.969  -0.200  -4.956  0.00  0.00      CHNA  
ATOM   4504  HA  LEU C 285      -8.825  -0.653  -4.572  0.00  0.00      CHNA  
ATOM   4505  CB  LEU C 285      -7.173  -1.219  -5.738  0.00  0.00      CHNA  
ATOM   4506  HB1 LEU C 285      -7.789  -1.374  -6.604  0.00  0.00      CHNA  
ATOM   4507  HB2 LEU C 285      -6.218  -0.885  -6.101  0.00  0.00      CHNA  
ATOM   4508  CG  LEU C 285      -6.902  -2.655  -5.036  0.00  0.00      CHNA  
ATOM   4509  HG  LEU C 285      -6.182  -2.424  -4.235  0.00  0.00      CHNA  
ATOM   4510  CD1 LEU C 285      -6.099  -3.674  -5.851  0.00  0.00      CHNA  
ATOM   4511 HD11 LEU C 285      -6.743  -4.062  -6.699  0.00  0.00      CHNA  
ATOM   4512 HD12 LEU C 285      -5.101  -3.422  -6.213  0.00  0.00      CHNA  
ATOM   4513 HD13 LEU C 285      -5.830  -4.546  -5.219  0.00  0.00      CHNA  
ATOM   4514  CD2 LEU C 285      -8.142  -3.378  -4.495  0.00  0.00      CHNA  
ATOM   4515 HD21 LEU C 285      -8.897  -3.304  -5.283  0.00  0.00      CHNA  
ATOM   4516 HD22 LEU C 285      -7.862  -4.460  -4.224  0.00  0.00      CHNA  
ATOM   4517 HD23 LEU C 285      -8.538  -2.943  -3.619  0.00  0.00      CHNA  
ATOM   4518  C   LEU C 285      -7.169   0.082  -3.694  0.00  0.00      CHNA  
ATOM   4519  O   LEU C 285      -7.125  -0.611  -2.740  0.00  0.00      CHNA  
ATOM   4520  N   ASN C 286      -6.399   1.213  -3.710  0.00  0.00      CHNA  
ATOM   4521  HN  ASN C 286      -6.229   1.726  -4.515  0.00  0.00      CHNA  
ATOM   4522  CA  ASN C 286      -5.846   1.727  -2.460  0.00  0.00      CHNA  
ATOM   4523  HA  ASN C 286      -5.219   0.918  -2.101  0.00  0.00      CHNA  
ATOM   4524  CB  ASN C 286      -4.953   2.982  -2.840  0.00  0.00      CHNA  
ATOM   4525  HB1 ASN C 286      -4.351   2.910  -3.755  0.00  0.00      CHNA  
ATOM   4526  HB2 ASN C 286      -5.584   3.893  -2.967  0.00  0.00      CHNA  
ATOM   4527  CG  ASN C 286      -3.959   3.196  -1.663  0.00  0.00      CHNA  
ATOM   4528  OD1 ASN C 286      -3.036   2.419  -1.553  0.00  0.00      CHNA  
ATOM   4529  ND2 ASN C 286      -4.227   4.245  -0.861  0.00  0.00      CHNA  
ATOM   4530 HD21 ASN C 286      -3.795   4.326  -0.002  0.00  0.00      CHNA  
ATOM   4531 HD22 ASN C 286      -4.938   4.907  -1.158  0.00  0.00      CHNA  
ATOM   4532  C   ASN C 286      -6.852   2.105  -1.336  0.00  0.00      CHNA  
ATOM   4533  O   ASN C 286      -6.663   1.675  -0.201  0.00  0.00      CHNA  
ATOM   4534  CG  GLU C 287      -9.025   5.796  -1.353  0.00  0.00      CHNA  
ATOM   4535  HG1 GLU C 287      -8.392   5.669  -2.335  0.00  0.00      CHNA  
ATOM   4536  HG2 GLU C 287      -9.713   6.679  -1.587  0.00  0.00      CHNA  
ATOM   4537  CD  GLU C 287      -7.863   6.089  -0.461  0.00  0.00      CHNA  
ATOM   4538  OE1 GLU C 287      -6.735   6.199  -0.862  0.00  0.00      CHNA  
ATOM   4539  OE2 GLU C 287      -8.147   6.221   0.875  0.00  0.00      CHNA  
ATOM   4540  HE2 GLU C 287      -7.398   6.279   1.456  0.00  0.00      CHNA  
ATOM   4541  N   GLU C 287      -7.824   2.995  -1.555  0.00  0.00      CHNA  
ATOM   4542  HN  GLU C 287      -7.994   3.466  -2.410  0.00  0.00      CHNA  
ATOM   4543  CA  GLU C 287      -8.818   3.318  -0.582  0.00  0.00      CHNA  
ATOM   4544  HA  GLU C 287      -8.285   3.586   0.328  0.00  0.00      CHNA  
ATOM   4545  CB  GLU C 287      -9.744   4.510  -1.003  0.00  0.00      CHNA  
ATOM   4546  HB1 GLU C 287     -10.343   4.418  -2.001  0.00  0.00      CHNA  
ATOM   4547  HB2 GLU C 287     -10.554   4.662  -0.203  0.00  0.00      CHNA  
ATOM   4548  C   GLU C 287      -9.594   2.144  -0.129  0.00  0.00      CHNA  
ATOM   4549  O   GLU C 287      -9.892   2.125   1.054  0.00  0.00      CHNA  
ATOM   4550  N   LYS C 288     -10.011   1.130  -1.021  0.00  0.00      CHNA  
ATOM   4551  HN  LYS C 288      -9.937   1.287  -2.003  0.00  0.00      CHNA  
ATOM   4552  CA  LYS C 288     -10.610  -0.123  -0.645  0.00  0.00      CHNA  
ATOM   4553  HA  LYS C 288     -11.550   0.023  -0.172  0.00  0.00      CHNA  
ATOM   4554  CB  LYS C 288     -10.833  -0.958  -1.902  0.00  0.00      CHNA  
ATOM   4555  HB1 LYS C 288     -10.091  -0.562  -2.618  0.00  0.00      CHNA  
ATOM   4556  HB2 LYS C 288     -10.600  -2.115  -1.806  0.00  0.00      CHNA  
ATOM   4557  CG  LYS C 288     -12.278  -0.947  -2.405  0.00  0.00      CHNA  
ATOM   4558  HG1 LYS C 288     -12.925  -1.446  -1.627  0.00  0.00      CHNA  
ATOM   4559  HG2 LYS C 288     -12.576   0.114  -2.623  0.00  0.00      CHNA  
ATOM   4560  CD  LYS C 288     -12.249  -1.741  -3.656  0.00  0.00      CHNA  
ATOM   4561  HD1 LYS C 288     -11.365  -1.495  -4.350  0.00  0.00      CHNA  
ATOM   4562  HD2 LYS C 288     -12.134  -2.810  -3.385  0.00  0.00      CHNA  
ATOM   4563  CE  LYS C 288     -13.550  -1.458  -4.453  0.00  0.00      CHNA  
ATOM   4564  HE1 LYS C 288     -14.371  -1.908  -3.828  0.00  0.00      CHNA  
ATOM   4565  HE2 LYS C 288     -13.764  -0.432  -4.679  0.00  0.00      CHNA  
ATOM   4566  NZ  LYS C 288     -13.545  -2.116  -5.791  0.00  0.00      CHNA  
ATOM   4567  HZ1 LYS C 288     -13.275  -1.367  -6.454  0.00  0.00      CHNA  
ATOM   4568  HZ2 LYS C 288     -12.772  -2.896  -5.845  0.00  0.00      CHNA  
ATOM   4569  HZ3 LYS C 288     -14.491  -2.520  -6.026  0.00  0.00      CHNA  
ATOM   4570  C   LYS C 288      -9.713  -0.913   0.307  0.00  0.00      CHNA  
ATOM   4571  O   LYS C 288     -10.034  -1.323   1.464  0.00  0.00      CHNA  
ATOM   4572  N   ALA C 289      -8.410  -1.028  -0.077  0.00  0.00      CHNA  
ATOM   4573  HN  ALA C 289      -8.022  -0.572  -0.850  0.00  0.00      CHNA  
ATOM   4574  CA  ALA C 289      -7.474  -1.751   0.749  0.00  0.00      CHNA  
ATOM   4575  HA  ALA C 289      -7.946  -2.629   1.037  0.00  0.00      CHNA  
ATOM   4576  CB  ALA C 289      -6.097  -1.973   0.006  0.00  0.00      CHNA  
ATOM   4577  HB1 ALA C 289      -6.246  -2.396  -1.037  0.00  0.00      CHNA  
ATOM   4578  HB2 ALA C 289      -5.505  -1.038  -0.206  0.00  0.00      CHNA  
ATOM   4579  HB3 ALA C 289      -5.576  -2.926   0.525  0.00  0.00      CHNA  
ATOM   4580  C   ALA C 289      -7.183  -0.964   2.076  0.00  0.00      CHNA  
ATOM   4581  O   ALA C 289      -7.228  -1.570   3.103  0.00  0.00      CHNA  
ATOM   4582  N   GLU C 290      -6.983   0.384   2.004  0.00  0.00      CHNA  
ATOM   4583  HN  GLU C 290      -6.881   0.851   1.088  0.00  0.00      CHNA  
ATOM   4584  CA  GLU C 290      -6.753   1.091   3.234  0.00  0.00      CHNA  
ATOM   4585  HA  GLU C 290      -6.061   0.561   3.754  0.00  0.00      CHNA  
ATOM   4586  CB  GLU C 290      -6.120   2.487   2.838  0.00  0.00      CHNA  
ATOM   4587  HB1 GLU C 290      -5.498   2.343   1.978  0.00  0.00      CHNA  
ATOM   4588  HB2 GLU C 290      -6.938   3.179   2.611  0.00  0.00      CHNA  
ATOM   4589  CG  GLU C 290      -5.159   3.111   3.912  0.00  0.00      CHNA  
ATOM   4590  HG1 GLU C 290      -5.621   3.620   4.777  0.00  0.00      CHNA  
ATOM   4591  HG2 GLU C 290      -4.448   2.351   4.225  0.00  0.00      CHNA  
ATOM   4592  CD  GLU C 290      -4.189   4.158   3.387  0.00  0.00      CHNA  
ATOM   4593  OE1 GLU C 290      -4.191   5.341   3.822  0.00  0.00      CHNA  
ATOM   4594  OE2 GLU C 290      -3.411   3.812   2.495  0.00  0.00      CHNA  
ATOM   4595  C   GLU C 290      -7.854   1.345   4.158  0.00  0.00      CHNA  
ATOM   4596  O   GLU C 290      -7.714   1.145   5.383  0.00  0.00      CHNA  
ATOM   4597  N   VAL C 291      -9.063   1.827   3.676  0.00  0.00      CHNA  
ATOM   4598  HN  VAL C 291      -9.126   1.905   2.677  0.00  0.00      CHNA  
ATOM   4599  CA  VAL C 291     -10.178   2.144   4.587  0.00  0.00      CHNA  
ATOM   4600  HA  VAL C 291      -9.769   2.810   5.275  0.00  0.00      CHNA  
ATOM   4601  CB  VAL C 291     -11.256   2.855   3.806  0.00  0.00      CHNA  
ATOM   4602  HB  VAL C 291     -11.549   2.255   2.958  0.00  0.00      CHNA  
ATOM   4603  CG1 VAL C 291     -12.557   3.069   4.606  0.00  0.00      CHNA  
ATOM   4604 HG11 VAL C 291     -12.927   2.059   4.671  0.00  0.00      CHNA  
ATOM   4605 HG12 VAL C 291     -12.363   3.408   5.704  0.00  0.00      CHNA  
ATOM   4606 HG13 VAL C 291     -13.321   3.653   4.018  0.00  0.00      CHNA  
ATOM   4607  CG2 VAL C 291     -10.754   4.232   3.514  0.00  0.00      CHNA  
ATOM   4608 HG21 VAL C 291     -10.596   4.770   4.460  0.00  0.00      CHNA  
ATOM   4609 HG22 VAL C 291      -9.857   4.283   2.958  0.00  0.00      CHNA  
ATOM   4610 HG23 VAL C 291     -11.555   4.803   2.970  0.00  0.00      CHNA  
ATOM   4611  C   VAL C 291     -10.739   0.743   5.081  0.00  0.00      CHNA  
ATOM   4612  O   VAL C 291     -11.162   0.585   6.249  0.00  0.00      CHNA  
ATOM   4613  N   ILE C 292     -10.888  -0.329   4.266  0.00  0.00      CHNA  
ATOM   4614  HN  ILE C 292     -10.670  -0.395   3.244  0.00  0.00      CHNA  
ATOM   4615  CA  ILE C 292     -11.561  -1.511   4.752  0.00  0.00      CHNA  
ATOM   4616  HA  ILE C 292     -12.322  -1.323   5.537  0.00  0.00      CHNA  
ATOM   4617  CB  ILE C 292     -12.254  -2.255   3.541  0.00  0.00      CHNA  
ATOM   4618  HB  ILE C 292     -11.475  -2.714   2.834  0.00  0.00      CHNA  
ATOM   4619  CG2 ILE C 292     -13.132  -3.408   3.871  0.00  0.00      CHNA  
ATOM   4620 HG21 ILE C 292     -13.944  -3.130   4.566  0.00  0.00      CHNA  
ATOM   4621 HG22 ILE C 292     -13.658  -3.787   2.978  0.00  0.00      CHNA  
ATOM   4622 HG23 ILE C 292     -12.625  -4.236   4.365  0.00  0.00      CHNA  
ATOM   4623  CG1 ILE C 292     -12.967  -1.338   2.550  0.00  0.00      CHNA  
ATOM   4624 HG11 ILE C 292     -12.156  -0.657   2.130  0.00  0.00      CHNA  
ATOM   4625 HG12 ILE C 292     -13.438  -1.910   1.730  0.00  0.00      CHNA  
ATOM   4626  CD  ILE C 292     -14.086  -0.458   3.186  0.00  0.00      CHNA  
ATOM   4627  HD1 ILE C 292     -14.888  -1.064   3.644  0.00  0.00      CHNA  
ATOM   4628  HD2 ILE C 292     -13.611   0.151   4.011  0.00  0.00      CHNA  
ATOM   4629  HD3 ILE C 292     -14.454   0.318   2.465  0.00  0.00      CHNA  
ATOM   4630  C   ILE C 292     -10.641  -2.459   5.467  0.00  0.00      CHNA  
ATOM   4631  O   ILE C 292     -11.053  -3.260   6.289  0.00  0.00      CHNA  
ATOM   4632  N   LEU C 293      -9.338  -2.477   5.140  0.00  0.00      CHNA  
ATOM   4633  HN  LEU C 293      -9.032  -1.919   4.402  0.00  0.00      CHNA  
ATOM   4634  CA  LEU C 293      -8.395  -3.522   5.570  0.00  0.00      CHNA  
ATOM   4635  HA  LEU C 293      -8.924  -4.186   6.222  0.00  0.00      CHNA  
ATOM   4636  CB  LEU C 293      -7.897  -4.356   4.381  0.00  0.00      CHNA  
ATOM   4637  HB1 LEU C 293      -7.037  -3.843   3.950  0.00  0.00      CHNA  
ATOM   4638  HB2 LEU C 293      -7.468  -5.293   4.715  0.00  0.00      CHNA  
ATOM   4639  CG  LEU C 293      -8.922  -4.805   3.374  0.00  0.00      CHNA  
ATOM   4640  HG  LEU C 293      -9.384  -3.888   2.946  0.00  0.00      CHNA  
ATOM   4641  CD1 LEU C 293     -10.059  -5.686   3.886  0.00  0.00      CHNA  
ATOM   4642 HD11 LEU C 293     -10.349  -5.293   4.917  0.00  0.00      CHNA  
ATOM   4643 HD12 LEU C 293     -10.951  -5.562   3.179  0.00  0.00      CHNA  
ATOM   4644 HD13 LEU C 293      -9.681  -6.737   4.041  0.00  0.00      CHNA  
ATOM   4645  CD2 LEU C 293      -8.237  -5.446   2.176  0.00  0.00      CHNA  
ATOM   4646 HD21 LEU C 293      -8.170  -6.582   2.351  0.00  0.00      CHNA  
ATOM   4647 HD22 LEU C 293      -8.793  -5.198   1.209  0.00  0.00      CHNA  
ATOM   4648 HD23 LEU C 293      -7.287  -4.914   2.071  0.00  0.00      CHNA  
ATOM   4649  C   LEU C 293      -7.180  -2.934   6.283  0.00  0.00      CHNA  
ATOM   4650  O   LEU C 293      -6.283  -3.681   6.656  0.00  0.00      CHNA  
ATOM   4651  N   GLY C 294      -7.097  -1.599   6.434  0.00  0.00      CHNA  
ATOM   4652  HN  GLY C 294      -7.946  -0.980   6.177  0.00  0.00      CHNA  
ATOM   4653  CA  GLY C 294      -5.841  -1.003   6.757  0.00  0.00      CHNA  
ATOM   4654  HA1 GLY C 294      -5.904  -0.041   6.293  0.00  0.00      CHNA  
ATOM   4655  HA2 GLY C 294      -5.032  -1.586   6.310  0.00  0.00      CHNA  
ATOM   4656  C   GLY C 294      -5.574  -0.788   8.176  0.00  0.00      CHNA  
ATOM   4657  O   GLY C 294      -4.446  -1.027   8.651  0.00  0.00      CHNA  
ATOM   4658  N   GLY C 295      -6.581  -0.370   9.020  0.00  0.00      CHNA  
ATOM   4659  HN  GLY C 295      -7.440  -0.187   8.640  0.00  0.00      CHNA  
ATOM   4660  CA  GLY C 295      -6.406  -0.347  10.466  0.00  0.00      CHNA  
ATOM   4661  HA1 GLY C 295      -6.678   0.647  10.890  0.00  0.00      CHNA  
ATOM   4662  HA2 GLY C 295      -5.367  -0.475  10.680  0.00  0.00      CHNA  
ATOM   4663  C   GLY C 295      -7.194  -1.394  11.180  0.00  0.00      CHNA  
ATOM   4664  O   GLY C 295      -7.137  -1.520  12.401  0.00  0.00      CHNA  
ATOM   4665  N   SER C 296      -8.009  -2.115  10.426  0.00  0.00      CHNA  
ATOM   4666  HN  SER C 296      -8.038  -2.081   9.448  0.00  0.00      CHNA  
ATOM   4667  CA  SER C 296      -9.263  -2.694  10.949  0.00  0.00      CHNA  
ATOM   4668  HA  SER C 296      -9.842  -1.905  11.506  0.00  0.00      CHNA  
ATOM   4669  CB  SER C 296     -10.247  -3.194   9.892  0.00  0.00      CHNA  
ATOM   4670  HB1 SER C 296      -9.870  -4.038   9.337  0.00  0.00      CHNA  
ATOM   4671  HB2 SER C 296     -11.227  -3.637  10.354  0.00  0.00      CHNA  
ATOM   4672  OG  SER C 296     -10.616  -2.100   9.021  0.00  0.00      CHNA  
ATOM   4673  HG1 SER C 296     -11.124  -2.440   8.251  0.00  0.00      CHNA  
ATOM   4674  C   SER C 296      -8.982  -3.875  11.829  0.00  0.00      CHNA  
ATOM   4675  O   SER C 296      -9.809  -4.339  12.628  0.00  0.00      CHNA  
ATOM   4676  N   ILE C 297      -7.766  -4.503  11.697  0.00  0.00      CHNA  
ATOM   4677  HN  ILE C 297      -7.090  -4.164  11.034  0.00  0.00      CHNA  
ATOM   4678  CA  ILE C 297      -7.434  -5.689  12.472  0.00  0.00      CHNA  
ATOM   4679  HA  ILE C 297      -8.271  -6.191  12.868  0.00  0.00      CHNA  
ATOM   4680  CB  ILE C 297      -6.525  -6.686  11.789  0.00  0.00      CHNA  
ATOM   4681  HB  ILE C 297      -5.513  -6.162  11.624  0.00  0.00      CHNA  
ATOM   4682  CG2 ILE C 297      -6.441  -7.886  12.677  0.00  0.00      CHNA  
ATOM   4683 HG21 ILE C 297      -6.160  -7.591  13.697  0.00  0.00      CHNA  
ATOM   4684 HG22 ILE C 297      -7.366  -8.437  12.730  0.00  0.00      CHNA  
ATOM   4685 HG23 ILE C 297      -5.580  -8.513  12.264  0.00  0.00      CHNA  
ATOM   4686  CG1 ILE C 297      -6.992  -6.933  10.389  0.00  0.00      CHNA  
ATOM   4687 HG11 ILE C 297      -8.095  -7.087  10.406  0.00  0.00      CHNA  
ATOM   4688 HG12 ILE C 297      -6.676  -6.052   9.731  0.00  0.00      CHNA  
ATOM   4689  CD  ILE C 297      -6.411  -8.153   9.642  0.00  0.00      CHNA  
ATOM   4690  HD1 ILE C 297      -6.925  -9.067   9.893  0.00  0.00      CHNA  
ATOM   4691  HD2 ILE C 297      -6.584  -8.016   8.521  0.00  0.00      CHNA  
ATOM   4692  HD3 ILE C 297      -5.384  -8.350   9.897  0.00  0.00      CHNA  
ATOM   4693  C   ILE C 297      -6.755  -5.180  13.770  0.00  0.00      CHNA  
ATOM   4694  O   ILE C 297      -6.935  -5.502  14.874  0.00  0.00      CHNA  
ATOM   4695  N   SER C 298      -5.733  -4.377  13.608  0.00  0.00      CHNA  
ATOM   4696  HN  SER C 298      -5.688  -4.101  12.681  0.00  0.00      CHNA  
ATOM   4697  CA  SER C 298      -4.609  -4.045  14.527  0.00  0.00      CHNA  
ATOM   4698  HA  SER C 298      -4.405  -4.973  15.025  0.00  0.00      CHNA  
ATOM   4699  CB  SER C 298      -3.303  -3.450  13.866  0.00  0.00      CHNA  
ATOM   4700  HB1 SER C 298      -2.524  -3.341  14.767  0.00  0.00      CHNA  
ATOM   4701  HB2 SER C 298      -2.831  -4.149  13.196  0.00  0.00      CHNA  
ATOM   4702  OG  SER C 298      -3.537  -2.269  13.083  0.00  0.00      CHNA  
ATOM   4703  HG1 SER C 298      -3.410  -2.409  12.126  0.00  0.00      CHNA  
ATOM   4704  C   SER C 298      -5.009  -3.073  15.632  0.00  0.00      CHNA  
ATOM   4705  O   SER C 298      -4.861  -3.325  16.787  0.00  0.00      CHNA  
ATOM   4706  N   ILE C 299      -5.695  -1.963  15.291  0.00  0.00      CHNA  
ATOM   4707  HN  ILE C 299      -5.700  -1.623  14.330  0.00  0.00      CHNA  
ATOM   4708  CA  ILE C 299      -6.463  -1.138  16.199  0.00  0.00      CHNA  
ATOM   4709  HA  ILE C 299      -5.716  -0.663  16.834  0.00  0.00      CHNA  
ATOM   4710  CB  ILE C 299      -7.092   0.153  15.522  0.00  0.00      CHNA  
ATOM   4711  HB  ILE C 299      -7.778  -0.047  14.708  0.00  0.00      CHNA  
ATOM   4712  CG2 ILE C 299      -7.698   1.050  16.609  0.00  0.00      CHNA  
ATOM   4713 HG21 ILE C 299      -7.067   1.425  17.446  0.00  0.00      CHNA  
ATOM   4714 HG22 ILE C 299      -8.048   1.991  16.096  0.00  0.00      CHNA  
ATOM   4715 HG23 ILE C 299      -8.594   0.576  17.113  0.00  0.00      CHNA  
ATOM   4716  CG1 ILE C 299      -5.944   0.947  14.842  0.00  0.00      CHNA  
ATOM   4717 HG11 ILE C 299      -5.256   1.381  15.556  0.00  0.00      CHNA  
ATOM   4718 HG12 ILE C 299      -5.268   0.204  14.379  0.00  0.00      CHNA  
ATOM   4719  CD  ILE C 299      -6.411   1.821  13.758  0.00  0.00      CHNA  
ATOM   4720  HD1 ILE C 299      -7.183   1.263  13.236  0.00  0.00      CHNA  
ATOM   4721  HD2 ILE C 299      -6.831   2.681  14.118  0.00  0.00      CHNA  
ATOM   4722  HD3 ILE C 299      -5.596   2.180  13.106  0.00  0.00      CHNA  
ATOM   4723  C   ILE C 299      -7.463  -1.839  17.046  0.00  0.00      CHNA  
ATOM   4724  O   ILE C 299      -7.372  -1.512  18.229  0.00  0.00      CHNA  
ATOM   4725  N   PRO C 300      -8.410  -2.714  16.613  0.00  0.00      CHNA  
ATOM   4726  CD  PRO C 300      -9.094  -2.716  15.316  0.00  0.00      CHNA  
ATOM   4727  HD1 PRO C 300      -9.103  -1.671  14.895  0.00  0.00      CHNA  
ATOM   4728  HD2 PRO C 300      -8.560  -3.407  14.580  0.00  0.00      CHNA  
ATOM   4729  CA  PRO C 300      -9.351  -3.439  17.490  0.00  0.00      CHNA  
ATOM   4730  HA  PRO C 300     -10.005  -2.755  18.100  0.00  0.00      CHNA  
ATOM   4731  CB  PRO C 300     -10.345  -4.160  16.512  0.00  0.00      CHNA  
ATOM   4732  HB1 PRO C 300     -11.272  -4.582  16.965  0.00  0.00      CHNA  
ATOM   4733  HB2 PRO C 300      -9.705  -4.959  16.099  0.00  0.00      CHNA  
ATOM   4734  CG  PRO C 300     -10.563  -3.043  15.514  0.00  0.00      CHNA  
ATOM   4735  HG1 PRO C 300     -11.079  -3.223  14.536  0.00  0.00      CHNA  
ATOM   4736  HG2 PRO C 300     -11.080  -2.089  15.910  0.00  0.00      CHNA  
ATOM   4737  C   PRO C 300      -8.605  -4.348  18.445  0.00  0.00      CHNA  
ATOM   4738  O   PRO C 300      -8.934  -4.448  19.584  0.00  0.00      CHNA  
ATOM   4739  N   ALA C 301      -7.502  -5.067  18.024  0.00  0.00      CHNA  
ATOM   4740  HN  ALA C 301      -7.281  -4.990  17.038  0.00  0.00      CHNA  
ATOM   4741  CA  ALA C 301      -6.617  -5.670  18.946  0.00  0.00      CHNA  
ATOM   4742  HA  ALA C 301      -7.197  -6.428  19.407  0.00  0.00      CHNA  
ATOM   4743  CB  ALA C 301      -5.499  -6.332  18.034  0.00  0.00      CHNA  
ATOM   4744  HB1 ALA C 301      -4.969  -7.201  18.513  0.00  0.00      CHNA  
ATOM   4745  HB2 ALA C 301      -6.039  -6.641  17.064  0.00  0.00      CHNA  
ATOM   4746  HB3 ALA C 301      -4.786  -5.636  17.632  0.00  0.00      CHNA  
ATOM   4747  C   ALA C 301      -6.011  -4.907  20.128  0.00  0.00      CHNA  
ATOM   4748  O   ALA C 301      -6.112  -5.305  21.290  0.00  0.00      CHNA  
ATOM   4749  N   ALA C 302      -5.524  -3.676  19.903  0.00  0.00      CHNA  
ATOM   4750  HN  ALA C 302      -5.447  -3.242  19.007  0.00  0.00      CHNA  
ATOM   4751  CA  ALA C 302      -4.895  -2.846  20.844  0.00  0.00      CHNA  
ATOM   4752  HA  ALA C 302      -4.132  -3.430  21.287  0.00  0.00      CHNA  
ATOM   4753  CB  ALA C 302      -4.380  -1.668  19.960  0.00  0.00      CHNA  
ATOM   4754  HB1 ALA C 302      -3.830  -2.018  19.055  0.00  0.00      CHNA  
ATOM   4755  HB2 ALA C 302      -5.260  -0.987  19.710  0.00  0.00      CHNA  
ATOM   4756  HB3 ALA C 302      -3.567  -1.107  20.549  0.00  0.00      CHNA  
ATOM   4757  C   ALA C 302      -5.885  -2.435  21.896  0.00  0.00      CHNA  
ATOM   4758  O   ALA C 302      -5.653  -2.503  23.122  0.00  0.00      CHNA  
ATOM   4759  N   VAL C 303      -7.042  -2.050  21.388  0.00  0.00      CHNA  
ATOM   4760  HN  VAL C 303      -7.145  -2.260  20.398  0.00  0.00      CHNA  
ATOM   4761  CA  VAL C 303      -8.230  -1.598  22.234  0.00  0.00      CHNA  
ATOM   4762  HA  VAL C 303      -8.052  -0.853  22.894  0.00  0.00      CHNA  
ATOM   4763  CB  VAL C 303      -9.259  -0.868  21.322  0.00  0.00      CHNA  
ATOM   4764  HB  VAL C 303      -9.603  -1.553  20.528  0.00  0.00      CHNA  
ATOM   4765  CG1 VAL C 303     -10.433  -0.437  22.196  0.00  0.00      CHNA  
ATOM   4766 HG11 VAL C 303     -11.115   0.184  21.606  0.00  0.00      CHNA  
ATOM   4767 HG12 VAL C 303     -11.001  -1.294  22.589  0.00  0.00      CHNA  
ATOM   4768 HG13 VAL C 303     -10.148   0.118  23.061  0.00  0.00      CHNA  
ATOM   4769  CG2 VAL C 303      -8.681   0.416  20.701  0.00  0.00      CHNA  
ATOM   4770 HG21 VAL C 303      -7.668   0.543  21.201  0.00  0.00      CHNA  
ATOM   4771 HG22 VAL C 303      -8.583   0.239  19.618  0.00  0.00      CHNA  
ATOM   4772 HG23 VAL C 303      -9.342   1.266  20.875  0.00  0.00      CHNA  
ATOM   4773  C   VAL C 303      -8.836  -2.719  23.086  0.00  0.00      CHNA  
ATOM   4774  O   VAL C 303      -9.124  -2.445  24.267  0.00  0.00      CHNA  
ATOM   4775  N   ALA C 304      -8.971  -3.937  22.540  0.00  0.00      CHNA  
ATOM   4776  HN  ALA C 304      -8.807  -4.019  21.530  0.00  0.00      CHNA  
ATOM   4777  CA  ALA C 304      -9.527  -5.114  23.119  0.00  0.00      CHNA  
ATOM   4778  HA  ALA C 304     -10.452  -4.822  23.610  0.00  0.00      CHNA  
ATOM   4779  CB  ALA C 304      -9.839  -6.158  22.103  0.00  0.00      CHNA  
ATOM   4780  HB1 ALA C 304     -10.444  -7.025  22.347  0.00  0.00      CHNA  
ATOM   4781  HB2 ALA C 304     -10.361  -5.764  21.176  0.00  0.00      CHNA  
ATOM   4782  HB3 ALA C 304      -8.818  -6.549  21.757  0.00  0.00      CHNA  
ATOM   4783  C   ALA C 304      -8.682  -5.695  24.232  0.00  0.00      CHNA  
ATOM   4784  O   ALA C 304      -9.284  -6.039  25.271  0.00  0.00      CHNA  
ATOM   4785  N   PHE C 305      -7.359  -5.827  24.083  0.00  0.00      CHNA  
ATOM   4786  HN  PHE C 305      -6.912  -5.571  23.236  0.00  0.00      CHNA  
ATOM   4787  CA  PHE C 305      -6.628  -6.501  25.096  0.00  0.00      CHNA  
ATOM   4788  HA  PHE C 305      -7.282  -6.978  25.799  0.00  0.00      CHNA  
ATOM   4789  CB  PHE C 305      -5.702  -7.565  24.522  0.00  0.00      CHNA  
ATOM   4790  HB1 PHE C 305      -5.182  -7.210  23.673  0.00  0.00      CHNA  
ATOM   4791  HB2 PHE C 305      -4.982  -7.992  25.280  0.00  0.00      CHNA  
ATOM   4792  CG  PHE C 305      -6.687  -8.597  24.032  0.00  0.00      CHNA  
ATOM   4793  CD1 PHE C 305      -7.243  -8.564  22.737  0.00  0.00      CHNA  
ATOM   4794  HD1 PHE C 305      -7.075  -7.816  22.037  0.00  0.00      CHNA  
ATOM   4795  CE1 PHE C 305      -8.205  -9.513  22.405  0.00  0.00      CHNA  
ATOM   4796  HE1 PHE C 305      -8.684  -9.489  21.437  0.00  0.00      CHNA  
ATOM   4797  CZ  PHE C 305      -8.654 -10.489  23.255  0.00  0.00      CHNA  
ATOM   4798  HZ  PHE C 305      -9.420 -11.111  22.955  0.00  0.00      CHNA  
ATOM   4799  CD2 PHE C 305      -7.237  -9.509  24.947  0.00  0.00      CHNA  
ATOM   4800  HD2 PHE C 305      -6.905  -9.572  25.904  0.00  0.00      CHNA  
ATOM   4801  CE2 PHE C 305      -8.164 -10.485  24.579  0.00  0.00      CHNA  
ATOM   4802  HE2 PHE C 305      -8.523 -11.157  25.351  0.00  0.00      CHNA  
ATOM   4803  C   PHE C 305      -5.724  -5.529  25.867  0.00  0.00      CHNA  
ATOM   4804  O   PHE C 305      -5.207  -5.954  26.846  0.00  0.00      CHNA  
ATOM   4805  N   PHE C 306      -5.509  -4.189  25.530  0.00  0.00      CHNA  
ATOM   4806  HN  PHE C 306      -5.736  -3.823  24.620  0.00  0.00      CHNA  
ATOM   4807  CA  PHE C 306      -4.723  -3.309  26.360  0.00  0.00      CHNA  
ATOM   4808  HA  PHE C 306      -4.384  -3.894  27.203  0.00  0.00      CHNA  
ATOM   4809  CB  PHE C 306      -3.587  -2.659  25.559  0.00  0.00      CHNA  
ATOM   4810  HB1 PHE C 306      -4.036  -2.034  24.736  0.00  0.00      CHNA  
ATOM   4811  HB2 PHE C 306      -2.870  -2.071  26.156  0.00  0.00      CHNA  
ATOM   4812  CG  PHE C 306      -2.778  -3.797  24.970  0.00  0.00      CHNA  
ATOM   4813  CD1 PHE C 306      -2.456  -5.003  25.588  0.00  0.00      CHNA  
ATOM   4814  HD1 PHE C 306      -2.746  -5.260  26.563  0.00  0.00      CHNA  
ATOM   4815  CE1 PHE C 306      -1.748  -6.002  24.925  0.00  0.00      CHNA  
ATOM   4816  HE1 PHE C 306      -1.534  -6.907  25.409  0.00  0.00      CHNA  
ATOM   4817  CZ  PHE C 306      -1.479  -5.826  23.578  0.00  0.00      CHNA  
ATOM   4818  HZ  PHE C 306      -1.033  -6.607  22.976  0.00  0.00      CHNA  
ATOM   4819  CD2 PHE C 306      -2.473  -3.648  23.661  0.00  0.00      CHNA  
ATOM   4820  HD2 PHE C 306      -2.769  -2.750  23.162  0.00  0.00      CHNA  
ATOM   4821  CE2 PHE C 306      -1.730  -4.582  22.930  0.00  0.00      CHNA  
ATOM   4822  HE2 PHE C 306      -1.352  -4.428  22.039  0.00  0.00      CHNA  
ATOM   4823  C   PHE C 306      -5.562  -2.238  26.948  0.00  0.00      CHNA  
ATOM   4824  O   PHE C 306      -5.389  -1.651  28.036  0.00  0.00      CHNA  
ATOM   4825  N   GLY C 307      -6.736  -1.890  26.259  0.00  0.00      CHNA  
ATOM   4826  HN  GLY C 307      -7.021  -2.490  25.493  0.00  0.00      CHNA  
ATOM   4827  CA  GLY C 307      -7.685  -0.770  26.600  0.00  0.00      CHNA  
ATOM   4828  HA1 GLY C 307      -7.520  -0.522  27.650  0.00  0.00      CHNA  
ATOM   4829  HA2 GLY C 307      -8.676  -1.145  26.316  0.00  0.00      CHNA  
ATOM   4830  C   GLY C 307      -7.428   0.439  25.694  0.00  0.00      CHNA  
ATOM   4831  O   GLY C 307      -6.405   0.555  25.018  0.00  0.00      CHNA  
ATOM   4832  N   VAL C 308      -8.386   1.351  25.609  0.00  0.00      CHNA  
ATOM   4833  HN  VAL C 308      -9.180   1.342  26.233  0.00  0.00      CHNA  
ATOM   4834  CA  VAL C 308      -8.552   2.191  24.442  0.00  0.00      CHNA  
ATOM   4835  HA  VAL C 308      -8.335   1.591  23.481  0.00  0.00      CHNA  
ATOM   4836  CB  VAL C 308      -9.966   2.713  24.430  0.00  0.00      CHNA  
ATOM   4837  HB  VAL C 308     -10.645   1.809  24.330  0.00  0.00      CHNA  
ATOM   4838  CG1 VAL C 308     -10.264   3.554  25.737  0.00  0.00      CHNA  
ATOM   4839 HG11 VAL C 308      -9.460   4.376  25.714  0.00  0.00      CHNA  
ATOM   4840 HG12 VAL C 308     -11.309   3.964  25.658  0.00  0.00      CHNA  
ATOM   4841 HG13 VAL C 308     -10.130   2.910  26.571  0.00  0.00      CHNA  
ATOM   4842  CG2 VAL C 308     -10.250   3.561  23.217  0.00  0.00      CHNA  
ATOM   4843 HG21 VAL C 308     -10.047   3.003  22.249  0.00  0.00      CHNA  
ATOM   4844 HG22 VAL C 308     -11.400   3.706  23.254  0.00  0.00      CHNA  
ATOM   4845 HG23 VAL C 308      -9.795   4.549  23.177  0.00  0.00      CHNA  
ATOM   4846  C   VAL C 308      -7.438   3.267  24.385  0.00  0.00      CHNA  
ATOM   4847  O   VAL C 308      -6.884   3.630  23.354  0.00  0.00      CHNA  
ATOM   4848  N   ALA C 309      -7.094   3.774  25.530  0.00  0.00      CHNA  
ATOM   4849  HN  ALA C 309      -7.561   3.499  26.381  0.00  0.00      CHNA  
ATOM   4850  CA  ALA C 309      -6.002   4.790  25.688  0.00  0.00      CHNA  
ATOM   4851  HA  ALA C 309      -5.956   5.348  24.692  0.00  0.00      CHNA  
ATOM   4852  CB  ALA C 309      -6.375   5.810  26.763  0.00  0.00      CHNA  
ATOM   4853  HB1 ALA C 309      -5.596   6.590  26.951  0.00  0.00      CHNA  
ATOM   4854  HB2 ALA C 309      -7.389   6.282  26.521  0.00  0.00      CHNA  
ATOM   4855  HB3 ALA C 309      -6.652   5.326  27.764  0.00  0.00      CHNA  
ATOM   4856  C   ALA C 309      -4.645   4.226  25.944  0.00  0.00      CHNA  
ATOM   4857  O   ALA C 309      -3.702   4.886  25.581  0.00  0.00      CHNA  
ATOM   4858  N   ASN C 310      -4.522   2.963  26.450  0.00  0.00      CHNA  
ATOM   4859  HN  ASN C 310      -5.255   2.559  26.994  0.00  0.00      CHNA  
ATOM   4860  CA  ASN C 310      -3.245   2.224  26.325  0.00  0.00      CHNA  
ATOM   4861  HA  ASN C 310      -2.561   2.854  26.880  0.00  0.00      CHNA  
ATOM   4862  CB  ASN C 310      -3.230   0.869  27.094  0.00  0.00      CHNA  
ATOM   4863  HB1 ASN C 310      -3.919   0.954  27.953  0.00  0.00      CHNA  
ATOM   4864  HB2 ASN C 310      -3.626   0.044  26.465  0.00  0.00      CHNA  
ATOM   4865  CG  ASN C 310      -1.878   0.392  27.679  0.00  0.00      CHNA  
ATOM   4866  OD1 ASN C 310      -0.788   1.013  27.385  0.00  0.00      CHNA  
ATOM   4867  ND2 ASN C 310      -2.011  -0.527  28.656  0.00  0.00      CHNA  
ATOM   4868 HD21 ASN C 310      -1.142  -0.919  28.960  0.00  0.00      CHNA  
ATOM   4869 HD22 ASN C 310      -2.845  -0.717  29.214  0.00  0.00      CHNA  
ATOM   4870  C   ASN C 310      -2.839   1.985  24.874  0.00  0.00      CHNA  
ATOM   4871  O   ASN C 310      -1.645   1.973  24.534  0.00  0.00      CHNA  
ATOM   4872  N   ALA C 311      -3.815   1.658  23.997  0.00  0.00      CHNA  
ATOM   4873  HN  ALA C 311      -4.773   1.517  24.256  0.00  0.00      CHNA  
ATOM   4874  CA  ALA C 311      -3.572   1.479  22.551  0.00  0.00      CHNA  
ATOM   4875  HA  ALA C 311      -2.819   0.730  22.337  0.00  0.00      CHNA  
ATOM   4876  CB  ALA C 311      -4.922   1.085  21.850  0.00  0.00      CHNA  
ATOM   4877  HB1 ALA C 311      -5.386   0.248  22.355  0.00  0.00      CHNA  
ATOM   4878  HB2 ALA C 311      -5.652   1.904  22.003  0.00  0.00      CHNA  
ATOM   4879  HB3 ALA C 311      -4.724   1.005  20.811  0.00  0.00      CHNA  
ATOM   4880  C   ALA C 311      -3.001   2.667  21.936  0.00  0.00      CHNA  
ATOM   4881  O   ALA C 311      -1.939   2.679  21.306  0.00  0.00      CHNA  
ATOM   4882  N   VAL C 312      -3.624   3.819  22.297  0.00  0.00      CHNA  
ATOM   4883  HN  VAL C 312      -4.462   3.710  22.896  0.00  0.00      CHNA  
ATOM   4884  CA  VAL C 312      -3.183   5.181  21.876  0.00  0.00      CHNA  
ATOM   4885  HA  VAL C 312      -3.041   5.249  20.760  0.00  0.00      CHNA  
ATOM   4886  CB  VAL C 312      -4.040   6.307  22.409  0.00  0.00      CHNA  
ATOM   4887  HB  VAL C 312      -4.058   6.171  23.511  0.00  0.00      CHNA  
ATOM   4888  CG1 VAL C 312      -3.585   7.776  21.876  0.00  0.00      CHNA  
ATOM   4889 HG11 VAL C 312      -3.893   7.729  20.808  0.00  0.00      CHNA  
ATOM   4890 HG12 VAL C 312      -4.088   8.643  22.374  0.00  0.00      CHNA  
ATOM   4891 HG13 VAL C 312      -2.504   7.868  21.957  0.00  0.00      CHNA  
ATOM   4892  CG2 VAL C 312      -5.518   6.071  21.995  0.00  0.00      CHNA  
ATOM   4893 HG21 VAL C 312      -5.727   6.563  20.974  0.00  0.00      CHNA  
ATOM   4894 HG22 VAL C 312      -5.673   4.936  21.923  0.00  0.00      CHNA  
ATOM   4895 HG23 VAL C 312      -6.209   6.554  22.683  0.00  0.00      CHNA  
ATOM   4896  C   VAL C 312      -1.766   5.447  22.322  0.00  0.00      CHNA  
ATOM   4897  O   VAL C 312      -0.918   5.827  21.543  0.00  0.00      CHNA  
ATOM   4898  N   ALA C 313      -1.502   5.170  23.624  0.00  0.00      CHNA  
ATOM   4899  HN  ALA C 313      -2.218   4.838  24.253  0.00  0.00      CHNA  
ATOM   4900  CA  ALA C 313      -0.169   5.351  24.149  0.00  0.00      CHNA  
ATOM   4901  HA  ALA C 313       0.166   6.399  24.058  0.00  0.00      CHNA  
ATOM   4902  CB  ALA C 313      -0.243   5.078  25.609  0.00  0.00      CHNA  
ATOM   4903  HB1 ALA C 313      -0.334   3.954  25.736  0.00  0.00      CHNA  
ATOM   4904  HB2 ALA C 313       0.796   5.317  26.029  0.00  0.00      CHNA  
ATOM   4905  HB3 ALA C 313      -1.103   5.549  26.096  0.00  0.00      CHNA  
ATOM   4906  C   ALA C 313       0.907   4.446  23.452  0.00  0.00      CHNA  
ATOM   4907  O   ALA C 313       1.908   4.905  23.018  0.00  0.00      CHNA  
ATOM   4908  N   ILE C 314       0.550   3.122  23.251  0.00  0.00      CHNA  
ATOM   4909  HN  ILE C 314      -0.343   2.841  23.627  0.00  0.00      CHNA  
ATOM   4910  CA  ILE C 314       1.357   2.231  22.387  0.00  0.00      CHNA  
ATOM   4911  HA  ILE C 314       2.370   2.099  22.624  0.00  0.00      CHNA  
ATOM   4912  CB  ILE C 314       0.791   0.870  22.319  0.00  0.00      CHNA  
ATOM   4913  HB  ILE C 314      -0.231   0.930  22.120  0.00  0.00      CHNA  
ATOM   4914  CG2 ILE C 314       1.562   0.030  21.315  0.00  0.00      CHNA  
ATOM   4915 HG21 ILE C 314       0.850  -0.730  20.956  0.00  0.00      CHNA  
ATOM   4916 HG22 ILE C 314       1.986   0.563  20.493  0.00  0.00      CHNA  
ATOM   4917 HG23 ILE C 314       2.449  -0.591  21.786  0.00  0.00      CHNA  
ATOM   4918  CG1 ILE C 314       0.847   0.137  23.744  0.00  0.00      CHNA  
ATOM   4919 HG11 ILE C 314       1.898  -0.112  23.928  0.00  0.00      CHNA  
ATOM   4920 HG12 ILE C 314       0.531   0.754  24.586  0.00  0.00      CHNA  
ATOM   4921  CD  ILE C 314      -0.010  -1.095  23.728  0.00  0.00      CHNA  
ATOM   4922  HD1 ILE C 314      -1.018  -0.778  23.441  0.00  0.00      CHNA  
ATOM   4923  HD2 ILE C 314       0.271  -1.702  22.843  0.00  0.00      CHNA  
ATOM   4924  HD3 ILE C 314      -0.059  -1.805  24.555  0.00  0.00      CHNA  
ATOM   4925  C   ILE C 314       1.475   2.852  20.955  0.00  0.00      CHNA  
ATOM   4926  O   ILE C 314       2.586   2.986  20.422  0.00  0.00      CHNA  
ATOM   4927  N   ALA C 315       0.477   3.351  20.190  0.00  0.00      CHNA  
ATOM   4928  HN  ALA C 315      -0.457   3.350  20.590  0.00  0.00      CHNA  
ATOM   4929  CA  ALA C 315       0.680   3.979  18.901  0.00  0.00      CHNA  
ATOM   4930  HA  ALA C 315       1.130   3.197  18.318  0.00  0.00      CHNA  
ATOM   4931  CB  ALA C 315      -0.568   4.493  18.214  0.00  0.00      CHNA  
ATOM   4932  HB1 ALA C 315      -0.449   4.873  17.220  0.00  0.00      CHNA  
ATOM   4933  HB2 ALA C 315      -1.183   3.554  18.109  0.00  0.00      CHNA  
ATOM   4934  HB3 ALA C 315      -1.078   5.152  18.881  0.00  0.00      CHNA  
ATOM   4935  C   ALA C 315       1.578   5.247  18.903  0.00  0.00      CHNA  
ATOM   4936  O   ALA C 315       2.334   5.564  17.954  0.00  0.00      CHNA  
ATOM   4937  N   LYS C 316       1.422   6.014  19.996  0.00  0.00      CHNA  
ATOM   4938  HN  LYS C 316       0.832   5.671  20.725  0.00  0.00      CHNA  
ATOM   4939  CA  LYS C 316       2.241   7.234  20.272  0.00  0.00      CHNA  
ATOM   4940  HA  LYS C 316       2.122   7.922  19.491  0.00  0.00      CHNA  
ATOM   4941  CB  LYS C 316       1.733   7.984  21.509  0.00  0.00      CHNA  
ATOM   4942  HB1 LYS C 316       0.664   8.046  21.343  0.00  0.00      CHNA  
ATOM   4943  HB2 LYS C 316       1.986   7.397  22.431  0.00  0.00      CHNA  
ATOM   4944  CG  LYS C 316       2.278   9.428  21.717  0.00  0.00      CHNA  
ATOM   4945  HG1 LYS C 316       3.212   9.434  22.256  0.00  0.00      CHNA  
ATOM   4946  HG2 LYS C 316       2.569   9.924  20.714  0.00  0.00      CHNA  
ATOM   4947  CD  LYS C 316       1.277  10.323  22.451  0.00  0.00      CHNA  
ATOM   4948  HD1 LYS C 316       0.275  10.185  21.952  0.00  0.00      CHNA  
ATOM   4949  HD2 LYS C 316       1.031   9.966  23.452  0.00  0.00      CHNA  
ATOM   4950  CE  LYS C 316       1.824  11.789  22.550  0.00  0.00      CHNA  
ATOM   4951  HE1 LYS C 316       1.763  12.144  21.526  0.00  0.00      CHNA  
ATOM   4952  HE2 LYS C 316       1.051  12.412  22.984  0.00  0.00      CHNA  
ATOM   4953  NZ  LYS C 316       3.140  11.835  23.132  0.00  0.00      CHNA  
ATOM   4954  HZ1 LYS C 316       3.243  11.157  23.928  0.00  0.00      CHNA  
ATOM   4955  HZ2 LYS C 316       3.781  11.483  22.400  0.00  0.00      CHNA  
ATOM   4956  HZ3 LYS C 316       3.434  12.734  23.491  0.00  0.00      CHNA  
ATOM   4957  C   LYS C 316       3.737   6.988  20.417  0.00  0.00      CHNA  
ATOM   4958  O   LYS C 316       4.565   7.882  20.072  0.00  0.00      CHNA  
ATOM   4959  N   ALA C 317       4.020   5.818  21.095  0.00  0.00      CHNA  
ATOM   4960  HN  ALA C 317       3.273   5.153  21.324  0.00  0.00      CHNA  
ATOM   4961  CA  ALA C 317       5.369   5.394  21.353  0.00  0.00      CHNA  
ATOM   4962  HA  ALA C 317       5.737   6.208  21.865  0.00  0.00      CHNA  
ATOM   4963  CB  ALA C 317       5.379   4.262  22.313  0.00  0.00      CHNA  
ATOM   4964  HB1 ALA C 317       4.861   4.609  23.251  0.00  0.00      CHNA  
ATOM   4965  HB2 ALA C 317       4.969   3.281  21.904  0.00  0.00      CHNA  
ATOM   4966  HB3 ALA C 317       6.493   3.959  22.456  0.00  0.00      CHNA  
ATOM   4967  C   ALA C 317       6.142   5.012  20.118  0.00  0.00      CHNA  
ATOM   4968  O   ALA C 317       7.334   5.307  20.015  0.00  0.00      CHNA  
ATOM   4969  N   GLY C 318       5.506   4.342  19.156  0.00  0.00      CHNA  
ATOM   4970  HN  GLY C 318       4.563   4.157  19.298  0.00  0.00      CHNA  
ATOM   4971  CA  GLY C 318       6.234   4.004  17.931  0.00  0.00      CHNA  
ATOM   4972  HA1 GLY C 318       7.187   3.666  18.242  0.00  0.00      CHNA  
ATOM   4973  HA2 GLY C 318       6.234   4.954  17.400  0.00  0.00      CHNA  
ATOM   4974  C   GLY C 318       5.552   3.063  17.112  0.00  0.00      CHNA  
ATOM   4975  O   GLY C 318       4.710   2.273  17.617  0.00  0.00      CHNA  
ATOM   4976  N   ALA C 319       5.925   3.110  15.811  0.00  0.00      CHNA  
ATOM   4977  HN  ALA C 319       6.481   3.836  15.441  0.00  0.00      CHNA  
ATOM   4978  CA  ALA C 319       5.178   2.252  14.843  0.00  0.00      CHNA  
ATOM   4979  HA  ALA C 319       4.088   2.487  14.838  0.00  0.00      CHNA  
ATOM   4980  CB  ALA C 319       5.548   2.590  13.358  0.00  0.00      CHNA  
ATOM   4981  HB1 ALA C 319       5.407   3.618  13.127  0.00  0.00      CHNA  
ATOM   4982  HB2 ALA C 319       6.620   2.379  13.196  0.00  0.00      CHNA  
ATOM   4983  HB3 ALA C 319       4.795   2.006  12.699  0.00  0.00      CHNA  
ATOM   4984  C   ALA C 319       5.302   0.760  14.958  0.00  0.00      CHNA  
ATOM   4985  O   ALA C 319       4.372   0.073  14.741  0.00  0.00      CHNA  
ATOM   4986  N   PHE C 320       6.452   0.261  15.407  0.00  0.00      CHNA  
ATOM   4987  HN  PHE C 320       7.126   0.888  15.750  0.00  0.00      CHNA  
ATOM   4988  CA  PHE C 320       6.583  -1.199  15.602  0.00  0.00      CHNA  
ATOM   4989  HA  PHE C 320       6.200  -1.719  14.748  0.00  0.00      CHNA  
ATOM   4990  CB  PHE C 320       8.012  -1.556  15.734  0.00  0.00      CHNA  
ATOM   4991  HB1 PHE C 320       8.511  -1.008  16.586  0.00  0.00      CHNA  
ATOM   4992  HB2 PHE C 320       8.251  -2.649  15.840  0.00  0.00      CHNA  
ATOM   4993  CG  PHE C 320       8.963  -1.007  14.667  0.00  0.00      CHNA  
ATOM   4994  CD1 PHE C 320      10.307  -0.661  14.940  0.00  0.00      CHNA  
ATOM   4995  HD1 PHE C 320      10.713  -0.673  15.949  0.00  0.00      CHNA  
ATOM   4996  CE1 PHE C 320      11.266  -0.324  13.929  0.00  0.00      CHNA  
ATOM   4997  HE1 PHE C 320      12.283  -0.102  14.201  0.00  0.00      CHNA  
ATOM   4998  CZ  PHE C 320      10.782  -0.249  12.636  0.00  0.00      CHNA  
ATOM   4999  HZ  PHE C 320      11.358   0.091  11.735  0.00  0.00      CHNA  
ATOM   5000  CD2 PHE C 320       8.522  -0.992  13.344  0.00  0.00      CHNA  
ATOM   5001  HD2 PHE C 320       7.460  -1.220  13.186  0.00  0.00      CHNA  
ATOM   5002  CE2 PHE C 320       9.427  -0.610  12.343  0.00  0.00      CHNA  
ATOM   5003  HE2 PHE C 320       9.099  -0.535  11.327  0.00  0.00      CHNA  
ATOM   5004  C   PHE C 320       5.869  -1.715  16.923  0.00  0.00      CHNA  
ATOM   5005  O   PHE C 320       5.450  -2.859  16.992  0.00  0.00      CHNA  
ATOM   5006  N   ASN C 321       5.576  -0.752  17.826  0.00  0.00      CHNA  
ATOM   5007  HN  ASN C 321       5.994   0.155  17.698  0.00  0.00      CHNA  
ATOM   5008  CA  ASN C 321       5.017  -1.111  19.054  0.00  0.00      CHNA  
ATOM   5009  HA  ASN C 321       5.625  -2.013  19.428  0.00  0.00      CHNA  
ATOM   5010  CB  ASN C 321       5.085   0.083  20.075  0.00  0.00      CHNA  
ATOM   5011  HB1 ASN C 321       4.453   0.913  19.653  0.00  0.00      CHNA  
ATOM   5012  HB2 ASN C 321       4.498  -0.108  21.026  0.00  0.00      CHNA  
ATOM   5013  CG  ASN C 321       6.482   0.501  20.364  0.00  0.00      CHNA  
ATOM   5014  OD1 ASN C 321       7.195   1.181  19.624  0.00  0.00      CHNA  
ATOM   5015  ND2 ASN C 321       6.890   0.230  21.547  0.00  0.00      CHNA  
ATOM   5016 HD21 ASN C 321       7.773   0.673  21.805  0.00  0.00      CHNA  
ATOM   5017 HD22 ASN C 321       6.304  -0.381  22.086  0.00  0.00      CHNA  
ATOM   5018  C   ASN C 321       3.607  -1.603  18.929  0.00  0.00      CHNA  
ATOM   5019  O   ASN C 321       3.162  -2.656  19.401  0.00  0.00      CHNA  
ATOM   5020  N   LEU C 322       2.835  -0.804  18.186  0.00  0.00      CHNA  
ATOM   5021  HN  LEU C 322       3.035   0.168  17.944  0.00  0.00      CHNA  
ATOM   5022  CA  LEU C 322       1.571  -1.111  17.536  0.00  0.00      CHNA  
ATOM   5023  HA  LEU C 322       1.095  -1.656  18.346  0.00  0.00      CHNA  
ATOM   5024  CB  LEU C 322       0.773   0.124  17.161  0.00  0.00      CHNA  
ATOM   5025  HB1 LEU C 322       0.915   0.909  17.908  0.00  0.00      CHNA  
ATOM   5026  HB2 LEU C 322       1.129   0.475  16.179  0.00  0.00      CHNA  
ATOM   5027  CG  LEU C 322      -0.777  -0.119  16.915  0.00  0.00      CHNA  
ATOM   5028  HG  LEU C 322      -0.781  -0.957  16.223  0.00  0.00      CHNA  
ATOM   5029  CD1 LEU C 322      -1.445   1.104  16.274  0.00  0.00      CHNA  
ATOM   5030 HD11 LEU C 322      -1.350   1.939  17.034  0.00  0.00      CHNA  
ATOM   5031 HD12 LEU C 322      -1.016   1.417  15.336  0.00  0.00      CHNA  
ATOM   5032 HD13 LEU C 322      -2.515   0.851  16.033  0.00  0.00      CHNA  
ATOM   5033  CD2 LEU C 322      -1.534  -0.570  18.216  0.00  0.00      CHNA  
ATOM   5034 HD21 LEU C 322      -1.571   0.116  19.065  0.00  0.00      CHNA  
ATOM   5035 HD22 LEU C 322      -2.503  -0.923  17.817  0.00  0.00      CHNA  
ATOM   5036 HD23 LEU C 322      -1.013  -1.475  18.718  0.00  0.00      CHNA  
ATOM   5037  C   LEU C 322       1.630  -2.129  16.371  0.00  0.00      CHNA  
ATOM   5038  O   LEU C 322       0.888  -3.080  16.287  0.00  0.00      CHNA  
ATOM   5039  N   GLY C 323       2.676  -2.042  15.517  0.00  0.00      CHNA  
ATOM   5040  HN  GLY C 323       3.332  -1.270  15.632  0.00  0.00      CHNA  
ATOM   5041  CA  GLY C 323       2.702  -2.762  14.292  0.00  0.00      CHNA  
ATOM   5042  HA1 GLY C 323       3.475  -2.209  13.665  0.00  0.00      CHNA  
ATOM   5043  HA2 GLY C 323       1.665  -2.685  13.946  0.00  0.00      CHNA  
ATOM   5044  C   GLY C 323       3.201  -4.144  14.353  0.00  0.00      CHNA  
ATOM   5045  O   GLY C 323       2.737  -5.034  13.613  0.00  0.00      CHNA  
ATOM   5046  N   PHE C 324       4.105  -4.479  15.224  0.00  0.00      CHNA  
ATOM   5047  HN  PHE C 324       4.676  -3.808  15.775  0.00  0.00      CHNA  
ATOM   5048  CA  PHE C 324       4.697  -5.759  15.333  0.00  0.00      CHNA  
ATOM   5049  HA  PHE C 324       4.562  -6.376  14.478  0.00  0.00      CHNA  
ATOM   5050  CB  PHE C 324       6.232  -5.781  15.527  0.00  0.00      CHNA  
ATOM   5051  HB1 PHE C 324       6.556  -5.134  16.395  0.00  0.00      CHNA  
ATOM   5052  HB2 PHE C 324       6.542  -6.880  15.631  0.00  0.00      CHNA  
ATOM   5053  CG  PHE C 324       7.031  -5.293  14.285  0.00  0.00      CHNA  
ATOM   5054  CD1 PHE C 324       6.494  -5.286  12.950  0.00  0.00      CHNA  
ATOM   5055  HD1 PHE C 324       5.481  -5.482  12.760  0.00  0.00      CHNA  
ATOM   5056  CE1 PHE C 324       7.259  -4.799  11.856  0.00  0.00      CHNA  
ATOM   5057  HE1 PHE C 324       6.820  -4.751  10.910  0.00  0.00      CHNA  
ATOM   5058  CZ  PHE C 324       8.549  -4.528  11.992  0.00  0.00      CHNA  
ATOM   5059  HZ  PHE C 324       9.146  -4.209  11.116  0.00  0.00      CHNA  
ATOM   5060  CD2 PHE C 324       8.351  -4.962  14.366  0.00  0.00      CHNA  
ATOM   5061  HD2 PHE C 324       8.803  -5.078  15.313  0.00  0.00      CHNA  
ATOM   5062  CE2 PHE C 324       9.161  -4.607  13.259  0.00  0.00      CHNA
[truncated: 259,599 more chars]
