# Supplementary material for: Modeling and Dynamics of the Inward-Facing State of a Na+/Cl− Dependent Neurotransmitter Transporter Homologue
Source: PLoS Comput Biol. 2010 Aug 26;6(8):e1000905. doi: 10.1371/journal.pcbi.1000905 (PMC2928745; doi:10.1371/journal.pcbi.1000905)
Supplement: Dataset S2 — PDB format structure file for Model2. (0.66 MB TXT) [file pcbi.1000905.s002.txt]

CRYST1    0.000    0.000    0.000  90.00  90.00  90.00 P 1           1
ATOM      1  OH2 TIP3W 418       4.656   6.930  12.286  0.00  0.00      W5    
ATOM      2  H1  TIP3W 418       5.019   7.779  11.909  0.00  0.00      W5    
ATOM      3  H2  TIP3W 418       4.753   7.120  13.206  0.00  0.00      W5    
ATOM      4  OH2 TIP3W2393       4.462  11.638 -10.493  0.00  0.00      W10   
ATOM      5  H1  TIP3W2393       3.774  12.240 -10.787  0.00  0.00      W10   
ATOM      6  H2  TIP3W2393       5.019  12.293 -10.140  0.00  0.00      W10   
ATOM      7  OH2 TIP3W2203      10.525   7.607  13.090  0.00  0.00      W15   
ATOM      8  H2  TIP3W2203      11.000   6.806  12.881  0.00  0.00      W15   
ATOM      9  OH2 TIP3W2269      10.116  13.502  -8.278  0.00  0.00      W15   
ATOM     10  H1  TIP3W2269      10.664  13.323  -7.428  0.00  0.00      W15   
ATOM     11  H2  TIP3W2269       9.208  13.757  -7.955  0.00  0.00      W15   
ATOM     12  OH2 TIP3W1097       5.919   4.825  10.982  0.00  0.00      W35   
ATOM     13  H1  TIP3W1097       6.698   5.399  11.202  0.00  0.00      W35   
ATOM     14  H2  TIP3W1097       5.174   5.440  11.309  0.00  0.00      W35   
ATOM     15  OH2 TIP3W2053       5.983   9.413  11.695  0.00  0.00      W40   
ATOM     16  H1  TIP3W2053       6.970   9.287  11.845  0.00  0.00      W40   
ATOM     17  H2  TIP3W2053       6.078   9.725  10.780  0.00  0.00      W40   
ATOM     18  OH2 TIP3W 194       2.806  -1.670  -8.849  0.00  0.00      W45   
ATOM     19  H1  TIP3W 194       2.505  -0.999  -9.455  0.00  0.00      W45   
ATOM     20  H2  TIP3W 194       3.539  -1.219  -8.407  0.00  0.00      W45   
ATOM     21  N   ARG C   5      -1.098 -13.051 -25.194  0.00  0.00      CHNA  
ATOM     22  HT1 ARG C   5      -1.746 -12.577 -25.967  0.00  0.00      CHNA  
ATOM     23  HT2 ARG C   5      -1.020 -14.016 -25.511  0.00  0.00      CHNA  
ATOM     24  HT3 ARG C   5      -0.141 -12.637 -25.147  0.00  0.00      CHNA  
ATOM     25  CA  ARG C   5      -1.810 -12.839 -23.886  0.00  0.00      CHNA  
ATOM     26  HA  ARG C   5      -2.884 -13.062 -24.017  0.00  0.00      CHNA  
ATOM     27  CB  ARG C   5      -1.097 -13.526 -22.750  0.00  0.00      CHNA  
ATOM     28  HB1 ARG C   5      -0.003 -13.329 -22.686  0.00  0.00      CHNA  
ATOM     29  HB2 ARG C   5      -1.581 -13.337 -21.775  0.00  0.00      CHNA  
ATOM     30  CG  ARG C   5      -1.358 -15.079 -22.807  0.00  0.00      CHNA  
ATOM     31  HG1 ARG C   5      -2.412 -15.289 -23.143  0.00  0.00      CHNA  
ATOM     32  HG2 ARG C   5      -0.800 -15.410 -23.713  0.00  0.00      CHNA  
ATOM     33  CD  ARG C   5      -1.115 -16.028 -21.561  0.00  0.00      CHNA  
ATOM     34  HD1 ARG C   5      -1.356 -17.056 -21.939  0.00  0.00      CHNA  
ATOM     35  HD2 ARG C   5      -0.061 -15.945 -21.211  0.00  0.00      CHNA  
ATOM     36  NE  ARG C   5      -2.166 -15.496 -20.630  0.00  0.00      CHNA  
ATOM     37  HE  ARG C   5      -2.018 -14.608 -20.202  0.00  0.00      CHNA  
ATOM     38  CZ  ARG C   5      -3.062 -16.165 -19.953  0.00  0.00      CHNA  
ATOM     39  NH1 ARG C   5      -3.698 -15.538 -18.888  0.00  0.00      CHNA  
ATOM     40 HH11 ARG C   5      -4.455 -15.966 -18.355  0.00  0.00      CHNA  
ATOM     41 HH12 ARG C   5      -3.399 -14.645 -18.466  0.00  0.00      CHNA  
ATOM     42  NH2 ARG C   5      -3.503 -17.331 -20.318  0.00  0.00      CHNA  
ATOM     43 HH21 ARG C   5      -4.334 -17.541 -19.886  0.00  0.00      CHNA  
ATOM     44 HH22 ARG C   5      -3.365 -17.540 -21.249  0.00  0.00      CHNA  
ATOM     45  C   ARG C   5      -1.988 -11.339 -23.565  0.00  0.00      CHNA  
ATOM     46  O   ARG C   5      -1.737 -10.551 -24.435  0.00  0.00      CHNA  
ATOM     47  N   GLU C   6      -2.330 -11.029 -22.277  0.00  0.00      CHNA  
ATOM     48  HN  GLU C   6      -2.520 -11.734 -21.585  0.00  0.00      CHNA  
ATOM     49  CA  GLU C   6      -2.374  -9.640 -21.749  0.00  0.00      CHNA  
ATOM     50  HA  GLU C   6      -3.091  -9.156 -22.399  0.00  0.00      CHNA  
ATOM     51  CB  GLU C   6      -2.994  -9.605 -20.291  0.00  0.00      CHNA  
ATOM     52  HB1 GLU C   6      -3.785 -10.374 -20.337  0.00  0.00      CHNA  
ATOM     53  HB2 GLU C   6      -2.250  -9.906 -19.574  0.00  0.00      CHNA  
ATOM     54  CG  GLU C   6      -3.627  -8.287 -19.908  0.00  0.00      CHNA  
ATOM     55  HG1 GLU C   6      -4.149  -8.222 -18.935  0.00  0.00      CHNA  
ATOM     56  HG2 GLU C   6      -2.826  -7.523 -19.871  0.00  0.00      CHNA  
ATOM     57  CD  GLU C   6      -4.682  -7.774 -20.875  0.00  0.00      CHNA  
ATOM     58  OE1 GLU C   6      -5.765  -8.426 -21.006  0.00  0.00      CHNA  
ATOM     59  OE2 GLU C   6      -4.471  -6.702 -21.504  0.00  0.00      CHNA  
ATOM     60  C   GLU C   6      -1.242  -8.687 -21.874  0.00  0.00      CHNA  
ATOM     61  O   GLU C   6      -0.082  -9.069 -22.009  0.00  0.00      CHNA  
ATOM     62  N   HIS C   7      -1.614  -7.389 -22.072  0.00  0.00      CHNA  
ATOM     63  HN  HIS C   7      -2.580  -7.043 -22.049  0.00  0.00      CHNA  
ATOM     64  CA  HIS C   7      -0.593  -6.424 -22.413  0.00  0.00      CHNA  
ATOM     65  HA  HIS C   7       0.359  -6.928 -22.596  0.00  0.00      CHNA  
ATOM     66  CB  HIS C   7      -0.998  -5.676 -23.719  0.00  0.00      CHNA  
ATOM     67  HB1 HIS C   7      -0.929  -6.372 -24.644  0.00  0.00      CHNA  
ATOM     68  HB2 HIS C   7      -2.051  -5.280 -23.626  0.00  0.00      CHNA  
ATOM     69  ND1 HIS C   7       1.389  -4.963 -24.004  0.00  0.00      CHNA  
ATOM     70  CG  HIS C   7       0.039  -4.676 -24.106  0.00  0.00      CHNA  
ATOM     71  CE1 HIS C   7       2.042  -3.882 -24.452  0.00  0.00      CHNA  
ATOM     72  HE1 HIS C   7       3.145  -3.859 -24.561  0.00  0.00      CHNA  
ATOM     73  NE2 HIS C   7       1.187  -2.990 -24.938  0.00  0.00      CHNA  
ATOM     74  HE2 HIS C   7       1.340  -2.031 -25.335  0.00  0.00      CHNA  
ATOM     75  CD2 HIS C   7      -0.095  -3.425 -24.636  0.00  0.00      CHNA  
ATOM     76  HD2 HIS C   7      -0.950  -2.766 -24.834  0.00  0.00      CHNA  
ATOM     77  C   HIS C   7      -0.421  -5.431 -21.293  0.00  0.00      CHNA  
ATOM     78  O   HIS C   7      -1.421  -5.092 -20.630  0.00  0.00      CHNA  
ATOM     79  N   TRP C   8       0.781  -4.840 -21.069  0.00  0.00      CHNA  
ATOM     80  HN  TRP C   8       1.550  -5.085 -21.670  0.00  0.00      CHNA  
ATOM     81  CA  TRP C   8       1.007  -3.974 -19.903  0.00  0.00      CHNA  
ATOM     82  HA  TRP C   8       0.367  -4.378 -19.105  0.00  0.00      CHNA  
ATOM     83  CB  TRP C   8       2.484  -3.989 -19.477  0.00  0.00      CHNA  
ATOM     84  HB1 TRP C   8       2.692  -3.137 -18.848  0.00  0.00      CHNA  
ATOM     85  HB2 TRP C   8       2.538  -5.041 -19.020  0.00  0.00      CHNA  
ATOM     86  CG  TRP C   8       3.394  -4.063 -20.717  0.00  0.00      CHNA  
ATOM     87  CD1 TRP C   8       3.954  -5.257 -21.151  0.00  0.00      CHNA  
ATOM     88  HD1 TRP C   8       3.781  -6.192 -20.637  0.00  0.00      CHNA  
ATOM     89  NE1 TRP C   8       4.748  -4.991 -22.213  0.00  0.00      CHNA  
ATOM     90  HE1 TRP C   8       5.345  -5.696 -22.637  0.00  0.00      CHNA  
ATOM     91  CE2 TRP C   8       4.587  -3.639 -22.607  0.00  0.00      CHNA  
ATOM     92  CD2 TRP C   8       3.780  -2.979 -21.657  0.00  0.00      CHNA  
ATOM     93  CE3 TRP C   8       3.506  -1.624 -21.607  0.00  0.00      CHNA  
ATOM     94  HE3 TRP C   8       2.790  -1.091 -20.888  0.00  0.00      CHNA  
ATOM     95  CZ3 TRP C   8       4.078  -0.875 -22.608  0.00  0.00      CHNA  
ATOM     96  HZ3 TRP C   8       3.946   0.230 -22.697  0.00  0.00      CHNA  
ATOM     97  CZ2 TRP C   8       5.122  -2.835 -23.588  0.00  0.00      CHNA  
ATOM     98  HZ2 TRP C   8       5.683  -3.384 -24.426  0.00  0.00      CHNA  
ATOM     99  CH2 TRP C   8       4.888  -1.470 -23.600  0.00  0.00      CHNA  
ATOM    100  HH2 TRP C   8       5.498  -0.816 -24.283  0.00  0.00      CHNA  
ATOM    101  C   TRP C   8       0.455  -2.537 -19.921  0.00  0.00      CHNA  
ATOM    102  O   TRP C   8       0.302  -1.797 -18.955  0.00  0.00      CHNA  
ATOM    103  N   ALA C   9       0.141  -2.096 -21.117  0.00  0.00      CHNA  
ATOM    104  HN  ALA C   9       0.304  -2.716 -21.849  0.00  0.00      CHNA  
ATOM    105  CA  ALA C   9      -0.366  -0.731 -21.412  0.00  0.00      CHNA  
ATOM    106  HA  ALA C   9      -0.037   0.064 -20.752  0.00  0.00      CHNA  
ATOM    107  CB  ALA C   9       0.249  -0.257 -22.727  0.00  0.00      CHNA  
ATOM    108  HB1 ALA C   9       1.306  -0.664 -22.890  0.00  0.00      CHNA  
ATOM    109  HB2 ALA C   9      -0.373  -0.510 -23.592  0.00  0.00      CHNA  
ATOM    110  HB3 ALA C   9       0.237   0.799 -22.631  0.00  0.00      CHNA  
ATOM    111  C   ALA C   9      -1.893  -0.659 -21.312  0.00  0.00      CHNA  
ATOM    112  O   ALA C   9      -2.508   0.411 -21.430  0.00  0.00      CHNA  
ATOM    113  N   THR C  10      -2.562  -1.809 -21.190  0.00  0.00      CHNA  
ATOM    114  HN  THR C  10      -2.050  -2.676 -21.158  0.00  0.00      CHNA  
ATOM    115  CA  THR C  10      -4.025  -1.960 -20.974  0.00  0.00      CHNA  
ATOM    116  HA  THR C  10      -4.573  -1.452 -21.817  0.00  0.00      CHNA  
ATOM    117  CB  THR C  10      -4.453  -3.403 -20.895  0.00  0.00      CHNA  
ATOM    118  HB  THR C  10      -3.977  -3.838 -20.002  0.00  0.00      CHNA  
ATOM    119  OG1 THR C  10      -4.014  -4.194 -21.974  0.00  0.00      CHNA  
ATOM    120  HG1 THR C  10      -4.335  -5.101 -21.827  0.00  0.00      CHNA  
ATOM    121  CG2 THR C  10      -5.942  -3.570 -20.691  0.00  0.00      CHNA  
ATOM    122 HG21 THR C  10      -6.373  -3.196 -19.785  0.00  0.00      CHNA  
ATOM    123 HG22 THR C  10      -6.430  -2.981 -21.528  0.00  0.00      CHNA  
ATOM    124 HG23 THR C  10      -6.269  -4.621 -20.698  0.00  0.00      CHNA  
ATOM    125  C   THR C  10      -4.490  -1.286 -19.661  0.00  0.00      CHNA  
ATOM    126  O   THR C  10      -3.849  -1.338 -18.618  0.00  0.00      CHNA  
ATOM    127  N   ARG C  11      -5.701  -0.601 -19.819  0.00  0.00      CHNA  
ATOM    128  HN  ARG C  11      -6.147  -0.587 -20.736  0.00  0.00      CHNA  
ATOM    129  CA  ARG C  11      -6.467   0.073 -18.725  0.00  0.00      CHNA  
ATOM    130  HA  ARG C  11      -5.964   1.028 -18.647  0.00  0.00      CHNA  
ATOM    131  CB  ARG C  11      -8.016   0.192 -18.993  0.00  0.00      CHNA  
ATOM    132  HB1 ARG C  11      -8.015   0.697 -19.987  0.00  0.00      CHNA  
ATOM    133  HB2 ARG C  11      -8.422  -0.895 -19.080  0.00  0.00      CHNA  
ATOM    134  CG  ARG C  11      -8.814   1.010 -17.989  0.00  0.00      CHNA  
ATOM    135  HG1 ARG C  11      -8.665   0.578 -16.949  0.00  0.00      CHNA  
ATOM    136  HG2 ARG C  11      -8.268   1.898 -17.809  0.00  0.00      CHNA  
ATOM    137  CD  ARG C  11     -10.323   1.256 -18.149  0.00  0.00      CHNA  
ATOM    138  HD1 ARG C  11     -10.790   0.222 -18.271  0.00  0.00      CHNA  
ATOM    139  HD2 ARG C  11     -10.935   1.560 -17.282  0.00  0.00      CHNA  
ATOM    140  NE  ARG C  11     -10.718   2.090 -19.332  0.00  0.00      CHNA  
ATOM    141  HE  ARG C  11     -10.410   1.766 -20.213  0.00  0.00      CHNA  
ATOM    142  CZ  ARG C  11     -11.266   3.303 -19.273  0.00  0.00      CHNA  
ATOM    143  NH1 ARG C  11     -11.640   3.868 -18.105  0.00  0.00      CHNA  
ATOM    144 HH11 ARG C  11     -11.975   4.809 -18.247  0.00  0.00      CHNA  
ATOM    145 HH12 ARG C  11     -11.631   3.359 -17.276  0.00  0.00      CHNA  
ATOM    146  NH2 ARG C  11     -11.316   3.981 -20.406  0.00  0.00      CHNA  
ATOM    147 HH21 ARG C  11     -11.932   4.819 -20.515  0.00  0.00      CHNA  
ATOM    148 HH22 ARG C  11     -11.031   3.467 -21.188  0.00  0.00      CHNA  
ATOM    149  C   ARG C  11      -6.363  -0.502 -17.352  0.00  0.00      CHNA  
ATOM    150  O   ARG C  11      -5.981   0.192 -16.386  0.00  0.00      CHNA  
ATOM    151  N   LEU C  12      -6.644  -1.798 -17.140  0.00  0.00      CHNA  
ATOM    152  HN  LEU C  12      -6.858  -2.412 -17.915  0.00  0.00      CHNA  
ATOM    153  CA  LEU C  12      -6.627  -2.355 -15.775  0.00  0.00      CHNA  
ATOM    154  HA  LEU C  12      -6.992  -1.676 -15.082  0.00  0.00      CHNA  
ATOM    155  CB  LEU C  12      -7.430  -3.698 -15.653  0.00  0.00      CHNA  
ATOM    156  HB1 LEU C  12      -8.397  -3.657 -16.200  0.00  0.00      CHNA  
ATOM    157  HB2 LEU C  12      -6.830  -4.490 -16.093  0.00  0.00      CHNA  
ATOM    158  CG  LEU C  12      -7.911  -4.166 -14.252  0.00  0.00      CHNA  
ATOM    159  HG  LEU C  12      -6.952  -4.402 -13.652  0.00  0.00      CHNA  
ATOM    160  CD1 LEU C  12      -8.630  -5.549 -14.520  0.00  0.00      CHNA  
ATOM    161 HD11 LEU C  12      -9.698  -5.419 -14.852  0.00  0.00      CHNA  
ATOM    162 HD12 LEU C  12      -7.994  -6.070 -15.280  0.00  0.00      CHNA  
ATOM    163 HD13 LEU C  12      -8.707  -6.165 -13.622  0.00  0.00      CHNA  
ATOM    164  CD2 LEU C  12      -8.812  -3.083 -13.638  0.00  0.00      CHNA  
ATOM    165 HD21 LEU C  12      -9.728  -2.950 -14.338  0.00  0.00      CHNA  
ATOM    166 HD22 LEU C  12      -9.194  -3.446 -12.689  0.00  0.00      CHNA  
ATOM    167 HD23 LEU C  12      -8.366  -2.045 -13.565  0.00  0.00      CHNA  
ATOM    168  C   LEU C  12      -5.207  -2.550 -15.353  0.00  0.00      CHNA  
ATOM    169  O   LEU C  12      -4.887  -2.476 -14.152  0.00  0.00      CHNA  
ATOM    170  N   GLY C  13      -4.248  -2.775 -16.253  0.00  0.00      CHNA  
ATOM    171  HN  GLY C  13      -4.440  -2.679 -17.201  0.00  0.00      CHNA  
ATOM    172  CA  GLY C  13      -2.835  -2.909 -15.894  0.00  0.00      CHNA  
ATOM    173  HA1 GLY C  13      -2.409  -3.233 -16.830  0.00  0.00      CHNA  
ATOM    174  HA2 GLY C  13      -2.688  -3.615 -15.086  0.00  0.00      CHNA  
ATOM    175  C   GLY C  13      -2.191  -1.639 -15.516  0.00  0.00      CHNA  
ATOM    176  O   GLY C  13      -1.181  -1.596 -14.836  0.00  0.00      CHNA  
ATOM    177  N   LEU C  14      -2.730  -0.525 -15.980  0.00  0.00      CHNA  
ATOM    178  HN  LEU C  14      -3.483  -0.598 -16.640  0.00  0.00      CHNA  
ATOM    179  CA  LEU C  14      -2.512   0.836 -15.472  0.00  0.00      CHNA  
ATOM    180  HA  LEU C  14      -1.415   0.888 -15.286  0.00  0.00      CHNA  
ATOM    181  CB  LEU C  14      -2.879   1.880 -16.483  0.00  0.00      CHNA  
ATOM    182  HB1 LEU C  14      -3.958   1.852 -16.583  0.00  0.00      CHNA  
ATOM    183  HB2 LEU C  14      -2.692   2.943 -16.148  0.00  0.00      CHNA  
ATOM    184  CG  LEU C  14      -2.212   1.785 -17.888  0.00  0.00      CHNA  
ATOM    185  HG  LEU C  14      -2.247   0.736 -18.166  0.00  0.00      CHNA  
ATOM    186  CD1 LEU C  14      -0.736   2.020 -17.789  0.00  0.00      CHNA  
ATOM    187 HD11 LEU C  14      -0.344   2.179 -18.786  0.00  0.00      CHNA  
ATOM    188 HD12 LEU C  14      -0.466   2.837 -17.081  0.00  0.00      CHNA  
ATOM    189 HD13 LEU C  14      -0.273   1.131 -17.342  0.00  0.00      CHNA  
ATOM    190  CD2 LEU C  14      -2.951   2.697 -18.907  0.00  0.00      CHNA  
ATOM    191 HD21 LEU C  14      -2.889   3.694 -18.553  0.00  0.00      CHNA  
ATOM    192 HD22 LEU C  14      -2.637   2.561 -19.917  0.00  0.00      CHNA  
ATOM    193 HD23 LEU C  14      -4.035   2.549 -18.808  0.00  0.00      CHNA  
ATOM    194  C   LEU C  14      -3.057   1.057 -14.091  0.00  0.00      CHNA  
ATOM    195  O   LEU C  14      -2.366   1.467 -13.088  0.00  0.00      CHNA  
ATOM    196  N   ILE C  15      -4.315   0.624 -13.873  0.00  0.00      CHNA  
ATOM    197  HN  ILE C  15      -4.853   0.299 -14.701  0.00  0.00      CHNA  
ATOM    198  CA  ILE C  15      -5.093   0.851 -12.638  0.00  0.00      CHNA  
ATOM    199  HA  ILE C  15      -4.850   1.849 -12.220  0.00  0.00      CHNA  
ATOM    200  CB  ILE C  15      -6.600   0.569 -12.832  0.00  0.00      CHNA  
ATOM    201  HB  ILE C  15      -6.770  -0.486 -13.210  0.00  0.00      CHNA  
ATOM    202  CG2 ILE C  15      -7.215   0.431 -11.452  0.00  0.00      CHNA  
ATOM    203 HG21 ILE C  15      -8.258   0.609 -11.400  0.00  0.00      CHNA  
ATOM    204 HG22 ILE C  15      -7.012  -0.626 -11.052  0.00  0.00      CHNA  
ATOM    205 HG23 ILE C  15      -6.722   1.161 -10.788  0.00  0.00      CHNA  
ATOM    206  CG1 ILE C  15      -7.228   1.667 -13.702  0.00  0.00      CHNA  
ATOM    207 HG11 ILE C  15      -7.329   2.533 -13.037  0.00  0.00      CHNA  
ATOM    208 HG12 ILE C  15      -6.602   1.997 -14.608  0.00  0.00      CHNA  
ATOM    209  CD  ILE C  15      -8.606   1.228 -14.139  0.00  0.00      CHNA  
ATOM    210  HD1 ILE C  15      -9.249   0.906 -13.265  0.00  0.00      CHNA  
ATOM    211  HD2 ILE C  15      -9.082   2.048 -14.702  0.00  0.00      CHNA  
ATOM    212  HD3 ILE C  15      -8.491   0.334 -14.847  0.00  0.00      CHNA  
ATOM    213  C   ILE C  15      -4.475  -0.058 -11.559  0.00  0.00      CHNA  
ATOM    214  O   ILE C  15      -4.221   0.401 -10.465  0.00  0.00      CHNA  
ATOM    215  N   LEU C  16      -4.190  -1.383 -11.862  0.00  0.00      CHNA  
ATOM    216  HN  LEU C  16      -4.404  -1.754 -12.782  0.00  0.00      CHNA  
ATOM    217  CA  LEU C  16      -3.449  -2.243 -10.918  0.00  0.00      CHNA  
ATOM    218  HA  LEU C  16      -3.826  -2.090  -9.920  0.00  0.00      CHNA  
ATOM    219  CB  LEU C  16      -3.643  -3.785 -11.238  0.00  0.00      CHNA  
ATOM    220  HB1 LEU C  16      -3.258  -4.063 -12.238  0.00  0.00      CHNA  
ATOM    221  HB2 LEU C  16      -2.971  -4.463 -10.602  0.00  0.00      CHNA  
ATOM    222  CG  LEU C  16      -5.038  -4.195 -11.124  0.00  0.00      CHNA  
ATOM    223  HG  LEU C  16      -5.693  -3.434 -11.595  0.00  0.00      CHNA  
ATOM    224  CD1 LEU C  16      -5.571  -4.175  -9.639  0.00  0.00      CHNA  
ATOM    225 HD11 LEU C  16      -5.200  -5.021  -9.031  0.00  0.00      CHNA  
ATOM    226 HD12 LEU C  16      -5.439  -3.209  -9.101  0.00  0.00      CHNA  
ATOM    227 HD13 LEU C  16      -6.741  -4.261  -9.668  0.00  0.00      CHNA  
ATOM    228  CD2 LEU C  16      -5.431  -5.596 -11.669  0.00  0.00      CHNA  
ATOM    229 HD21 LEU C  16      -6.496  -5.787 -11.579  0.00  0.00      CHNA  
ATOM    230 HD22 LEU C  16      -5.163  -5.837 -12.735  0.00  0.00      CHNA  
ATOM    231 HD23 LEU C  16      -4.965  -6.349 -10.985  0.00  0.00      CHNA  
ATOM    232  C   LEU C  16      -2.012  -1.883 -10.658  0.00  0.00      CHNA  
ATOM    233  O   LEU C  16      -1.478  -2.098  -9.543  0.00  0.00      CHNA  
ATOM    234  N   ALA C  17      -1.208  -1.421 -11.654  0.00  0.00      CHNA  
ATOM    235  HN  ALA C  17      -1.539  -1.483 -12.630  0.00  0.00      CHNA  
ATOM    236  CA  ALA C  17       0.147  -0.981 -11.406  0.00  0.00      CHNA  
ATOM    237  HA  ALA C  17       0.752  -1.838 -10.923  0.00  0.00      CHNA  
ATOM    238  CB  ALA C  17       0.869  -0.614 -12.690  0.00  0.00      CHNA  
ATOM    239  HB1 ALA C  17       1.927  -0.472 -12.528  0.00  0.00      CHNA  
ATOM    240  HB2 ALA C  17       0.966  -1.518 -13.360  0.00  0.00      CHNA  
ATOM    241  HB3 ALA C  17       0.443   0.221 -13.280  0.00  0.00      CHNA  
ATOM    242  C   ALA C  17       0.230   0.210 -10.488  0.00  0.00      CHNA  
ATOM    243  O   ALA C  17       1.090   0.519  -9.676  0.00  0.00      CHNA  
ATOM    244  N   MET C  18      -0.672   1.088 -10.701  0.00  0.00      CHNA  
ATOM    245  HN  MET C  18      -1.219   1.034 -11.451  0.00  0.00      CHNA  
ATOM    246  CA  MET C  18      -0.768   2.265  -9.819  0.00  0.00      CHNA  
ATOM    247  HA  MET C  18       0.244   2.722  -9.649  0.00  0.00      CHNA  
ATOM    248  CB  MET C  18      -1.627   3.327 -10.444  0.00  0.00      CHNA  
ATOM    249  HB1 MET C  18      -1.545   3.181 -11.571  0.00  0.00      CHNA  
ATOM    250  HB2 MET C  18      -2.679   3.184 -10.159  0.00  0.00      CHNA  
ATOM    251  CG  MET C  18      -1.193   4.772 -10.103  0.00  0.00      CHNA  
ATOM    252  HG1 MET C  18      -1.156   4.872  -8.970  0.00  0.00      CHNA  
ATOM    253  HG2 MET C  18      -0.233   4.984 -10.544  0.00  0.00      CHNA  
ATOM    254  SD  MET C  18      -2.267   6.043 -10.777  0.00  0.00      CHNA  
ATOM    255  CE  MET C  18      -1.998   5.673 -12.525  0.00  0.00      CHNA  
ATOM    256  HE1 MET C  18      -0.986   5.479 -12.820  0.00  0.00      CHNA  
ATOM    257  HE2 MET C  18      -2.590   4.859 -12.994  0.00  0.00      CHNA  
ATOM    258  HE3 MET C  18      -2.339   6.624 -13.003  0.00  0.00      CHNA  
ATOM    259  C   MET C  18      -1.240   1.994  -8.389  0.00  0.00      CHNA  
ATOM    260  O   MET C  18      -0.651   2.422  -7.382  0.00  0.00      CHNA  
ATOM    261  N   ALA C  19      -2.238   1.136  -8.236  0.00  0.00      CHNA  
ATOM    262  HN  ALA C  19      -2.620   0.731  -9.078  0.00  0.00      CHNA  
ATOM    263  CA  ALA C  19      -2.771   0.684  -6.951  0.00  0.00      CHNA  
ATOM    264  HA  ALA C  19      -3.163   1.471  -6.355  0.00  0.00      CHNA  
ATOM    265  CB  ALA C  19      -3.948  -0.278  -7.213  0.00  0.00      CHNA  
ATOM    266  HB1 ALA C  19      -4.724   0.204  -7.839  0.00  0.00      CHNA  
ATOM    267  HB2 ALA C  19      -3.603  -1.149  -7.725  0.00  0.00      CHNA  
ATOM    268  HB3 ALA C  19      -4.466  -0.552  -6.290  0.00  0.00      CHNA  
ATOM    269  C   ALA C  19      -1.713  -0.071  -6.152  0.00  0.00      CHNA  
ATOM    270  O   ALA C  19      -1.506   0.114  -4.983  0.00  0.00      CHNA  
ATOM    271  N   GLY C  20      -0.879  -0.935  -6.812  0.00  0.00      CHNA  
ATOM    272  HN  GLY C  20      -1.063  -1.102  -7.809  0.00  0.00      CHNA  
ATOM    273  CA  GLY C  20       0.322  -1.543  -6.100  0.00  0.00      CHNA  
ATOM    274  HA1 GLY C  20       0.809  -2.224  -6.770  0.00  0.00      CHNA  
ATOM    275  HA2 GLY C  20      -0.102  -1.958  -5.241  0.00  0.00      CHNA  
ATOM    276  C   GLY C  20       1.402  -0.568  -5.753  0.00  0.00      CHNA  
ATOM    277  O   GLY C  20       1.988  -0.706  -4.746  0.00  0.00      CHNA  
ATOM    278  N   ASN C  21       1.583   0.480  -6.530  0.00  0.00      CHNA  
ATOM    279  HN  ASN C  21       1.298   0.456  -7.468  0.00  0.00      CHNA  
ATOM    280  CA  ASN C  21       2.320   1.599  -6.141  0.00  0.00      CHNA  
ATOM    281  HA  ASN C  21       3.305   1.223  -5.883  0.00  0.00      CHNA  
ATOM    282  CB  ASN C  21       2.495   2.751  -7.203  0.00  0.00      CHNA  
ATOM    283  HB1 ASN C  21       2.436   2.335  -8.225  0.00  0.00      CHNA  
ATOM    284  HB2 ASN C  21       1.657   3.424  -7.143  0.00  0.00      CHNA  
ATOM    285  CG  ASN C  21       3.825   3.498  -7.007  0.00  0.00      CHNA  
ATOM    286  OD1 ASN C  21       4.240   3.967  -5.945  0.00  0.00      CHNA  
ATOM    287  ND2 ASN C  21       4.604   3.540  -8.123  0.00  0.00      CHNA  
ATOM    288 HD21 ASN C  21       5.464   4.015  -7.902  0.00  0.00      CHNA  
ATOM    289 HD22 ASN C  21       4.471   2.900  -8.881  0.00  0.00      CHNA  
ATOM    290  C   ASN C  21       1.805   2.227  -4.809  0.00  0.00      CHNA  
ATOM    291  O   ASN C  21       2.550   2.427  -3.846  0.00  0.00      CHNA  
ATOM    292  N   ALA C  22       0.452   2.492  -4.750  0.00  0.00      CHNA  
ATOM    293  HN  ALA C  22      -0.153   2.275  -5.600  0.00  0.00      CHNA  
ATOM    294  CA  ALA C  22      -0.253   3.068  -3.633  0.00  0.00      CHNA  
ATOM    295  HA  ALA C  22       0.299   3.962  -3.315  0.00  0.00      CHNA  
ATOM    296  CB  ALA C  22      -1.603   3.546  -4.180  0.00  0.00      CHNA  
ATOM    297  HB1 ALA C  22      -1.423   4.449  -4.852  0.00  0.00      CHNA  
ATOM    298  HB2 ALA C  22      -2.185   2.682  -4.577  0.00  0.00      CHNA  
ATOM    299  HB3 ALA C  22      -2.205   3.918  -3.309  0.00  0.00      CHNA  
ATOM    300  C   ALA C  22      -0.355   2.221  -2.395  0.00  0.00      CHNA  
ATOM    301  O   ALA C  22      -0.062   2.694  -1.319  0.00  0.00      CHNA  
ATOM    302  N   VAL C  23      -0.659   0.976  -2.431  0.00  0.00      CHNA  
ATOM    303  HN  VAL C  23      -0.834   0.491  -3.297  0.00  0.00      CHNA  
ATOM    304  CA  VAL C  23      -0.878   0.034  -1.353  0.00  0.00      CHNA  
ATOM    305  HA  VAL C  23      -1.323   0.572  -0.510  0.00  0.00      CHNA  
ATOM    306  CB  VAL C  23      -1.745  -1.214  -1.652  0.00  0.00      CHNA  
ATOM    307  HB  VAL C  23      -1.355  -1.550  -2.602  0.00  0.00      CHNA  
ATOM    308  CG1 VAL C  23      -1.643  -2.379  -0.687  0.00  0.00      CHNA  
ATOM    309 HG11 VAL C  23      -0.557  -2.688  -0.772  0.00  0.00      CHNA  
ATOM    310 HG12 VAL C  23      -1.849  -2.144   0.428  0.00  0.00      CHNA  
ATOM    311 HG13 VAL C  23      -2.233  -3.189  -1.113  0.00  0.00      CHNA  
ATOM    312  CG2 VAL C  23      -3.196  -0.813  -1.852  0.00  0.00      CHNA  
ATOM    313 HG21 VAL C  23      -3.831  -1.615  -2.343  0.00  0.00      CHNA  
ATOM    314 HG22 VAL C  23      -3.695  -0.458  -0.921  0.00  0.00      CHNA  
ATOM    315 HG23 VAL C  23      -3.389  -0.059  -2.685  0.00  0.00      CHNA  
ATOM    316  C   VAL C  23       0.438  -0.447  -0.792  0.00  0.00      CHNA  
ATOM    317  O   VAL C  23       1.261  -1.169  -1.349  0.00  0.00      CHNA  
ATOM    318  N   GLY C  24       0.674  -0.055   0.464  0.00  0.00      CHNA  
ATOM    319  HN  GLY C  24       0.016   0.517   1.052  0.00  0.00      CHNA  
ATOM    320  CA  GLY C  24       1.834  -0.613   1.113  0.00  0.00      CHNA  
ATOM    321  HA1 GLY C  24       2.684  -0.150   0.692  0.00  0.00      CHNA  
ATOM    322  HA2 GLY C  24       1.868  -1.676   1.007  0.00  0.00      CHNA  
ATOM    323  C   GLY C  24       1.896  -0.319   2.606  0.00  0.00      CHNA  
ATOM    324  O   GLY C  24       0.835  -0.296   3.329  0.00  0.00      CHNA  
ATOM    325  N   LEU C  25       3.126  -0.127   3.090  0.00  0.00      CHNA  
ATOM    326  HN  LEU C  25       3.893  -0.170   2.454  0.00  0.00      CHNA  
ATOM    327  CA  LEU C  25       3.377   0.068   4.480  0.00  0.00      CHNA  
ATOM    328  HA  LEU C  25       2.959  -0.810   5.017  0.00  0.00      CHNA  
ATOM    329  CB  LEU C  25       4.956   0.305   4.707  0.00  0.00      CHNA  
ATOM    330  HB1 LEU C  25       5.369   1.164   4.208  0.00  0.00      CHNA  
ATOM    331  HB2 LEU C  25       5.244   0.463   5.772  0.00  0.00      CHNA  
ATOM    332  CG  LEU C  25       5.874  -0.882   4.307  0.00  0.00      CHNA  
ATOM    333  HG  LEU C  25       5.830  -0.928   3.179  0.00  0.00      CHNA  
ATOM    334  CD1 LEU C  25       5.454  -2.283   4.887  0.00  0.00      CHNA  
ATOM    335 HD11 LEU C  25       4.408  -2.462   4.663  0.00  0.00      CHNA  
ATOM    336 HD12 LEU C  25       6.011  -3.088   4.361  0.00  0.00      CHNA  
ATOM    337 HD13 LEU C  25       5.538  -2.348   5.960  0.00  0.00      CHNA  
ATOM    338  CD2 LEU C  25       7.357  -0.480   4.642  0.00  0.00      CHNA  
ATOM    339 HD21 LEU C  25       8.020  -1.033   3.870  0.00  0.00      CHNA  
ATOM    340 HD22 LEU C  25       7.341   0.614   4.562  0.00  0.00      CHNA  
ATOM    341 HD23 LEU C  25       7.671  -0.764   5.658  0.00  0.00      CHNA  
ATOM    342  C   LEU C  25       2.786   1.254   5.172  0.00  0.00      CHNA  
ATOM    343  O   LEU C  25       2.379   1.250   6.381  0.00  0.00      CHNA  
ATOM    344  N   GLY C  26       2.462   2.269   4.364  0.00  0.00      CHNA  
ATOM    345  HN  GLY C  26       2.680   2.205   3.352  0.00  0.00      CHNA  
ATOM    346  CA  GLY C  26       1.726   3.435   4.854  0.00  0.00      CHNA  
ATOM    347  HA1 GLY C  26       1.829   4.137   4.067  0.00  0.00      CHNA  
ATOM    348  HA2 GLY C  26       2.215   3.724   5.759  0.00  0.00      CHNA  
ATOM    349  C   GLY C  26       0.220   3.273   5.056  0.00  0.00      CHNA  
ATOM    350  O   GLY C  26      -0.355   4.117   5.711  0.00  0.00      CHNA  
ATOM    351  N   ASN C  27      -0.369   2.144   4.646  0.00  0.00      CHNA  
ATOM    352  HN  ASN C  27       0.058   1.572   3.933  0.00  0.00      CHNA  
ATOM    353  CA  ASN C  27      -1.693   1.804   4.953  0.00  0.00      CHNA  
ATOM    354  HA  ASN C  27      -2.389   2.624   5.049  0.00  0.00      CHNA  
ATOM    355  CB  ASN C  27      -2.200   0.836   3.922  0.00  0.00      CHNA  
ATOM    356  HB1 ASN C  27      -1.470   0.032   3.748  0.00  0.00      CHNA  
ATOM    357  HB2 ASN C  27      -3.230   0.401   4.148  0.00  0.00      CHNA  
ATOM    358  CG  ASN C  27      -2.369   1.456   2.592  0.00  0.00      CHNA  
ATOM    359  OD1 ASN C  27      -1.422   1.910   1.964  0.00  0.00      CHNA  
ATOM    360  ND2 ASN C  27      -3.659   1.530   2.138  0.00  0.00      CHNA  
ATOM    361 HD21 ASN C  27      -3.847   2.044   1.359  0.00  0.00      CHNA  
ATOM    362 HD22 ASN C  27      -4.423   1.221   2.668  0.00  0.00      CHNA  
ATOM    363  C   ASN C  27      -1.701   0.925   6.157  0.00  0.00      CHNA  
ATOM    364  O   ASN C  27      -2.535   1.053   7.048  0.00  0.00      CHNA  
ATOM    365  N   PHE C  28      -0.788  -0.061   6.225  0.00  0.00      CHNA  
ATOM    366  HN  PHE C  28      -0.202  -0.099   5.380  0.00  0.00      CHNA  
ATOM    367  CA  PHE C  28      -0.705  -1.182   7.098  0.00  0.00      CHNA  
ATOM    368  HA  PHE C  28      -1.755  -1.336   7.448  0.00  0.00      CHNA  
ATOM    369  CB  PHE C  28      -0.054  -2.441   6.419  0.00  0.00      CHNA  
ATOM    370  HB1 PHE C  28       0.939  -2.250   5.977  0.00  0.00      CHNA  
ATOM    371  HB2 PHE C  28      -0.076  -3.201   7.269  0.00  0.00      CHNA  
ATOM    372  CG  PHE C  28      -1.018  -2.909   5.339  0.00  0.00      CHNA  
ATOM    373  CD1 PHE C  28      -2.354  -3.328   5.504  0.00  0.00      CHNA  
ATOM    374  HD1 PHE C  28      -2.774  -3.399   6.502  0.00  0.00      CHNA  
ATOM    375  CE1 PHE C  28      -3.184  -3.703   4.487  0.00  0.00      CHNA  
ATOM    376  HE1 PHE C  28      -4.248  -3.829   4.626  0.00  0.00      CHNA  
ATOM    377  CZ  PHE C  28      -2.655  -3.685   3.166  0.00  0.00      CHNA  
ATOM    378  HZ  PHE C  28      -3.267  -4.118   2.410  0.00  0.00      CHNA  
ATOM    379  CD2 PHE C  28      -0.480  -2.956   4.070  0.00  0.00      CHNA  
ATOM    380  HD2 PHE C  28       0.559  -2.748   3.935  0.00  0.00      CHNA  
ATOM    381  CE2 PHE C  28      -1.320  -3.239   2.978  0.00  0.00      CHNA  
ATOM    382  HE2 PHE C  28      -0.868  -3.306   1.980  0.00  0.00      CHNA  
ATOM    383  C   PHE C  28       0.092  -0.887   8.350  0.00  0.00      CHNA  
ATOM    384  O   PHE C  28      -0.031  -1.636   9.334  0.00  0.00      CHNA  
ATOM    385  N   LEU C  29       1.007   0.111   8.351  0.00  0.00      CHNA  
ATOM    386  HN  LEU C  29       1.209   0.623   7.492  0.00  0.00      CHNA  
ATOM    387  CA  LEU C  29       1.817   0.317   9.515  0.00  0.00      CHNA  
ATOM    388  HA  LEU C  29       1.428  -0.207  10.363  0.00  0.00      CHNA  
ATOM    389  CB  LEU C  29       3.268  -0.123   9.309  0.00  0.00      CHNA  
ATOM    390  HB1 LEU C  29       3.529   0.020   8.260  0.00  0.00      CHNA  
ATOM    391  HB2 LEU C  29       3.946   0.596   9.842  0.00  0.00      CHNA  
ATOM    392  CG  LEU C  29       3.723  -1.524   9.745  0.00  0.00      CHNA  
ATOM    393  HG  LEU C  29       3.204  -2.358   9.174  0.00  0.00      CHNA  
ATOM    394  CD1 LEU C  29       3.559  -1.841  11.262  0.00  0.00      CHNA  
ATOM    395 HD11 LEU C  29       4.081  -1.098  11.913  0.00  0.00      CHNA  
ATOM    396 HD12 LEU C  29       2.541  -2.033  11.438  0.00  0.00      CHNA  
ATOM    397 HD13 LEU C  29       4.063  -2.864  11.538  0.00  0.00      CHNA  
ATOM    398  CD2 LEU C  29       5.155  -1.715   9.147  0.00  0.00      CHNA  
ATOM    399 HD21 LEU C  29       5.133  -1.468   8.098  0.00  0.00      CHNA  
ATOM    400 HD22 LEU C  29       5.600  -0.938   9.838  0.00  0.00      CHNA  
ATOM    401 HD23 LEU C  29       5.484  -2.715   9.217  0.00  0.00      CHNA  
ATOM    402  C   LEU C  29       1.668   1.768   9.939  0.00  0.00      CHNA  
ATOM    403  O   LEU C  29       1.636   2.156  11.119  0.00  0.00      CHNA  
ATOM    404  N   ARG C  30       1.618   2.696   8.947  0.00  0.00      CHNA  
ATOM    405  HN  ARG C  30       1.596   2.420   7.949  0.00  0.00      CHNA  
ATOM    406  CA  ARG C  30       1.719   4.089   9.179  0.00  0.00      CHNA  
ATOM    407  HA  ARG C  30       2.335   4.329  10.048  0.00  0.00      CHNA  
ATOM    408  CB  ARG C  30       2.552   4.852   8.142  0.00  0.00      CHNA  
ATOM    409  HB1 ARG C  30       3.324   4.140   7.717  0.00  0.00      CHNA  
ATOM    410  HB2 ARG C  30       1.900   5.123   7.297  0.00  0.00      CHNA  
ATOM    411  CG  ARG C  30       3.310   6.158   8.559  0.00  0.00      CHNA  
ATOM    412  HG1 ARG C  30       2.497   6.742   9.069  0.00  0.00      CHNA  
ATOM    413  HG2 ARG C  30       4.044   5.998   9.455  0.00  0.00      CHNA  
ATOM    414  CD  ARG C  30       3.900   6.894   7.329  0.00  0.00      CHNA  
ATOM    415  HD1 ARG C  30       4.863   6.283   7.090  0.00  0.00      CHNA  
ATOM    416  HD2 ARG C  30       3.192   6.837   6.423  0.00  0.00      CHNA  
ATOM    417  NE  ARG C  30       4.495   8.147   7.845  0.00  0.00      CHNA  
ATOM    418  HE  ARG C  30       5.438   8.254   8.042  0.00  0.00      CHNA  
ATOM    419  CZ  ARG C  30       3.880   9.367   7.687  0.00  0.00      CHNA  
ATOM    420  NH1 ARG C  30       2.637   9.489   7.320  0.00  0.00      CHNA  
ATOM    421 HH11 ARG C  30       2.278  10.392   7.104  0.00  0.00      CHNA  
ATOM    422 HH12 ARG C  30       2.028   8.749   7.162  0.00  0.00      CHNA  
ATOM    423  NH2 ARG C  30       4.587  10.498   7.971  0.00  0.00      CHNA  
ATOM    424 HH21 ARG C  30       4.141  11.376   7.921  0.00  0.00      CHNA  
ATOM    425 HH22 ARG C  30       5.497  10.402   8.314  0.00  0.00      CHNA  
ATOM    426  C   ARG C  30       0.401   4.784   9.451  0.00  0.00      CHNA  
ATOM    427  O   ARG C  30       0.328   5.393  10.511  0.00  0.00      CHNA  
ATOM    428  N   PHE C  31      -0.680   4.588   8.595  0.00  0.00      CHNA  
ATOM    429  HN  PHE C  31      -0.490   3.897   7.818  0.00  0.00      CHNA  
ATOM    430  CA  PHE C  31      -2.098   4.954   8.797  0.00  0.00      CHNA  
ATOM    431  HA  PHE C  31      -2.115   6.054   8.658  0.00  0.00      CHNA  
ATOM    432  CB  PHE C  31      -3.031   4.486   7.635  0.00  0.00      CHNA  
ATOM    433  HB1 PHE C  31      -2.711   5.097   6.842  0.00  0.00      CHNA  
ATOM    434  HB2 PHE C  31      -2.894   3.401   7.414  0.00  0.00      CHNA  
ATOM    435  CG  PHE C  31      -4.539   4.801   7.773  0.00  0.00      CHNA  
ATOM    436  CD1 PHE C  31      -4.957   6.078   7.560  0.00  0.00      CHNA  
ATOM    437  HD1 PHE C  31      -4.268   6.871   7.342  0.00  0.00      CHNA  
ATOM    438  CE1 PHE C  31      -6.281   6.341   7.763  0.00  0.00      CHNA  
ATOM    439  HE1 PHE C  31      -6.709   7.278   7.582  0.00  0.00      CHNA  
ATOM    440  CZ  PHE C  31      -7.200   5.280   8.080  0.00  0.00      CHNA  
ATOM    441  HZ  PHE C  31      -8.256   5.502   8.340  0.00  0.00      CHNA  
ATOM    442  CD2 PHE C  31      -5.350   3.768   8.140  0.00  0.00      CHNA  
ATOM    443  HD2 PHE C  31      -4.927   2.793   8.107  0.00  0.00      CHNA  
ATOM    444  CE2 PHE C  31      -6.721   4.017   8.251  0.00  0.00      CHNA  
ATOM    445  HE2 PHE C  31      -7.392   3.224   8.465  0.00  0.00      CHNA  
ATOM    446  C   PHE C  31      -2.666   4.720  10.146  0.00  0.00      CHNA  
ATOM    447  O   PHE C  31      -3.140   5.695  10.805  0.00  0.00      CHNA  
ATOM    448  N   PRO C  32      -2.538   3.455  10.757  0.00  0.00      CHNA  
ATOM    449  CD  PRO C  32      -2.587   2.119  10.021  0.00  0.00      CHNA  
ATOM    450  HD1 PRO C  32      -3.193   2.173   9.110  0.00  0.00      CHNA  
ATOM    451  HD2 PRO C  32      -1.520   1.758   9.765  0.00  0.00      CHNA  
ATOM    452  CA  PRO C  32      -3.047   3.269  12.107  0.00  0.00      CHNA  
ATOM    453  HA  PRO C  32      -4.027   3.597  12.077  0.00  0.00      CHNA  
ATOM    454  CB  PRO C  32      -2.905   1.782  12.291  0.00  0.00      CHNA  
ATOM    455  HB1 PRO C  32      -3.442   1.375  13.218  0.00  0.00      CHNA  
ATOM    456  HB2 PRO C  32      -1.844   1.642  12.536  0.00  0.00      CHNA  
ATOM    457  CG  PRO C  32      -3.224   1.164  10.988  0.00  0.00      CHNA  
ATOM    458  HG1 PRO C  32      -2.784   0.150  10.855  0.00  0.00      CHNA  
ATOM    459  HG2 PRO C  32      -4.328   1.115  10.869  0.00  0.00      CHNA  
ATOM    460  C   PRO C  32      -2.435   3.938  13.298  0.00  0.00      CHNA  
ATOM    461  O   PRO C  32      -3.136   4.444  14.115  0.00  0.00      CHNA  
ATOM    462  N   VAL C  33      -1.116   4.193  13.180  0.00  0.00      CHNA  
ATOM    463  HN  VAL C  33      -0.604   3.975  12.309  0.00  0.00      CHNA  
ATOM    464  CA  VAL C  33      -0.397   5.130  14.094  0.00  0.00      CHNA  
ATOM    465  HA  VAL C  33      -0.647   4.834  15.114  0.00  0.00      CHNA  
ATOM    466  CB  VAL C  33       1.126   5.087  13.865  0.00  0.00      CHNA  
ATOM    467  HB  VAL C  33       1.382   5.328  12.851  0.00  0.00      CHNA  
ATOM    468  CG1 VAL C  33       1.840   6.060  14.818  0.00  0.00      CHNA  
ATOM    469 HG11 VAL C  33       2.968   5.906  14.725  0.00  0.00      CHNA  
ATOM    470 HG12 VAL C  33       1.610   7.122  14.520  0.00  0.00      CHNA  
ATOM    471 HG13 VAL C  33       1.495   5.963  15.858  0.00  0.00      CHNA  
ATOM    472  CG2 VAL C  33       1.607   3.650  14.200  0.00  0.00      CHNA  
ATOM    473 HG21 VAL C  33       0.994   2.950  13.641  0.00  0.00      CHNA  
ATOM    474 HG22 VAL C  33       2.628   3.507  13.928  0.00  0.00      CHNA  
ATOM    475 HG23 VAL C  33       1.621   3.464  15.336  0.00  0.00      CHNA  
ATOM    476  C   VAL C  33      -0.899   6.565  13.893  0.00  0.00      CHNA  
ATOM    477  O   VAL C  33      -1.185   7.266  14.867  0.00  0.00      CHNA  
ATOM    478  N   GLN C  34      -1.090   7.013  12.626  0.00  0.00      CHNA  
ATOM    479  HN  GLN C  34      -0.785   6.490  11.832  0.00  0.00      CHNA  
ATOM    480  CA  GLN C  34      -1.686   8.336  12.428  0.00  0.00      CHNA  
ATOM    481  HA  GLN C  34      -0.988   8.962  12.940  0.00  0.00      CHNA  
ATOM    482  CB  GLN C  34      -1.648   8.757  11.001  0.00  0.00      CHNA  
ATOM    483  HB1 GLN C  34      -2.251   8.039  10.405  0.00  0.00      CHNA  
ATOM    484  HB2 GLN C  34      -2.082   9.691  10.895  0.00  0.00      CHNA  
ATOM    485  CG  GLN C  34      -0.231   8.708  10.292  0.00  0.00      CHNA  
ATOM    486  HG1 GLN C  34      -0.003   7.627  10.306  0.00  0.00      CHNA  
ATOM    487  HG2 GLN C  34      -0.229   8.983   9.268  0.00  0.00      CHNA  
ATOM    488  CD  GLN C  34       0.862   9.603  10.974  0.00  0.00      CHNA  
ATOM    489  OE1 GLN C  34       0.696  10.804  11.114  0.00  0.00      CHNA  
ATOM    490  NE2 GLN C  34       2.031   9.021  11.251  0.00  0.00      CHNA  
ATOM    491 HE21 GLN C  34       2.789   9.516  11.659  0.00  0.00      CHNA  
ATOM    492 HE22 GLN C  34       2.195   8.024  11.123  0.00  0.00      CHNA  
ATOM    493  C   GLN C  34      -3.088   8.516  12.989  0.00  0.00      CHNA  
ATOM    494  O   GLN C  34      -3.381   9.518  13.610  0.00  0.00      CHNA  
ATOM    495  N   ALA C  35      -4.040   7.498  12.852  0.00  0.00      CHNA  
ATOM    496  HN  ALA C  35      -3.776   6.638  12.457  0.00  0.00      CHNA  
ATOM    497  CA  ALA C  35      -5.299   7.409  13.523  0.00  0.00      CHNA  
ATOM    498  HA  ALA C  35      -5.871   8.277  13.356  0.00  0.00      CHNA  
ATOM    499  CB  ALA C  35      -5.900   6.178  12.870  0.00  0.00      CHNA  
ATOM    500  HB1 ALA C  35      -5.931   6.146  11.723  0.00  0.00      CHNA  
ATOM    501  HB2 ALA C  35      -5.300   5.363  13.198  0.00  0.00      CHNA  
ATOM    502  HB3 ALA C  35      -6.918   5.933  13.231  0.00  0.00      CHNA  
ATOM    503  C   ALA C  35      -5.219   7.282  15.084  0.00  0.00      CHNA  
ATOM    504  O   ALA C  35      -5.946   7.945  15.770  0.00  0.00      CHNA  
ATOM    505  N   ALA C  36      -4.398   6.309  15.635  0.00  0.00      CHNA  
ATOM    506  HN  ALA C  36      -3.803   5.755  15.011  0.00  0.00      CHNA  
ATOM    507  CA  ALA C  36      -4.171   6.269  17.095  0.00  0.00      CHNA  
ATOM    508  HA  ALA C  36      -5.089   5.908  17.523  0.00  0.00      CHNA  
ATOM    509  CB  ALA C  36      -3.157   5.097  17.356  0.00  0.00      CHNA  
ATOM    510  HB1 ALA C  36      -2.728   5.193  18.383  0.00  0.00      CHNA  
ATOM    511  HB2 ALA C  36      -3.770   4.126  17.318  0.00  0.00      CHNA  
ATOM    512  HB3 ALA C  36      -2.406   5.032  16.493  0.00  0.00      CHNA  
ATOM    513  C   ALA C  36      -3.666   7.531  17.764  0.00  0.00      CHNA  
ATOM    514  O   ALA C  36      -4.343   7.977  18.677  0.00  0.00      CHNA  
ATOM    515  N   GLU C  37      -2.607   8.083  17.101  0.00  0.00      CHNA  
ATOM    516  HN  GLU C  37      -2.199   7.636  16.274  0.00  0.00      CHNA  
ATOM    517  CA  GLU C  37      -1.936   9.293  17.669  0.00  0.00      CHNA  
ATOM    518  HA  GLU C  37      -1.619   9.067  18.639  0.00  0.00      CHNA  
ATOM    519  CB  GLU C  37      -0.699   9.550  16.748  0.00  0.00      CHNA  
ATOM    520  HB1 GLU C  37      -0.181   8.575  16.449  0.00  0.00      CHNA  
ATOM    521  HB2 GLU C  37      -1.009   9.902  15.732  0.00  0.00      CHNA  
ATOM    522  CG  GLU C  37       0.234  10.542  17.338  0.00  0.00      CHNA  
ATOM    523  HG1 GLU C  37      -0.195  11.554  17.172  0.00  0.00      CHNA  
ATOM    524  HG2 GLU C  37       0.394  10.289  18.413  0.00  0.00      CHNA  
ATOM    525  CD  GLU C  37       1.464  10.475  16.447  0.00  0.00      CHNA  
ATOM    526  OE1 GLU C  37       1.552  11.103  15.327  0.00  0.00      CHNA  
ATOM    527  OE2 GLU C  37       2.463  10.014  16.952  0.00  0.00      CHNA  
ATOM    528  C   GLU C  37      -2.814  10.502  17.756  0.00  0.00      CHNA  
ATOM    529  O   GLU C  37      -2.696  11.300  18.651  0.00  0.00      CHNA  
ATOM    530  N   ASN C  38      -3.776  10.614  16.809  0.00  0.00      CHNA  
ATOM    531  HN  ASN C  38      -4.076   9.812  16.296  0.00  0.00      CHNA  
ATOM    532  CA  ASN C  38      -4.542  11.849  16.580  0.00  0.00      CHNA  
ATOM    533  HA  ASN C  38      -4.322  12.532  17.358  0.00  0.00      CHNA  
ATOM    534  CB  ASN C  38      -4.257  12.343  15.129  0.00  0.00      CHNA  
ATOM    535  HB1 ASN C  38      -4.552  11.433  14.544  0.00  0.00      CHNA  
ATOM    536  HB2 ASN C  38      -4.884  13.195  14.903  0.00  0.00      CHNA  
ATOM    537  CG  ASN C  38      -2.789  12.767  14.949  0.00  0.00      CHNA  
ATOM    538  OD1 ASN C  38      -2.276  13.547  15.738  0.00  0.00      CHNA  
ATOM    539  ND2 ASN C  38      -2.122  12.142  13.939  0.00  0.00      CHNA  
ATOM    540 HD21 ASN C  38      -1.207  12.394  13.724  0.00  0.00      CHNA  
ATOM    541 HD22 ASN C  38      -2.588  11.512  13.331  0.00  0.00      CHNA  
ATOM    542  C   ASN C  38      -6.091  11.551  16.793  0.00  0.00      CHNA  
ATOM    543  O   ASN C  38      -6.835  12.194  16.075  0.00  0.00      CHNA  
ATOM    544  N   GLY C  39      -6.475  10.542  17.574  0.00  0.00      CHNA  
ATOM    545  HN  GLY C  39      -5.764  10.031  18.052  0.00  0.00      CHNA  
ATOM    546  CA  GLY C  39      -7.840  10.492  18.030  0.00  0.00      CHNA  
ATOM    547  HA1 GLY C  39      -8.165  11.528  18.130  0.00  0.00      CHNA  
ATOM    548  HA2 GLY C  39      -7.746   9.914  18.969  0.00  0.00      CHNA  
ATOM    549  C   GLY C  39      -8.920   9.721  17.277  0.00  0.00      CHNA  
ATOM    550  O   GLY C  39     -10.120  10.007  17.319  0.00  0.00      CHNA  
ATOM    551  N   GLY C  40      -8.506   8.780  16.455  0.00  0.00      CHNA  
ATOM    552  HN  GLY C  40      -7.510   8.606  16.401  0.00  0.00      CHNA  
ATOM    553  CA  GLY C  40      -9.365   7.918  15.642  0.00  0.00      CHNA  
ATOM    554  HA1 GLY C  40      -9.984   7.408  16.309  0.00  0.00      CHNA  
ATOM    555  HA2 GLY C  40      -8.899   7.076  15.184  0.00  0.00      CHNA  
ATOM    556  C   GLY C  40     -10.141   8.654  14.614  0.00  0.00      CHNA  
ATOM    557  O   GLY C  40      -9.621   9.135  13.580  0.00  0.00      CHNA  
ATOM    558  N   GLY C  41     -11.516   8.826  14.847  0.00  0.00      CHNA  
ATOM    559  HN  GLY C  41     -11.783   8.330  15.649  0.00  0.00      CHNA  
ATOM    560  CA  GLY C  41     -12.532   9.581  14.112  0.00  0.00      CHNA  
ATOM    561  HA1 GLY C  41     -13.467   9.584  14.659  0.00  0.00      CHNA  
ATOM    562  HA2 GLY C  41     -12.608   9.155  13.093  0.00  0.00      CHNA  
ATOM    563  C   GLY C  41     -12.147  11.038  14.095  0.00  0.00      CHNA  
ATOM    564  O   GLY C  41     -12.468  11.632  13.047  0.00  0.00      CHNA  
ATOM    565  N   ALA C  42     -11.360  11.574  15.057  0.00  0.00      CHNA  
ATOM    566  HN  ALA C  42     -11.226  11.077  15.898  0.00  0.00      CHNA  
ATOM    567  CA  ALA C  42     -10.781  12.902  15.010  0.00  0.00      CHNA  
ATOM    568  HA  ALA C  42     -11.516  13.645  14.708  0.00  0.00      CHNA  
ATOM    569  CB  ALA C  42     -10.189  13.401  16.399  0.00  0.00      CHNA  
ATOM    570  HB1 ALA C  42      -9.400  12.717  16.679  0.00  0.00      CHNA  
ATOM    571  HB2 ALA C  42      -9.831  14.479  16.439  0.00  0.00      CHNA  
ATOM    572  HB3 ALA C  42     -10.843  13.237  17.276  0.00  0.00      CHNA  
ATOM    573  C   ALA C  42      -9.824  13.093  13.849  0.00  0.00      CHNA  
ATOM    574  O   ALA C  42      -9.712  14.179  13.241  0.00  0.00      CHNA  
ATOM    575  N   PHE C  43      -8.975  12.081  13.469  0.00  0.00      CHNA  
ATOM    576  HN  PHE C  43      -8.924  11.172  13.900  0.00  0.00      CHNA  
ATOM    577  CA  PHE C  43      -8.138  12.113  12.294  0.00  0.00      CHNA  
ATOM    578  HA  PHE C  43      -7.476  12.999  12.248  0.00  0.00      CHNA  
ATOM    579  CB  PHE C  43      -7.120  10.872  12.341  0.00  0.00      CHNA  
ATOM    580  HB1 PHE C  43      -6.543  10.910  13.295  0.00  0.00      CHNA  
ATOM    581  HB2 PHE C  43      -7.705   9.898  12.235  0.00  0.00      CHNA  
ATOM    582  CG  PHE C  43      -6.167  10.946  11.231  0.00  0.00      CHNA  
ATOM    583  CD1 PHE C  43      -5.175  11.885  11.306  0.00  0.00      CHNA  
ATOM    584  HD1 PHE C  43      -5.118  12.570  12.189  0.00  0.00      CHNA  
ATOM    585  CE1 PHE C  43      -4.180  11.968  10.302  0.00  0.00      CHNA  
ATOM    586  HE1 PHE C  43      -3.340  12.596  10.343  0.00  0.00      CHNA  
ATOM    587  CZ  PHE C  43      -4.170  10.986   9.290  0.00  0.00      CHNA  
ATOM    588  HZ  PHE C  43      -3.442  10.987   8.571  0.00  0.00      CHNA  
ATOM    589  CD2 PHE C  43      -6.273  10.061  10.143  0.00  0.00      CHNA  
ATOM    590  HD2 PHE C  43      -7.171   9.465  10.121  0.00  0.00      CHNA  
ATOM    591  CE2 PHE C  43      -5.257  10.057   9.143  0.00  0.00      CHNA  
ATOM    592  HE2 PHE C  43      -5.423   9.338   8.335  0.00  0.00      CHNA  
ATOM    593  C   PHE C  43      -8.929  12.100  11.015  0.00  0.00      CHNA  
ATOM    594  O   PHE C  43      -8.445  12.560  10.008  0.00  0.00      CHNA  
ATOM    595  N   MET C  44     -10.099  11.427  10.896  0.00  0.00      CHNA  
ATOM    596  HN  MET C  44     -10.578  11.117  11.717  0.00  0.00      CHNA  
ATOM    597  CA  MET C  44     -10.667  11.083   9.591  0.00  0.00      CHNA  
ATOM    598  HA  MET C  44      -9.847  10.772   8.873  0.00  0.00      CHNA  
ATOM    599  CB  MET C  44     -11.653   9.933   9.742  0.00  0.00      CHNA  
ATOM    600  HB1 MET C  44     -12.597  10.301  10.238  0.00  0.00      CHNA  
ATOM    601  HB2 MET C  44     -11.879   9.623   8.746  0.00  0.00      CHNA  
ATOM    602  CG  MET C  44     -11.190   8.668  10.478  0.00  0.00      CHNA  
ATOM    603  HG1 MET C  44     -10.964   8.851  11.542  0.00  0.00      CHNA  
ATOM    604  HG2 MET C  44     -12.064   7.953  10.468  0.00  0.00      CHNA  
ATOM    605  SD  MET C  44      -9.834   7.813   9.660  0.00  0.00      CHNA  
ATOM    606  CE  MET C  44      -9.805   6.319  10.650  0.00  0.00      CHNA  
ATOM    607  HE1 MET C  44     -10.131   6.534  11.684  0.00  0.00      CHNA  
ATOM    608  HE2 MET C  44     -10.545   5.697  10.163  0.00  0.00      CHNA  
ATOM    609  HE3 MET C  44      -8.880   5.782  10.742  0.00  0.00      CHNA  
ATOM    610  C   MET C  44     -11.295  12.279   8.847  0.00  0.00      CHNA  
ATOM    611  O   MET C  44     -11.635  12.182   7.662  0.00  0.00      CHNA  
ATOM    612  N   ILE C  45     -11.674  13.361   9.565  0.00  0.00      CHNA  
ATOM    613  HN  ILE C  45     -11.330  13.379  10.529  0.00  0.00      CHNA  
ATOM    614  CA  ILE C  45     -12.380  14.474   9.062  0.00  0.00      CHNA  
ATOM    615  HA  ILE C  45     -13.220  14.146   8.431  0.00  0.00      CHNA  
ATOM    616  CB  ILE C  45     -13.089  15.205  10.296  0.00  0.00      CHNA  
ATOM    617  HB  ILE C  45     -12.200  15.476  10.962  0.00  0.00      CHNA  
ATOM    618  CG2 ILE C  45     -13.834  16.397   9.845  0.00  0.00      CHNA  
ATOM    619 HG21 ILE C  45     -14.411  16.769  10.688  0.00  0.00      CHNA  
ATOM    620 HG22 ILE C  45     -13.295  17.216   9.482  0.00  0.00      CHNA  
ATOM    621 HG23 ILE C  45     -14.627  16.190   9.130  0.00  0.00      CHNA  
ATOM    622  CG1 ILE C  45     -13.922  14.162  11.148  0.00  0.00      CHNA  
ATOM    623 HG11 ILE C  45     -13.188  13.358  11.518  0.00  0.00      CHNA  
ATOM    624 HG12 ILE C  45     -14.321  14.687  12.082  0.00  0.00      CHNA  
ATOM    625  CD  ILE C  45     -15.110  13.460  10.344  0.00  0.00      CHNA  
ATOM    626  HD1 ILE C  45     -15.685  14.259   9.831  0.00  0.00      CHNA  
ATOM    627  HD2 ILE C  45     -14.698  12.686   9.602  0.00  0.00      CHNA  
ATOM    628  HD3 ILE C  45     -15.772  12.865  11.069  0.00  0.00      CHNA  
ATOM    629  C   ILE C  45     -11.477  15.471   8.295  0.00  0.00      CHNA  
ATOM    630  O   ILE C  45     -11.807  15.820   7.188  0.00  0.00      CHNA  
ATOM    631  N   PRO C  46     -10.226  15.806   8.633  0.00  0.00      CHNA  
ATOM    632  CD  PRO C  46      -9.640  15.743   9.963  0.00  0.00      CHNA  
ATOM    633  HD1 PRO C  46     -10.052  16.507  10.633  0.00  0.00      CHNA  
ATOM    634  HD2 PRO C  46      -9.803  14.760  10.436  0.00  0.00      CHNA  
ATOM    635  CA  PRO C  46      -9.297  16.516   7.805  0.00  0.00      CHNA  
ATOM    636  HA  PRO C  46      -9.755  17.350   7.347  0.00  0.00      CHNA  
ATOM    637  CB  PRO C  46      -8.127  17.010   8.668  0.00  0.00      CHNA  
ATOM    638  HB1 PRO C  46      -8.265  18.017   9.141  0.00  0.00      CHNA  
ATOM    639  HB2 PRO C  46      -7.141  17.067   8.164  0.00  0.00      CHNA  
ATOM    640  CG  PRO C  46      -8.159  15.992   9.826  0.00  0.00      CHNA  
ATOM    641  HG1 PRO C  46      -7.702  14.989   9.600  0.00  0.00      CHNA  
ATOM    642  HG2 PRO C  46      -7.878  16.494  10.768  0.00  0.00      CHNA  
ATOM    643  C   PRO C  46      -8.896  15.540   6.623  0.00  0.00      CHNA  
ATOM    644  O   PRO C  46      -8.686  15.945   5.486  0.00  0.00      CHNA  
ATOM    645  N   TYR C  47      -8.795  14.251   6.869  0.00  0.00      CHNA  
ATOM    646  HN  TYR C  47      -8.817  13.962   7.867  0.00  0.00      CHNA  
ATOM    647  CA  TYR C  47      -8.353  13.274   5.852  0.00  0.00      CHNA  
ATOM    648  HA  TYR C  47      -7.413  13.555   5.439  0.00  0.00      CHNA  
ATOM    649  CB  TYR C  47      -8.080  11.977   6.602  0.00  0.00      CHNA  
ATOM    650  HB1 TYR C  47      -7.528  12.049   7.597  0.00  0.00      CHNA  
ATOM    651  HB2 TYR C  47      -9.027  11.483   6.926  0.00  0.00      CHNA  
ATOM    652  CG  TYR C  47      -7.222  11.013   5.841  0.00  0.00      CHNA  
ATOM    653  CD1 TYR C  47      -5.895  11.254   5.615  0.00  0.00      CHNA  
ATOM    654  HD1 TYR C  47      -5.495  12.193   5.947  0.00  0.00      CHNA  
ATOM    655  CE1 TYR C  47      -5.100  10.313   4.940  0.00  0.00      CHNA  
ATOM    656  HE1 TYR C  47      -4.094  10.569   4.660  0.00  0.00      CHNA  
ATOM    657  CZ  TYR C  47      -5.618   9.033   4.634  0.00  0.00      CHNA  
ATOM    658  OH  TYR C  47      -4.699   8.014   4.287  0.00  0.00      CHNA  
ATOM    659  HH  TYR C  47      -5.070   7.258   3.935  0.00  0.00      CHNA  
ATOM    660  CD2 TYR C  47      -7.802   9.840   5.376  0.00  0.00      CHNA  
ATOM    661  HD2 TYR C  47      -8.894   9.629   5.433  0.00  0.00      CHNA  
ATOM    662  CE2 TYR C  47      -7.016   8.868   4.729  0.00  0.00      CHNA  
ATOM    663  HE2 TYR C  47      -7.479   7.925   4.600  0.00  0.00      CHNA  
ATOM    664  C   TYR C  47      -9.392  13.009   4.578  0.00  0.00      CHNA  
ATOM    665  O   TYR C  47      -8.953  12.934   3.449  0.00  0.00      CHNA  
ATOM    666  N   ILE C  48     -10.729  12.909   4.759  0.00  0.00      CHNA  
ATOM    667  HN  ILE C  48     -11.184  12.976   5.634  0.00  0.00      CHNA  
ATOM    668  CA  ILE C  48     -11.706  12.952   3.769  0.00  0.00      CHNA  
ATOM    669  HA  ILE C  48     -11.384  12.232   3.046  0.00  0.00      CHNA  
ATOM    670  CB  ILE C  48     -13.084  12.733   4.311  0.00  0.00      CHNA  
ATOM    671  HB  ILE C  48     -13.160  11.765   4.865  0.00  0.00      CHNA  
ATOM    672  CG2 ILE C  48     -13.517  13.790   5.368  0.00  0.00      CHNA  
ATOM    673 HG21 ILE C  48     -13.066  13.716   6.312  0.00  0.00      CHNA  
ATOM    674 HG22 ILE C  48     -13.422  14.818   5.017  0.00  0.00      CHNA  
ATOM    675 HG23 ILE C  48     -14.659  13.765   5.536  0.00  0.00      CHNA  
ATOM    676  CG1 ILE C  48     -14.141  12.582   3.205  0.00  0.00      CHNA  
ATOM    677 HG11 ILE C  48     -15.075  12.788   3.714  0.00  0.00      CHNA  
ATOM    678 HG12 ILE C  48     -13.985  13.422   2.526  0.00  0.00      CHNA  
ATOM    679  CD  ILE C  48     -14.051  11.200   2.557  0.00  0.00      CHNA  
ATOM    680  HD1 ILE C  48     -15.055  10.915   2.075  0.00  0.00      CHNA  
ATOM    681  HD2 ILE C  48     -13.218  11.167   1.838  0.00  0.00      CHNA  
ATOM    682  HD3 ILE C  48     -13.844  10.528   3.403  0.00  0.00      CHNA  
ATOM    683  C   ILE C  48     -11.643  14.228   3.027  0.00  0.00      CHNA  
ATOM    684  O   ILE C  48     -11.738  14.227   1.764  0.00  0.00      CHNA  
ATOM    685  N   ILE C  49     -11.441  15.443   3.660  0.00  0.00      CHNA  
ATOM    686  HN  ILE C  49     -11.273  15.433   4.624  0.00  0.00      CHNA  
ATOM    687  CA  ILE C  49     -11.301  16.817   3.020  0.00  0.00      CHNA  
ATOM    688  HA  ILE C  49     -12.092  16.879   2.355  0.00  0.00      CHNA  
ATOM    689  CB  ILE C  49     -11.375  17.916   4.144  0.00  0.00      CHNA  
ATOM    690  HB  ILE C  49     -10.611  17.660   4.916  0.00  0.00      CHNA  
ATOM    691  CG2 ILE C  49     -11.042  19.267   3.600  0.00  0.00      CHNA  
ATOM    692 HG21 ILE C  49      -9.960  19.387   3.237  0.00  0.00      CHNA  
ATOM    693 HG22 ILE C  49     -11.696  19.511   2.691  0.00  0.00      CHNA  
ATOM    694 HG23 ILE C  49     -11.293  20.086   4.326  0.00  0.00      CHNA  
ATOM    695  CG1 ILE C  49     -12.796  17.925   4.758  0.00  0.00      CHNA  
ATOM    696 HG11 ILE C  49     -13.591  18.061   3.968  0.00  0.00      CHNA  
ATOM    697 HG12 ILE C  49     -12.877  16.896   5.122  0.00  0.00      CHNA  
ATOM    698  CD  ILE C  49     -13.009  18.911   5.895  0.00  0.00      CHNA  
ATOM    699  HD1 ILE C  49     -14.076  18.841   6.211  0.00  0.00      CHNA  
ATOM    700  HD2 ILE C  49     -12.339  18.473   6.650  0.00  0.00      CHNA  
ATOM    701  HD3 ILE C  49     -12.573  19.910   5.612  0.00  0.00      CHNA  
ATOM    702  C   ILE C  49      -9.995  16.821   2.224  0.00  0.00      CHNA  
ATOM    703  O   ILE C  49      -9.916  17.425   1.166  0.00  0.00      CHNA  
ATOM    704  N   ALA C  50      -8.953  16.121   2.636  0.00  0.00      CHNA  
ATOM    705  HN  ALA C  50      -9.053  15.783   3.544  0.00  0.00      CHNA  
ATOM    706  CA  ALA C  50      -7.742  15.907   1.846  0.00  0.00      CHNA  
ATOM    707  HA  ALA C  50      -7.409  16.906   1.432  0.00  0.00      CHNA  
ATOM    708  CB  ALA C  50      -6.634  15.417   2.804  0.00  0.00      CHNA  
ATOM    709  HB1 ALA C  50      -6.352  16.340   3.423  0.00  0.00      CHNA  
ATOM    710  HB2 ALA C  50      -6.793  14.514   3.401  0.00  0.00      CHNA  
ATOM    711  HB3 ALA C  50      -5.645  15.304   2.253  0.00  0.00      CHNA  
ATOM    712  C   ALA C  50      -7.862  14.977   0.695  0.00  0.00      CHNA  
ATOM    713  O   ALA C  50      -7.347  15.197  -0.406  0.00  0.00      CHNA  
ATOM    714  N   PHE C  51      -8.727  13.935   0.850  0.00  0.00      CHNA  
ATOM    715  HN  PHE C  51      -9.064  13.637   1.775  0.00  0.00      CHNA  
ATOM    716  CA  PHE C  51      -9.067  13.009  -0.258  0.00  0.00      CHNA  
ATOM    717  HA  PHE C  51      -8.060  12.665  -0.619  0.00  0.00      CHNA  
ATOM    718  CB  PHE C  51      -9.922  11.814   0.366  0.00  0.00      CHNA  
ATOM    719  HB1 PHE C  51      -9.413  11.479   1.228  0.00  0.00      CHNA  
ATOM    720  HB2 PHE C  51     -10.899  12.173   0.624  0.00  0.00      CHNA  
ATOM    721  CG  PHE C  51     -10.046  10.639  -0.570  0.00  0.00      CHNA  
ATOM    722  CD1 PHE C  51      -8.958  10.004  -1.087  0.00  0.00      CHNA  
ATOM    723  HD1 PHE C  51      -7.967  10.264  -0.895  0.00  0.00      CHNA  
ATOM    724  CE1 PHE C  51      -9.093   8.895  -1.949  0.00  0.00      CHNA  
ATOM    725  HE1 PHE C  51      -8.196   8.474  -2.314  0.00  0.00      CHNA  
ATOM    726  CZ  PHE C  51     -10.459   8.402  -2.224  0.00  0.00      CHNA  
ATOM    727  HZ  PHE C  51     -10.543   7.513  -2.767  0.00  0.00      CHNA  
ATOM    728  CD2 PHE C  51     -11.392  10.326  -1.010  0.00  0.00      CHNA  
ATOM    729  HD2 PHE C  51     -12.285  10.853  -0.645  0.00  0.00      CHNA  
ATOM    730  CE2 PHE C  51     -11.521   9.124  -1.761  0.00  0.00      CHNA  
ATOM    731  HE2 PHE C  51     -12.474   8.692  -2.051  0.00  0.00      CHNA  
ATOM    732  C   PHE C  51      -9.799  13.730  -1.461  0.00  0.00      CHNA  
ATOM    733  O   PHE C  51      -9.582  13.602  -2.698  0.00  0.00      CHNA  
ATOM    734  N   LEU C  52     -10.790  14.502  -1.072  0.00  0.00      CHNA  
ATOM    735  HN  LEU C  52     -10.966  14.549  -0.072  0.00  0.00      CHNA  
ATOM    736  CA  LEU C  52     -11.616  15.418  -1.848  0.00  0.00      CHNA  
ATOM    737  HA  LEU C  52     -12.252  14.878  -2.550  0.00  0.00      CHNA  
ATOM    738  CB  LEU C  52     -12.534  16.193  -0.789  0.00  0.00      CHNA  
ATOM    739  HB1 LEU C  52     -13.045  15.421  -0.145  0.00  0.00      CHNA  
ATOM    740  HB2 LEU C  52     -11.889  16.768  -0.109  0.00  0.00      CHNA  
ATOM    741  CG  LEU C  52     -13.594  17.232  -1.328  0.00  0.00      CHNA  
ATOM    742  HG  LEU C  52     -13.058  17.982  -1.911  0.00  0.00      CHNA  
ATOM    743  CD1 LEU C  52     -14.302  17.987  -0.121  0.00  0.00      CHNA  
ATOM    744 HD11 LEU C  52     -14.945  17.241   0.406  0.00  0.00      CHNA  
ATOM    745 HD12 LEU C  52     -13.542  18.407   0.580  0.00  0.00      CHNA  
ATOM    746 HD13 LEU C  52     -14.910  18.806  -0.477  0.00  0.00      CHNA  
ATOM    747  CD2 LEU C  52     -14.653  16.725  -2.306  0.00  0.00      CHNA  
ATOM    748 HD21 LEU C  52     -14.153  16.134  -3.062  0.00  0.00      CHNA  
ATOM    749 HD22 LEU C  52     -15.386  16.167  -1.718  0.00  0.00      CHNA  
ATOM    750 HD23 LEU C  52     -15.053  17.647  -2.761  0.00  0.00      CHNA  
ATOM    751  C   LEU C  52     -10.932  16.431  -2.769  0.00  0.00      CHNA  
ATOM    752  O   LEU C  52     -11.063  16.475  -3.978  0.00  0.00      CHNA  
ATOM    753  N   LEU C  53     -10.069  17.168  -2.151  0.00  0.00      CHNA  
ATOM    754  HN  LEU C  53      -9.948  17.103  -1.193  0.00  0.00      CHNA  
ATOM    755  CA  LEU C  53      -9.372  18.319  -2.816  0.00  0.00      CHNA  
ATOM    756  HA  LEU C  53     -10.039  18.787  -3.681  0.00  0.00      CHNA  
ATOM    757  CB  LEU C  53      -9.200  19.572  -1.944  0.00  0.00      CHNA  
ATOM    758  HB1 LEU C  53      -8.496  19.373  -1.165  0.00  0.00      CHNA  
ATOM    759  HB2 LEU C  53      -8.761  20.436  -2.454  0.00  0.00      CHNA  
ATOM    760  CG  LEU C  53     -10.480  20.060  -1.216  0.00  0.00      CHNA  
ATOM    761  HG  LEU C  53     -10.919  19.147  -0.859  0.00  0.00      CHNA  
ATOM    762  CD1 LEU C  53     -11.397  20.780  -2.242  0.00  0.00      CHNA  
ATOM    763 HD11 LEU C  53     -10.960  21.707  -2.689  0.00  0.00      CHNA  
ATOM    764 HD12 LEU C  53     -11.595  20.043  -3.039  0.00  0.00      CHNA  
ATOM    765 HD13 LEU C  53     -12.408  20.888  -1.802  0.00  0.00      CHNA  
ATOM    766  CD2 LEU C  53     -10.114  21.027  -0.098  0.00  0.00      CHNA  
ATOM    767 HD21 LEU C  53      -9.811  20.558   0.834  0.00  0.00      CHNA  
ATOM    768 HD22 LEU C  53      -9.312  21.678  -0.583  0.00  0.00      CHNA  
ATOM    769 HD23 LEU C  53     -10.927  21.619   0.207  0.00  0.00      CHNA  
ATOM    770  C   LEU C  53      -8.070  17.910  -3.461  0.00  0.00      CHNA  
ATOM    771  O   LEU C  53      -7.739  18.457  -4.507  0.00  0.00      CHNA  
ATOM    772  N   VAL C  54      -7.325  17.057  -2.804  0.00  0.00      CHNA  
ATOM    773  HN  VAL C  54      -7.579  16.622  -1.896  0.00  0.00      CHNA  
ATOM    774  CA  VAL C  54      -6.013  16.748  -3.305  0.00  0.00      CHNA  
ATOM    775  HA  VAL C  54      -5.702  17.467  -4.005  0.00  0.00      CHNA  
ATOM    776  CB  VAL C  54      -4.918  16.921  -2.208  0.00  0.00      CHNA  
ATOM    777  HB  VAL C  54      -4.833  16.023  -1.589  0.00  0.00      CHNA  
ATOM    778  CG1 VAL C  54      -3.584  17.145  -2.969  0.00  0.00      CHNA  
ATOM    779 HG11 VAL C  54      -3.086  16.171  -3.170  0.00  0.00      CHNA  
ATOM    780 HG12 VAL C  54      -3.803  17.676  -3.963  0.00  0.00      CHNA  
ATOM    781 HG13 VAL C  54      -2.809  17.756  -2.375  0.00  0.00      CHNA  
ATOM    782  CG2 VAL C  54      -5.178  18.177  -1.322  0.00  0.00      CHNA  
ATOM    783 HG21 VAL C  54      -6.113  18.027  -0.791  0.00  0.00      CHNA  
ATOM    784 HG22 VAL C  54      -4.415  18.189  -0.531  0.00  0.00      CHNA  
ATOM    785 HG23 VAL C  54      -5.131  19.135  -1.890  0.00  0.00      CHNA  
ATOM    786  C   VAL C  54      -5.808  15.373  -3.972  0.00  0.00      CHNA  
ATOM    787  O   VAL C  54      -5.439  15.340  -5.164  0.00  0.00      CHNA  
ATOM    788  N   GLY C  55      -6.034  14.221  -3.234  0.00  0.00      CHNA  
ATOM    789  HN  GLY C  55      -6.484  14.260  -2.377  0.00  0.00      CHNA  
ATOM    790  CA  GLY C  55      -5.555  12.953  -3.731  0.00  0.00      CHNA  
ATOM    791  HA1 GLY C  55      -5.975  12.263  -2.988  0.00  0.00      CHNA  
ATOM    792  HA2 GLY C  55      -4.454  13.099  -3.696  0.00  0.00      CHNA  
ATOM    793  C   GLY C  55      -5.910  12.334  -5.089  0.00  0.00      CHNA  
ATOM    794  O   GLY C  55      -5.086  11.881  -5.871  0.00  0.00      CHNA  
ATOM    795  N   ILE C  56      -7.137  12.090  -5.411  0.00  0.00      CHNA  
ATOM    796  HN  ILE C  56      -7.808  12.364  -4.789  0.00  0.00      CHNA  
ATOM    797  CA  ILE C  56      -7.544  11.690  -6.720  0.00  0.00      CHNA  
ATOM    798  HA  ILE C  56      -6.809  10.882  -7.006  0.00  0.00      CHNA  
ATOM    799  CB  ILE C  56      -8.928  10.987  -6.809  0.00  0.00      CHNA  
ATOM    800  HB  ILE C  56      -9.760  11.694  -7.079  0.00  0.00      CHNA  
ATOM    801  CG2 ILE C  56      -8.836   9.999  -8.013  0.00  0.00      CHNA  
ATOM    802 HG21 ILE C  56      -8.649  10.565  -8.927  0.00  0.00      CHNA  
ATOM    803 HG22 ILE C  56      -7.992   9.341  -7.877  0.00  0.00      CHNA  
ATOM    804 HG23 ILE C  56      -9.804   9.465  -8.152  0.00  0.00      CHNA  
ATOM    805  CG1 ILE C  56      -9.535  10.421  -5.439  0.00  0.00      CHNA  
ATOM    806 HG11 ILE C  56      -8.774   9.688  -5.129  0.00  0.00      CHNA  
ATOM    807 HG12 ILE C  56      -9.645  11.195  -4.641  0.00  0.00      CHNA  
ATOM    808  CD  ILE C  56     -10.927   9.744  -5.639  0.00  0.00      CHNA  
ATOM    809  HD1 ILE C  56     -11.672  10.393  -6.205  0.00  0.00      CHNA  
ATOM    810  HD2 ILE C  56     -10.958   8.758  -6.147  0.00  0.00      CHNA  
ATOM    811  HD3 ILE C  56     -11.395   9.594  -4.669  0.00  0.00      CHNA  
ATOM    812  C   ILE C  56      -7.527  12.816  -7.738  0.00  0.00      CHNA  
ATOM    813  O   ILE C  56      -6.982  12.563  -8.819  0.00  0.00      CHNA  
ATOM    814  N   PRO C  57      -7.982  14.071  -7.538  0.00  0.00      CHNA  
ATOM    815  CD  PRO C  57      -8.711  14.497  -6.298  0.00  0.00      CHNA  
ATOM    816  HD1 PRO C  57      -9.564  13.817  -6.099  0.00  0.00      CHNA  
ATOM    817  HD2 PRO C  57      -7.947  14.458  -5.454  0.00  0.00      CHNA  
ATOM    818  CA  PRO C  57      -7.635  15.227  -8.292  0.00  0.00      CHNA  
ATOM    819  HA  PRO C  57      -8.307  15.182  -9.174  0.00  0.00      CHNA  
ATOM    820  CB  PRO C  57      -7.931  16.434  -7.444  0.00  0.00      CHNA  
ATOM    821  HB1 PRO C  57      -8.044  17.350  -8.127  0.00  0.00      CHNA  
ATOM    822  HB2 PRO C  57      -7.165  16.669  -6.775  0.00  0.00      CHNA  
ATOM    823  CG  PRO C  57      -9.101  15.942  -6.543  0.00  0.00      CHNA  
ATOM    824  HG1 PRO C  57     -10.041  15.837  -7.212  0.00  0.00      CHNA  
ATOM    825  HG2 PRO C  57      -9.258  16.604  -5.610  0.00  0.00      CHNA  
ATOM    826  C   PRO C  57      -6.241  15.253  -8.831  0.00  0.00      CHNA  
ATOM    827  O   PRO C  57      -5.947  15.341 -10.021  0.00  0.00      CHNA  
ATOM    828  N   LEU C  58      -5.267  15.261  -7.965  0.00  0.00      CHNA  
ATOM    829  HN  LEU C  58      -5.426  15.432  -7.005  0.00  0.00      CHNA  
ATOM    830  CA  LEU C  58      -3.778  15.301  -8.294  0.00  0.00      CHNA  
ATOM    831  HA  LEU C  58      -3.574  16.088  -8.955  0.00  0.00      CHNA  
ATOM    832  CB  LEU C  58      -2.826  15.426  -7.082  0.00  0.00      CHNA  
ATOM    833  HB1 LEU C  58      -3.293  16.117  -6.357  0.00  0.00      CHNA  
ATOM    834  HB2 LEU C  58      -2.819  14.388  -6.563  0.00  0.00      CHNA  
ATOM    835  CG  LEU C  58      -1.418  15.969  -7.404  0.00  0.00      CHNA  
ATOM    836  HG  LEU C  58      -0.901  15.311  -8.084  0.00  0.00      CHNA  
ATOM    837  CD1 LEU C  58      -0.593  16.185  -6.044  0.00  0.00      CHNA  
ATOM    838 HD11 LEU C  58      -1.144  16.924  -5.470  0.00  0.00      CHNA  
ATOM    839 HD12 LEU C  58      -0.613  15.209  -5.511  0.00  0.00      CHNA  
ATOM    840 HD13 LEU C  58       0.511  16.539  -6.087  0.00  0.00      CHNA  
ATOM    841  CD2 LEU C  58      -1.468  17.323  -7.994  0.00  0.00      CHNA  
ATOM    842 HD21 LEU C  58      -2.068  17.285  -8.935  0.00  0.00      CHNA  
ATOM    843 HD22 LEU C  58      -1.844  18.104  -7.271  0.00  0.00      CHNA  
ATOM    844 HD23 LEU C  58      -0.573  17.882  -8.319  0.00  0.00      CHNA  
ATOM    845  C   LEU C  58      -3.362  14.112  -9.147  0.00  0.00      CHNA  
ATOM    846  O   LEU C  58      -2.611  14.220 -10.139  0.00  0.00      CHNA  
ATOM    847  N   MET C  59      -3.831  12.899  -8.773  0.00  0.00      CHNA  
ATOM    848  HN  MET C  59      -4.499  12.715  -8.013  0.00  0.00      CHNA  
ATOM    849  CA  MET C  59      -3.581  11.755  -9.644  0.00  0.00      CHNA  
ATOM    850  HA  MET C  59      -2.492  11.553  -9.675  0.00  0.00      CHNA  
ATOM    851  CB  MET C  59      -4.390  10.543  -8.995  0.00  0.00      CHNA  
ATOM    852  HB1 MET C  59      -4.129  10.748  -7.938  0.00  0.00      CHNA  
ATOM    853  HB2 MET C  59      -5.469  10.553  -9.213  0.00  0.00      CHNA  
ATOM    854  CG  MET C  59      -3.807   9.187  -9.383  0.00  0.00      CHNA  
ATOM    855  HG1 MET C  59      -3.840   9.076 -10.539  0.00  0.00      CHNA  
ATOM    856  HG2 MET C  59      -2.766   9.056  -9.002  0.00  0.00      CHNA  
ATOM    857  SD  MET C  59      -4.769   7.873  -8.569  0.00  0.00      CHNA  
ATOM    858  CE  MET C  59      -4.038   7.978  -6.883  0.00  0.00      CHNA  
ATOM    859  HE1 MET C  59      -4.121   9.118  -6.543  0.00  0.00      CHNA  
ATOM    860  HE2 MET C  59      -4.617   7.334  -6.215  0.00  0.00      CHNA  
ATOM    861  HE3 MET C  59      -2.884   7.803  -6.776  0.00  0.00      CHNA  
ATOM    862  C   MET C  59      -4.074  12.019 -11.097  0.00  0.00      CHNA  
ATOM    863  O   MET C  59      -3.390  11.690 -12.080  0.00  0.00      CHNA  
ATOM    864  N   TRP C  60      -5.277  12.595 -11.212  0.00  0.00      CHNA  
ATOM    865  HN  TRP C  60      -5.829  12.896 -10.411  0.00  0.00      CHNA  
ATOM    866  CA  TRP C  60      -5.896  12.850 -12.560  0.00  0.00      CHNA  
ATOM    867  HA  TRP C  60      -5.911  11.931 -13.124  0.00  0.00      CHNA  
ATOM    868  CB  TRP C  60      -7.426  13.369 -12.349  0.00  0.00      CHNA  
ATOM    869  HB1 TRP C  60      -7.505  14.252 -11.756  0.00  0.00      CHNA  
ATOM    870  HB2 TRP C  60      -7.892  13.633 -13.307  0.00  0.00      CHNA  
ATOM    871  CG  TRP C  60      -8.392  12.364 -11.809  0.00  0.00      CHNA  
ATOM    872  CD1 TRP C  60      -8.377  11.019 -12.106  0.00  0.00      CHNA  
ATOM    873  HD1 TRP C  60      -7.663  10.539 -12.777  0.00  0.00      CHNA  
ATOM    874  NE1 TRP C  60      -9.411  10.340 -11.572  0.00  0.00      CHNA  
ATOM    875  HE1 TRP C  60      -9.752   9.469 -11.825  0.00  0.00      CHNA  
ATOM    876  CE2 TRP C  60     -10.222  11.285 -10.943  0.00  0.00      CHNA  
ATOM    877  CD2 TRP C  60      -9.628  12.563 -11.051  0.00  0.00      CHNA  
ATOM    878  CE3 TRP C  60     -10.241  13.762 -10.550  0.00  0.00      CHNA  
ATOM    879  HE3 TRP C  60      -9.882  14.752 -10.775  0.00  0.00      CHNA  
ATOM    880  CZ3 TRP C  60     -11.526  13.576  -9.963  0.00  0.00      CHNA  
ATOM    881  HZ3 TRP C  60     -12.061  14.420  -9.573  0.00  0.00      CHNA  
ATOM    882  CZ2 TRP C  60     -11.434  11.163 -10.221  0.00  0.00      CHNA  
ATOM    883  HZ2 TRP C  60     -12.024  10.239 -10.098  0.00  0.00      CHNA  
ATOM    884  CH2 TRP C  60     -12.051  12.334  -9.686  0.00  0.00      CHNA  
ATOM    885  HH2 TRP C  60     -13.036  12.253  -9.320  0.00  0.00      CHNA  
ATOM    886  C   TRP C  60      -5.223  13.938 -13.423  0.00  0.00      CHNA  
ATOM    887  O   TRP C  60      -5.004  13.714 -14.614  0.00  0.00      CHNA  
ATOM    888  N   ILE C  61      -4.850  15.060 -12.778  0.00  0.00      CHNA  
ATOM    889  HN  ILE C  61      -5.001  15.082 -11.785  0.00  0.00      CHNA  
ATOM    890  CA  ILE C  61      -4.027  16.114 -13.529  0.00  0.00      CHNA  
ATOM    891  HA  ILE C  61      -4.660  16.445 -14.368  0.00  0.00      CHNA  
ATOM    892  CB  ILE C  61      -3.892  17.409 -12.739  0.00  0.00      CHNA  
ATOM    893  HB  ILE C  61      -4.844  17.690 -12.150  0.00  0.00      CHNA  
ATOM    894  CG2 ILE C  61      -2.932  17.277 -11.456  0.00  0.00      CHNA  
ATOM    895 HG21 ILE C  61      -3.004  16.277 -10.981  0.00  0.00      CHNA  
ATOM    896 HG22 ILE C  61      -1.944  17.464 -11.855  0.00  0.00      CHNA  
ATOM    897 HG23 ILE C  61      -3.239  18.103 -10.708  0.00  0.00      CHNA  
ATOM    898  CG1 ILE C  61      -3.396  18.643 -13.479  0.00  0.00      CHNA  
ATOM    899 HG11 ILE C  61      -3.099  19.397 -12.684  0.00  0.00      CHNA  
ATOM    900 HG12 ILE C  61      -2.492  18.481 -14.041  0.00  0.00      CHNA  
ATOM    901  CD  ILE C  61      -4.426  19.316 -14.455  0.00  0.00      CHNA  
ATOM    902  HD1 ILE C  61      -5.391  19.563 -13.921  0.00  0.00      CHNA  
ATOM    903  HD2 ILE C  61      -4.202  20.312 -14.876  0.00  0.00      CHNA  
ATOM    904  HD3 ILE C  61      -4.626  18.645 -15.317  0.00  0.00      CHNA  
ATOM    905  C   ILE C  61      -2.654  15.565 -14.130  0.00  0.00      CHNA  
ATOM    906  O   ILE C  61      -2.432  15.883 -15.278  0.00  0.00      CHNA  
ATOM    907  N   GLU C  62      -1.790  14.823 -13.304  0.00  0.00      CHNA  
ATOM    908  HN  GLU C  62      -2.084  14.656 -12.371  0.00  0.00      CHNA  
ATOM    909  CA  GLU C  62      -0.556  14.217 -13.833  0.00  0.00      CHNA  
ATOM    910  HA  GLU C  62       0.108  14.882 -14.402  0.00  0.00      CHNA  
ATOM    911  CB  GLU C  62       0.259  13.665 -12.687  0.00  0.00      CHNA  
ATOM    912  HB1 GLU C  62      -0.308  12.879 -12.197  0.00  0.00      CHNA  
ATOM    913  HB2 GLU C  62       1.136  13.160 -13.157  0.00  0.00      CHNA  
ATOM    914  CG  GLU C  62       0.767  14.784 -11.729  0.00  0.00      CHNA  
ATOM    915  HG1 GLU C  62       1.375  15.342 -12.385  0.00  0.00      CHNA  
ATOM    916  HG2 GLU C  62      -0.066  15.339 -11.299  0.00  0.00      CHNA  
ATOM    917  CD  GLU C  62       1.696  14.209 -10.656  0.00  0.00      CHNA  
ATOM    918  OE1 GLU C  62       2.426  13.225 -10.906  0.00  0.00      CHNA  
ATOM    919  OE2 GLU C  62       1.813  14.701  -9.491  0.00  0.00      CHNA  
ATOM    920  C   GLU C  62      -0.817  13.120 -14.911  0.00  0.00      CHNA  
ATOM    921  O   GLU C  62      -0.142  13.046 -15.927  0.00  0.00      CHNA  
ATOM    922  N   TRP C  63      -1.772  12.169 -14.699  0.00  0.00      CHNA  
ATOM    923  HN  TRP C  63      -2.346  12.097 -13.885  0.00  0.00      CHNA  
ATOM    924  CA  TRP C  63      -2.244  11.268 -15.687  0.00  0.00      CHNA  
ATOM    925  HA  TRP C  63      -1.482  10.575 -15.839  0.00  0.00      CHNA  
ATOM    926  CB  TRP C  63      -3.514  10.615 -15.054  0.00  0.00      CHNA  
ATOM    927  HB1 TRP C  63      -3.158  10.425 -14.038  0.00  0.00      CHNA  
ATOM    928  HB2 TRP C  63      -4.316  11.388 -15.028  0.00  0.00      CHNA  
ATOM    929  CG  TRP C  63      -3.885   9.196 -15.590  0.00  0.00      CHNA  
ATOM    930  CD1 TRP C  63      -3.863   8.590 -16.857  0.00  0.00      CHNA  
ATOM    931  HD1 TRP C  63      -3.568   9.135 -17.824  0.00  0.00      CHNA  
ATOM    932  NE1 TRP C  63      -4.303   7.301 -16.789  0.00  0.00      CHNA  
ATOM    933  HE1 TRP C  63      -4.389   6.621 -17.480  0.00  0.00      CHNA  
ATOM    934  CE2 TRP C  63      -4.739   7.066 -15.479  0.00  0.00      CHNA  
ATOM    935  CD2 TRP C  63      -4.543   8.267 -14.687  0.00  0.00      CHNA  
ATOM    936  CE3 TRP C  63      -4.893   8.330 -13.385  0.00  0.00      CHNA  
ATOM    937  HE3 TRP C  63      -4.546   9.169 -12.824  0.00  0.00      CHNA  
ATOM    938  CZ3 TRP C  63      -5.403   7.209 -12.733  0.00  0.00      CHNA  
ATOM    939  HZ3 TRP C  63      -5.564   7.211 -11.668  0.00  0.00      CHNA  
ATOM    940  CZ2 TRP C  63      -5.299   5.922 -14.865  0.00  0.00      CHNA  
ATOM    941  HZ2 TRP C  63      -5.590   5.049 -15.439  0.00  0.00      CHNA  
ATOM    942  CH2 TRP C  63      -5.689   6.042 -13.495  0.00  0.00      CHNA  
ATOM    943  HH2 TRP C  63      -6.032   5.164 -12.864  0.00  0.00      CHNA  
ATOM    944  C   TRP C  63      -2.703  11.887 -17.048  0.00  0.00      CHNA  
ATOM    945  O   TRP C  63      -2.410  11.345 -18.093  0.00  0.00      CHNA  
ATOM    946  N   ALA C  64      -3.409  13.034 -16.957  0.00  0.00      CHNA  
ATOM    947  HN  ALA C  64      -3.877  13.315 -16.066  0.00  0.00      CHNA  
ATOM    948  CA  ALA C  64      -3.766  13.863 -18.168  0.00  0.00      CHNA  
ATOM    949  HA  ALA C  64      -4.276  13.182 -18.784  0.00  0.00      CHNA  
ATOM    950  CB  ALA C  64      -4.716  15.013 -17.946  0.00  0.00      CHNA  
ATOM    951  HB1 ALA C  64      -5.519  14.664 -17.252  0.00  0.00      CHNA  
ATOM    952  HB2 ALA C  64      -4.149  15.826 -17.393  0.00  0.00      CHNA  
ATOM    953  HB3 ALA C  64      -5.120  15.436 -18.855  0.00  0.00      CHNA  
ATOM    954  C   ALA C  64      -2.576  14.363 -18.955  0.00  0.00      CHNA  
ATOM    955  O   ALA C  64      -2.400  14.129 -20.177  0.00  0.00      CHNA  
ATOM    956  N   MET C  65      -1.578  15.049 -18.240  0.00  0.00      CHNA  
ATOM    957  HN  MET C  65      -1.851  15.105 -17.284  0.00  0.00      CHNA  
ATOM    958  CA  MET C  65      -0.331  15.646 -18.763  0.00  0.00      CHNA  
ATOM    959  HA  MET C  65      -0.671  16.333 -19.544  0.00  0.00      CHNA  
ATOM    960  CB  MET C  65       0.336  16.623 -17.651  0.00  0.00      CHNA  
ATOM    961  HB1 MET C  65      -0.442  17.461 -17.440  0.00  0.00      CHNA  
ATOM    962  HB2 MET C  65       0.463  16.035 -16.715  0.00  0.00      CHNA  
ATOM    963  CG  MET C  65       1.630  17.226 -18.199  0.00  0.00      CHNA  
ATOM    964  HG1 MET C  65       1.367  17.526 -19.213  0.00  0.00      CHNA  
ATOM    965  HG2 MET C  65       2.441  16.491 -18.246  0.00  0.00      CHNA  
ATOM    966  SD  MET C  65       2.255  18.698 -17.198  0.00  0.00      CHNA  
ATOM    967  CE  MET C  65       1.040  19.906 -17.847  0.00  0.00      CHNA  
ATOM    968  HE1 MET C  65       1.166  19.857 -18.947  0.00  0.00      CHNA  
ATOM    969  HE2 MET C  65       0.040  19.594 -17.575  0.00  0.00      CHNA  
ATOM    970  HE3 MET C  65       1.205  20.992 -17.605  0.00  0.00      CHNA  
ATOM    971  C   MET C  65       0.661  14.662 -19.411  0.00  0.00      CHNA  
ATOM    972  O   MET C  65       1.280  15.007 -20.447  0.00  0.00      CHNA  
ATOM    973  N   GLY C  66       0.797  13.482 -18.872  0.00  0.00      CHNA  
ATOM    974  HN  GLY C  66       0.444  13.218 -17.940  0.00  0.00      CHNA  
ATOM    975  CA  GLY C  66       1.409  12.274 -19.538  0.00  0.00      CHNA  
ATOM    976  HA1 GLY C  66       1.286  11.406 -18.789  0.00  0.00      CHNA  
ATOM    977  HA2 GLY C  66       2.458  12.559 -19.804  0.00  0.00      CHNA  
ATOM    978  C   GLY C  66       0.623  12.000 -20.794  0.00  0.00      CHNA  
ATOM    979  O   GLY C  66       1.153  12.066 -21.962  0.00  0.00      CHNA  
ATOM    980  N   ARG C  67      -0.745  11.704 -20.691  0.00  0.00      CHNA  
ATOM    981  HN  ARG C  67      -1.133  11.771 -19.820  0.00  0.00      CHNA  
ATOM    982  CA  ARG C  67      -1.620  11.349 -21.809  0.00  0.00      CHNA  
ATOM    983  HA  ARG C  67      -1.312  10.326 -22.168  0.00  0.00      CHNA  
ATOM    984  CB  ARG C  67      -3.080  11.168 -21.264  0.00  0.00      CHNA  
ATOM    985  HB1 ARG C  67      -3.035  10.737 -20.324  0.00  0.00      CHNA  
ATOM    986  HB2 ARG C  67      -3.648  12.095 -21.159  0.00  0.00      CHNA  
ATOM    987  CG  ARG C  67      -3.890  10.141 -22.157  0.00  0.00      CHNA  
ATOM    988  HG1 ARG C  67      -3.800  10.435 -23.208  0.00  0.00      CHNA  
ATOM    989  HG2 ARG C  67      -3.409   9.126 -21.948  0.00  0.00      CHNA  
ATOM    990  CD  ARG C  67      -5.298  10.054 -21.602  0.00  0.00      CHNA  
ATOM    991  HD1 ARG C  67      -5.914   9.254 -22.090  0.00  0.00      CHNA  
ATOM    992  HD2 ARG C  67      -5.385   9.927 -20.500  0.00  0.00      CHNA  
ATOM    993  NE  ARG C  67      -6.018  11.336 -22.030  0.00  0.00      CHNA  
ATOM    994  HE  ARG C  67      -5.527  11.929 -22.673  0.00  0.00      CHNA  
ATOM    995  CZ  ARG C  67      -7.186  11.680 -21.424  0.00  0.00      CHNA  
ATOM    996  NH1 ARG C  67      -7.762  10.893 -20.485  0.00  0.00      CHNA  
ATOM    997 HH11 ARG C  67      -8.668  11.171 -20.262  0.00  0.00      CHNA  
ATOM    998 HH12 ARG C  67      -7.436   9.962 -20.573  0.00  0.00      CHNA  
ATOM    999  NH2 ARG C  67      -7.730  12.918 -21.606  0.00  0.00      CHNA  
ATOM   1000 HH21 ARG C  67      -8.501  13.202 -20.996  0.00  0.00      CHNA  
ATOM   1001 HH22 ARG C  67      -7.264  13.646 -22.123  0.00  0.00      CHNA  
ATOM   1002  C   ARG C  67      -1.740  12.243 -23.036  0.00  0.00      CHNA  
ATOM   1003  O   ARG C  67      -1.590  11.799 -24.183  0.00  0.00      CHNA  
ATOM   1004  N   TYR C  68      -1.874  13.587 -22.872  0.00  0.00      CHNA  
ATOM   1005  HN  TYR C  68      -2.136  13.986 -21.988  0.00  0.00      CHNA  
ATOM   1006  CA  TYR C  68      -1.836  14.390 -24.113  0.00  0.00      CHNA  
ATOM   1007  HA  TYR C  68      -2.337  13.778 -24.963  0.00  0.00      CHNA  
ATOM   1008  CB  TYR C  68      -2.747  15.659 -23.968  0.00  0.00      CHNA  
ATOM   1009  HB1 TYR C  68      -2.814  16.252 -24.956  0.00  0.00      CHNA  
ATOM   1010  HB2 TYR C  68      -3.716  15.284 -23.634  0.00  0.00      CHNA  
ATOM   1011  CG  TYR C  68      -2.307  16.616 -22.858  0.00  0.00      CHNA  
ATOM   1012  CD1 TYR C  68      -1.383  17.598 -23.049  0.00  0.00      CHNA  
ATOM   1013  HD1 TYR C  68      -0.851  17.681 -24.030  0.00  0.00      CHNA  
ATOM   1014  CE1 TYR C  68      -1.169  18.673 -22.123  0.00  0.00      CHNA  
ATOM   1015  HE1 TYR C  68      -0.659  19.503 -22.421  0.00  0.00      CHNA  
ATOM   1016  CZ  TYR C  68      -1.748  18.594 -20.851  0.00  0.00      CHNA  
ATOM   1017  OH  TYR C  68      -1.588  19.746 -19.971  0.00  0.00      CHNA  
ATOM   1018  HH  TYR C  68      -2.453  19.867 -19.538  0.00  0.00      CHNA  
ATOM   1019  CD2 TYR C  68      -2.960  16.679 -21.624  0.00  0.00      CHNA  
ATOM   1020  HD2 TYR C  68      -3.666  15.948 -21.332  0.00  0.00      CHNA  
ATOM   1021  CE2 TYR C  68      -2.714  17.652 -20.611  0.00  0.00      CHNA  
ATOM   1022  HE2 TYR C  68      -3.361  17.768 -19.833  0.00  0.00      CHNA  
ATOM   1023  C   TYR C  68      -0.415  14.812 -24.543  0.00  0.00      CHNA  
ATOM   1024  O   TYR C  68      -0.219  15.361 -25.610  0.00  0.00      CHNA  
ATOM   1025  N   GLY C  69       0.686  14.515 -23.768  0.00  0.00      CHNA  
ATOM   1026  HN  GLY C  69       0.560  14.212 -22.798  0.00  0.00      CHNA  
ATOM   1027  CA  GLY C  69       2.092  14.547 -24.374  0.00  0.00      CHNA  
ATOM   1028  HA1 GLY C  69       1.989  14.557 -25.449  0.00  0.00      CHNA  
ATOM   1029  HA2 GLY C  69       2.629  13.685 -23.946  0.00  0.00      CHNA  
ATOM   1030  C   GLY C  69       2.726  15.797 -23.844  0.00  0.00      CHNA  
ATOM   1031  O   GLY C  69       3.751  16.296 -24.319  0.00  0.00      CHNA  
ATOM   1032  N   GLY C  70       2.058  16.450 -22.844  0.00  0.00      CHNA  
ATOM   1033  HN  GLY C  70       1.149  16.233 -22.656  0.00  0.00      CHNA  
ATOM   1034  CA  GLY C  70       2.442  17.747 -22.313  0.00  0.00      CHNA  
ATOM   1035  HA1 GLY C  70       1.654  18.028 -21.618  0.00  0.00      CHNA  
ATOM   1036  HA2 GLY C  70       2.613  18.402 -23.173  0.00  0.00      CHNA  
ATOM   1037  C   GLY C  70       3.729  17.764 -21.527  0.00  0.00      CHNA  
ATOM   1038  O   GLY C  70       4.415  18.760 -21.402  0.00  0.00      CHNA  
ATOM   1039  N   ALA C  71       4.172  16.584 -21.138  0.00  0.00      CHNA  
ATOM   1040  HN  ALA C  71       3.676  15.637 -21.191  0.00  0.00      CHNA  
ATOM   1041  CA  ALA C  71       5.484  16.442 -20.411  0.00  0.00      CHNA  
ATOM   1042  HA  ALA C  71       5.675  17.346 -19.928  0.00  0.00      CHNA  
ATOM   1043  CB  ALA C  71       5.356  15.277 -19.441  0.00  0.00      CHNA  
ATOM   1044  HB1 ALA C  71       4.481  15.312 -18.725  0.00  0.00      CHNA  
ATOM   1045  HB2 ALA C  71       5.064  14.394 -20.008  0.00  0.00      CHNA  
ATOM   1046  HB3 ALA C  71       6.286  15.080 -18.950  0.00  0.00      CHNA  
ATOM   1047  C   ALA C  71       6.614  16.087 -21.416  0.00  0.00      CHNA  
ATOM   1048  O   ALA C  71       7.831  15.963 -21.098  0.00  0.00      CHNA  
ATOM   1049  N   GLN C  72       6.180  15.942 -22.683  0.00  0.00      CHNA  
ATOM   1050  HN  GLN C  72       5.236  16.076 -22.960  0.00  0.00      CHNA  
ATOM   1051  CA  GLN C  72       6.922  15.505 -23.882  0.00  0.00      CHNA  
ATOM   1052  HA  GLN C  72       6.241  15.294 -24.695  0.00  0.00      CHNA  
ATOM   1053  CB  GLN C  72       7.807  16.556 -24.475  0.00  0.00      CHNA  
ATOM   1054  HB1 GLN C  72       8.619  16.735 -23.724  0.00  0.00      CHNA  
ATOM   1055  HB2 GLN C  72       8.281  16.095 -25.376  0.00  0.00      CHNA  
ATOM   1056  CG  GLN C  72       6.973  17.728 -25.059  0.00  0.00      CHNA  
ATOM   1057  HG1 GLN C  72       6.239  17.431 -25.880  0.00  0.00      CHNA  
ATOM   1058  HG2 GLN C  72       6.421  18.107 -24.116  0.00  0.00      CHNA  
ATOM   1059  CD  GLN C  72       7.910  18.781 -25.699  0.00  0.00      CHNA  
ATOM   1060  OE1 GLN C  72       9.081  18.423 -26.010  0.00  0.00      CHNA  
ATOM   1061  NE2 GLN C  72       7.508  20.051 -25.813  0.00  0.00      CHNA  
ATOM   1062 HE21 GLN C  72       8.182  20.744 -25.884  0.00  0.00      CHNA  
ATOM   1063 HE22 GLN C  72       6.573  20.289 -25.625  0.00  0.00      CHNA  
ATOM   1064  C   GLN C  72       7.728  14.213 -23.712  0.00  0.00      CHNA  
ATOM   1065  O   GLN C  72       8.897  14.040 -24.134  0.00  0.00      CHNA  
ATOM   1066  N   GLY C  73       7.087  13.145 -23.217  0.00  0.00      CHNA  
ATOM   1067  HN  GLY C  73       6.114  13.307 -23.090  0.00  0.00      CHNA  
ATOM   1068  CA  GLY C  73       7.720  11.805 -23.139  0.00  0.00      CHNA  
ATOM   1069  HA1 GLY C  73       8.128  11.440 -24.146  0.00  0.00      CHNA  
ATOM   1070  HA2 GLY C  73       6.872  11.158 -22.846  0.00  0.00      CHNA  
ATOM   1071  C   GLY C  73       8.691  11.549 -22.005  0.00  0.00      CHNA  
ATOM   1072  O   GLY C  73       9.236  10.465 -21.984  0.00  0.00      CHNA  
ATOM   1073  N   HIS C  74       8.815  12.465 -21.016  0.00  0.00      CHNA  
ATOM   1074  HN  HIS C  74       8.321  13.395 -21.259  0.00  0.00      CHNA  
ATOM   1075  CA  HIS C  74       9.582  12.324 -19.866  0.00  0.00      CHNA  
ATOM   1076  HA  HIS C  74      10.418  11.551 -20.085  0.00  0.00      CHNA  
ATOM   1077  CB  HIS C  74      10.270  13.704 -19.474  0.00  0.00      CHNA  
ATOM   1078  HB1 HIS C  74       9.349  14.307 -19.116  0.00  0.00      CHNA  
ATOM   1079  HB2 HIS C  74      11.003  13.726 -18.693  0.00  0.00      CHNA  
ATOM   1080  CD2 HIS C  74      10.593  15.737 -21.135  0.00  0.00      CHNA  
ATOM   1081  HD2 HIS C  74       9.828  16.458 -20.783  0.00  0.00      CHNA  
ATOM   1082  CG  HIS C  74      10.857  14.484 -20.646  0.00  0.00      CHNA  
ATOM   1083  NE2 HIS C  74      11.451  15.959 -22.223  0.00  0.00      CHNA  
ATOM   1084  HE2 HIS C  74      11.298  16.794 -22.822  0.00  0.00      CHNA  
ATOM   1085  ND1 HIS C  74      11.822  13.967 -21.419  0.00  0.00      CHNA  
ATOM   1086  HD1 HIS C  74      12.444  13.113 -21.301  0.00  0.00      CHNA  
ATOM   1087  CE1 HIS C  74      12.177  14.870 -22.382  0.00  0.00      CHNA  
ATOM   1088  HE1 HIS C  74      12.990  14.932 -23.081  0.00  0.00      CHNA  
ATOM   1089  C   HIS C  74       8.742  11.803 -18.744  0.00  0.00      CHNA  
ATOM   1090  O   HIS C  74       7.690  12.382 -18.448  0.00  0.00      CHNA  
ATOM   1091  N   GLY C  75       9.173  10.764 -18.039  0.00  0.00      CHNA  
ATOM   1092  HN  GLY C  75       9.898  10.181 -18.378  0.00  0.00      CHNA  
ATOM   1093  CA  GLY C  75       8.823  10.562 -16.662  0.00  0.00      CHNA  
ATOM   1094  HA1 GLY C  75       8.904   9.514 -16.438  0.00  0.00      CHNA  
ATOM   1095  HA2 GLY C  75       7.803  10.907 -16.515  0.00  0.00      CHNA  
ATOM   1096  C   GLY C  75       9.770  11.272 -15.740  0.00  0.00      CHNA  
ATOM   1097  O   GLY C  75       9.461  11.328 -14.528  0.00  0.00      CHNA  
ATOM   1098  N   THR C  76      10.964  11.710 -16.246  0.00  0.00      CHNA  
ATOM   1099  HN  THR C  76      11.160  11.628 -17.242  0.00  0.00      CHNA  
ATOM   1100  CA  THR C  76      12.009  12.332 -15.520  0.00  0.00      CHNA  
ATOM   1101  HA  THR C  76      12.418  11.690 -14.763  0.00  0.00      CHNA  
ATOM   1102  CB  THR C  76      13.311  12.595 -16.292  0.00  0.00      CHNA  
ATOM   1103  HB  THR C  76      13.736  13.545 -16.141  0.00  0.00      CHNA  
ATOM   1104  OG1 THR C  76      13.091  12.463 -17.707  0.00  0.00      CHNA  
ATOM   1105  HG1 THR C  76      13.992  12.764 -18.043  0.00  0.00      CHNA  
ATOM   1106  CG2 THR C  76      14.271  11.531 -15.895  0.00  0.00      CHNA  
ATOM   1107 HG21 THR C  76      14.524  11.701 -14.814  0.00  0.00      CHNA  
ATOM   1108 HG22 THR C  76      13.765  10.608 -16.102  0.00  0.00      CHNA  
ATOM   1109 HG23 THR C  76      15.155  11.573 -16.531  0.00  0.00      CHNA  
ATOM   1110  C   THR C  76      11.492  13.577 -14.923  0.00  0.00      CHNA  
ATOM   1111  O   THR C  76      11.045  14.478 -15.607  0.00  0.00      CHNA  
ATOM   1112  N   THR C  77      11.407  13.706 -13.605  0.00  0.00      CHNA  
ATOM   1113  HN  THR C  77      11.805  13.012 -13.034  0.00  0.00      CHNA  
ATOM   1114  CA  THR C  77      10.830  14.856 -12.969  0.00  0.00      CHNA  
ATOM   1115  HA  THR C  77       9.949  15.181 -13.501  0.00  0.00      CHNA  
ATOM   1116  CB  THR C  77      10.353  14.681 -11.555  0.00  0.00      CHNA  
ATOM   1117  HB  THR C  77      10.119  15.669 -11.190  0.00  0.00      CHNA  
ATOM   1118  OG1 THR C  77      11.316  13.945 -10.803  0.00  0.00      CHNA  
ATOM   1119  HG1 THR C  77      10.923  13.699  -9.934  0.00  0.00      CHNA  
ATOM   1120  CG2 THR C  77       9.018  13.836 -11.614  0.00  0.00      CHNA  
ATOM   1121 HG21 THR C  77       8.265  14.269 -10.909  0.00  0.00      CHNA  
ATOM   1122 HG22 THR C  77       8.519  13.861 -12.599  0.00  0.00      CHNA  
ATOM   1123 HG23 THR C  77       9.206  12.795 -11.308  0.00  0.00      CHNA  
ATOM   1124  C   THR C  77      11.729  16.111 -13.118  0.00  0.00      CHNA  
ATOM   1125  O   THR C  77      11.131  17.200 -13.189  0.00  0.00      CHNA  
ATOM   1126  N   PRO C  78      13.012  16.147 -13.208  0.00  0.00      CHNA  
ATOM   1127  CD  PRO C  78      13.906  15.156 -12.567  0.00  0.00      CHNA  
ATOM   1128  HD1 PRO C  78      13.390  14.715 -11.652  0.00  0.00      CHNA  
ATOM   1129  HD2 PRO C  78      14.076  14.208 -13.273  0.00  0.00      CHNA  
ATOM   1130  CA  PRO C  78      13.695  17.354 -13.554  0.00  0.00      CHNA  
ATOM   1131  HA  PRO C  78      13.415  18.198 -12.991  0.00  0.00      CHNA  
ATOM   1132  CB  PRO C  78      15.175  16.882 -13.392  0.00  0.00      CHNA  
ATOM   1133  HB1 PRO C  78      15.777  17.771 -13.130  0.00  0.00      CHNA  
ATOM   1134  HB2 PRO C  78      15.712  16.343 -14.230  0.00  0.00      CHNA  
ATOM   1135  CG  PRO C  78      15.190  15.882 -12.221  0.00  0.00      CHNA  
ATOM   1136  HG1 PRO C  78      16.068  15.216 -12.162  0.00  0.00      CHNA  
ATOM   1137  HG2 PRO C  78      15.179  16.439 -11.223  0.00  0.00      CHNA  
ATOM   1138  C   PRO C  78      13.579  17.838 -14.993  0.00  0.00      CHNA  
ATOM   1139  O   PRO C  78      13.331  19.025 -15.236  0.00  0.00      CHNA  
ATOM   1140  N   ALA C  79      13.453  16.865 -15.991  0.00  0.00      CHNA  
ATOM   1141  HN  ALA C  79      13.489  15.921 -15.691  0.00  0.00      CHNA  
ATOM   1142  CA  ALA C  79      13.259  17.191 -17.414  0.00  0.00      CHNA  
ATOM   1143  HA  ALA C  79      14.029  17.895 -17.660  0.00  0.00      CHNA  
ATOM   1144  CB  ALA C  79      13.571  16.018 -18.339  0.00  0.00      CHNA  
ATOM   1145  HB1 ALA C  79      12.911  15.136 -18.101  0.00  0.00      CHNA  
ATOM   1146  HB2 ALA C  79      13.527  16.201 -19.426  0.00  0.00      CHNA  
ATOM   1147  HB3 ALA C  79      14.550  15.681 -18.041  0.00  0.00      CHNA  
ATOM   1148  C   ALA C  79      11.899  17.841 -17.730  0.00  0.00      CHNA  
ATOM   1149  O   ALA C  79      11.779  18.851 -18.422  0.00  0.00      CHNA  
ATOM   1150  N   ILE C  80      10.715  17.417 -17.159  0.00  0.00      CHNA  
ATOM   1151  HN  ILE C  80      10.784  16.562 -16.651  0.00  0.00      CHNA  
ATOM   1152  CA  ILE C  80       9.437  18.106 -17.099  0.00  0.00      CHNA  
ATOM   1153  HA  ILE C  80       9.101  18.310 -18.034  0.00  0.00      CHNA  
ATOM   1154  CB  ILE C  80       8.289  17.282 -16.456  0.00  0.00      CHNA  
ATOM   1155  HB  ILE C  80       8.604  17.095 -15.384  0.00  0.00      CHNA  
ATOM   1156  CG2 ILE C  80       6.899  18.064 -16.539  0.00  0.00      CHNA  
ATOM   1157 HG21 ILE C  80       6.103  17.457 -16.010  0.00  0.00      CHNA  
ATOM   1158 HG22 ILE C  80       7.098  19.049 -16.156  0.00  0.00      CHNA  
ATOM   1159 HG23 ILE C  80       6.596  18.084 -17.645  0.00  0.00      CHNA  
ATOM   1160  CG1 ILE C  80       8.172  15.916 -17.154  0.00  0.00      CHNA  
ATOM   1161 HG11 ILE C  80       7.780  16.078 -18.178  0.00  0.00      CHNA  
ATOM   1162 HG12 ILE C  80       9.166  15.512 -17.423  0.00  0.00      CHNA  
ATOM   1163  CD  ILE C  80       7.430  14.911 -16.264  0.00  0.00      CHNA  
ATOM   1164  HD1 ILE C  80       7.385  13.881 -16.686  0.00  0.00      CHNA  
ATOM   1165  HD2 ILE C  80       7.997  14.734 -15.341  0.00  0.00      CHNA  
ATOM   1166  HD3 ILE C  80       6.417  15.392 -16.084  0.00  0.00      CHNA  
ATOM   1167  C   ILE C  80       9.479  19.441 -16.466  0.00  0.00      CHNA  
ATOM   1168  O   ILE C  80       8.984  20.403 -17.059  0.00  0.00      CHNA  
ATOM   1169  N   PHE C  81      10.126  19.633 -15.285  0.00  0.00      CHNA  
ATOM   1170  HN  PHE C  81      10.508  18.796 -14.862  0.00  0.00      CHNA  
ATOM   1171  CA  PHE C  81      10.273  20.863 -14.569  0.00  0.00      CHNA  
ATOM   1172  HA  PHE C  81      10.746  20.556 -13.610  0.00  0.00      CHNA  
ATOM   1173  CB  PHE C  81       8.862  21.447 -14.108  0.00  0.00      CHNA  
ATOM   1174  HB1 PHE C  81       8.991  22.378 -13.444  0.00  0.00      CHNA  
ATOM   1175  HB2 PHE C  81       8.242  21.742 -14.915  0.00  0.00      CHNA  
ATOM   1176  CG  PHE C  81       8.200  20.540 -13.073  0.00  0.00      CHNA  
ATOM   1177  CD1 PHE C  81       8.845  20.314 -11.837  0.00  0.00      CHNA  
ATOM   1178  HD1 PHE C  81       9.774  20.842 -11.532  0.00  0.00      CHNA  
ATOM   1179  CE1 PHE C  81       8.237  19.412 -10.888  0.00  0.00      CHNA  
ATOM   1180  HE1 PHE C  81       8.770  19.272  -9.948  0.00  0.00      CHNA  
ATOM   1181  CZ  PHE C  81       7.022  18.880 -11.191  0.00  0.00      CHNA  
ATOM   1182  HZ  PHE C  81       6.558  18.248 -10.508  0.00  0.00      CHNA  
ATOM   1183  CD2 PHE C  81       6.957  19.980 -13.283  0.00  0.00      CHNA  
ATOM   1184  HD2 PHE C  81       6.452  20.311 -14.206  0.00  0.00      CHNA  
ATOM   1185  CE2 PHE C  81       6.298  19.171 -12.367  0.00  0.00      CHNA  
ATOM   1186  HE2 PHE C  81       5.257  18.787 -12.511  0.00  0.00      CHNA  
ATOM   1187  C   PHE C  81      11.181  21.897 -15.223  0.00  0.00      CHNA  
ATOM   1188  O   PHE C  81      10.928  23.070 -15.172  0.00  0.00      CHNA  
ATOM   1189  N   TYR C  82      12.323  21.522 -15.923  0.00  0.00      CHNA  
ATOM   1190  HN  TYR C  82      12.610  20.635 -15.889  0.00  0.00      CHNA  
ATOM   1191  CA  TYR C  82      13.134  22.403 -16.812  0.00  0.00      CHNA  
ATOM   1192  HA  TYR C  82      13.429  23.226 -16.146  0.00  0.00      CHNA  
ATOM   1193  CB  TYR C  82      14.373  21.720 -17.440  0.00  0.00      CHNA  
ATOM   1194  HB1 TYR C  82      14.066  21.036 -18.218  0.00  0.00      CHNA  
ATOM   1195  HB2 TYR C  82      15.069  22.431 -18.029  0.00  0.00      CHNA  
ATOM   1196  CG  TYR C  82      15.375  20.930 -16.598  0.00  0.00      CHNA  
ATOM   1197  CD1 TYR C  82      16.127  19.886 -17.236  0.00  0.00      CHNA  
ATOM   1198  HD1 TYR C  82      15.907  19.556 -18.218  0.00  0.00      CHNA  
ATOM   1199  CE1 TYR C  82      17.058  19.139 -16.448  0.00  0.00      CHNA  
ATOM   1200  HE1 TYR C  82      17.620  18.402 -16.892  0.00  0.00      CHNA  
ATOM   1201  CZ  TYR C  82      17.286  19.461 -15.161  0.00  0.00      CHNA  
ATOM   1202  OH  TYR C  82      18.081  18.714 -14.350  0.00  0.00      CHNA  
ATOM   1203  HH  TYR C  82      18.405  18.008 -14.899  0.00  0.00      CHNA  
ATOM   1204  CD2 TYR C  82      15.684  21.297 -15.318  0.00  0.00      CHNA  
ATOM   1205  HD2 TYR C  82      15.120  22.122 -14.873  0.00  0.00      CHNA  
ATOM   1206  CE2 TYR C  82      16.544  20.511 -14.533  0.00  0.00      CHNA  
ATOM   1207  HE2 TYR C  82      16.758  20.634 -13.495  0.00  0.00      CHNA  
ATOM   1208  C   TYR C  82      12.288  22.823 -18.042  0.00  0.00      CHNA  
ATOM   1209  O   TYR C  82      12.350  23.921 -18.558  0.00  0.00      CHNA  
ATOM   1210  N   LEU C  83      11.373  21.905 -18.564  0.00  0.00      CHNA  
ATOM   1211  HN  LEU C  83      11.419  20.943 -18.232  0.00  0.00      CHNA  
ATOM   1212  CA  LEU C  83      10.486  22.152 -19.595  0.00  0.00      CHNA  
ATOM   1213  HA  LEU C  83      11.077  22.514 -20.423  0.00  0.00      CHNA  
ATOM   1214  CB  LEU C  83       9.835  20.864 -20.189  0.00  0.00      CHNA  
ATOM   1215  HB1 LEU C  83      10.589  20.100 -20.410  0.00  0.00      CHNA  
ATOM   1216  HB2 LEU C  83       9.346  20.415 -19.378  0.00  0.00      CHNA  
ATOM   1217  CG  LEU C  83       9.055  20.953 -21.516  0.00  0.00      CHNA  
ATOM   1218  HG  LEU C  83       8.447  21.940 -21.505  0.00  0.00      CHNA  
ATOM   1219  CD1 LEU C  83       7.984  19.879 -21.725  0.00  0.00      CHNA  
ATOM   1220 HD11 LEU C  83       7.388  20.112 -22.604  0.00  0.00      CHNA  
ATOM   1221 HD12 LEU C  83       8.301  18.910 -21.898  0.00  0.00      CHNA  
ATOM   1222 HD13 LEU C  83       7.336  19.954 -20.870  0.00  0.00      CHNA  
ATOM   1223  CD2 LEU C  83      10.105  21.025 -22.635  0.00  0.00      CHNA  
ATOM   1224 HD21 LEU C  83      11.005  20.385 -22.375  0.00  0.00      CHNA  
ATOM   1225 HD22 LEU C  83      10.531  22.054 -22.814  0.00  0.00      CHNA  
ATOM   1226 HD23 LEU C  83       9.604  20.760 -23.567  0.00  0.00      CHNA  
ATOM   1227  C   LEU C  83       9.367  23.056 -19.367  0.00  0.00      CHNA  
ATOM   1228  O   LEU C  83       9.083  23.908 -20.216  0.00  0.00      CHNA  
ATOM   1229  N   LEU C  84       8.658  23.007 -18.233  0.00  0.00      CHNA  
ATOM   1230  HN  LEU C  84       8.922  22.295 -17.663  0.00  0.00      CHNA  
ATOM   1231  CA  LEU C  84       7.530  23.883 -17.912  0.00  0.00      CHNA  
ATOM   1232  HA  LEU C  84       7.058  24.264 -18.817  0.00  0.00      CHNA  
ATOM   1233  CB  LEU C  84       6.432  22.924 -17.298  0.00  0.00      CHNA  
ATOM   1234  HB1 LEU C  84       5.485  23.536 -17.189  0.00  0.00      CHNA  
ATOM   1235  HB2 LEU C  84       6.732  22.515 -16.344  0.00  0.00      CHNA  
ATOM   1236  CG  LEU C  84       6.093  21.717 -18.191  0.00  0.00      CHNA  
ATOM   1237  HG  LEU C  84       6.995  21.038 -18.268  0.00  0.00      CHNA  
ATOM   1238  CD1 LEU C  84       5.571  21.976 -19.563  0.00  0.00      CHNA  
ATOM   1239 HD11 LEU C  84       5.232  21.096 -20.122  0.00  0.00      CHNA  
ATOM   1240 HD12 LEU C  84       6.362  22.483 -20.168  0.00  0.00      CHNA  
ATOM   1241 HD13 LEU C  84       4.660  22.679 -19.526  0.00  0.00      CHNA  
ATOM   1242  CD2 LEU C  84       5.084  20.906 -17.412  0.00  0.00      CHNA  
ATOM   1243 HD21 LEU C  84       4.062  21.307 -17.676  0.00  0.00      CHNA  
ATOM   1244 HD22 LEU C  84       5.118  19.907 -17.802  0.00  0.00      CHNA  
ATOM   1245 HD23 LEU C  84       5.411  20.887 -16.325  0.00  0.00      CHNA  
ATOM   1246  C   LEU C  84       7.856  25.103 -17.063  0.00  0.00      CHNA  
ATOM   1247  O   LEU C  84       6.902  25.888 -16.869  0.00  0.00      CHNA  
ATOM   1248  N   TRP C  85       9.103  25.299 -16.662  0.00  0.00      CHNA  
ATOM   1249  HN  TRP C  85       9.752  24.563 -16.885  0.00  0.00      CHNA  
ATOM   1250  CA  TRP C  85       9.571  26.480 -15.998  0.00  0.00      CHNA  
ATOM   1251  HA  TRP C  85       8.838  27.266 -15.963  0.00  0.00      CHNA  
ATOM   1252  CB  TRP C  85       9.866  26.138 -14.514  0.00  0.00      CHNA  
ATOM   1253  HB1 TRP C  85       8.975  25.615 -14.077  0.00  0.00      CHNA  
ATOM   1254  HB2 TRP C  85      10.785  25.600 -14.476  0.00  0.00      CHNA  
ATOM   1255  CG  TRP C  85      10.120  27.309 -13.586  0.00  0.00      CHNA  
ATOM   1256  CD1 TRP C  85       9.864  28.586 -13.830  0.00  0.00      CHNA  
ATOM   1257  HD1 TRP C  85       9.370  28.920 -14.722  0.00  0.00      CHNA  
ATOM   1258  NE1 TRP C  85       9.993  29.304 -12.694  0.00  0.00      CHNA  
ATOM   1259  HE1 TRP C  85       9.869  30.266 -12.643  0.00  0.00      CHNA  
ATOM   1260  CE2 TRP C  85      10.483  28.502 -11.650  0.00  0.00      CHNA  
ATOM   1261  CD2 TRP C  85      10.527  27.219 -12.187  0.00  0.00      CHNA  
ATOM   1262  CE3 TRP C  85      10.898  26.104 -11.338  0.00  0.00      CHNA  
ATOM   1263  HE3 TRP C  85      10.988  25.093 -11.656  0.00  0.00      CHNA  
ATOM   1264  CZ3 TRP C  85      11.389  26.391 -10.051  0.00  0.00      CHNA  
ATOM   1265  HZ3 TRP C  85      11.818  25.575  -9.451  0.00  0.00      CHNA  
ATOM   1266  CZ2 TRP C  85      10.939  28.754 -10.396  0.00  0.00      CHNA  
ATOM   1267  HZ2 TRP C  85      10.930  29.700 -10.011  0.00  0.00      CHNA  
ATOM   1268  CH2 TRP C  85      11.472  27.681  -9.605  0.00  0.00      CHNA  
ATOM   1269  HH2 TRP C  85      11.864  27.860  -8.619  0.00  0.00      CHNA  
ATOM   1270  C   TRP C  85      10.786  27.064 -16.636  0.00  0.00      CHNA  
ATOM   1271  O   TRP C  85      11.711  26.310 -16.816  0.00  0.00      CHNA  
ATOM   1272  N   ARG C  86      10.814  28.361 -17.111  0.00  0.00      CHNA  
ATOM   1273  HN  ARG C  86      10.046  29.022 -17.234  0.00  0.00      CHNA  
ATOM   1274  CA  ARG C  86      12.043  28.768 -17.785  0.00  0.00      CHNA  
ATOM   1275  HA  ARG C  86      12.331  28.002 -18.468  0.00  0.00      CHNA  
ATOM   1276  CB  ARG C  86      11.674  29.913 -18.736  0.00  0.00      CHNA  
ATOM   1277  HB1 ARG C  86      10.712  29.790 -19.252  0.00  0.00      CHNA  
ATOM   1278  HB2 ARG C  86      11.496  30.855 -18.112  0.00  0.00      CHNA  
ATOM   1279  CG  ARG C  86      12.909  30.445 -19.650  0.00  0.00      CHNA  
ATOM   1280  HG1 ARG C  86      13.779  30.678 -18.911  0.00  0.00      CHNA  
ATOM   1281  HG2 ARG C  86      13.135  29.737 -20.478  0.00  0.00      CHNA  
ATOM   1282  CD  ARG C  86      12.580  31.793 -20.282  0.00  0.00      CHNA  
ATOM   1283  HD1 ARG C  86      11.665  31.710 -20.827  0.00  0.00      CHNA  
ATOM   1284  HD2 ARG C  86      12.353  32.498 -19.451  0.00  0.00      CHNA  
ATOM   1285  NE  ARG C  86      13.801  32.219 -20.986  0.00  0.00      CHNA  
ATOM   1286  HE  ARG C  86      14.694  31.868 -20.727  0.00  0.00      CHNA  
ATOM   1287  CZ  ARG C  86      13.781  33.343 -21.723  0.00  0.00      CHNA  
ATOM   1288  NH1 ARG C  86      12.753  34.174 -21.681  0.00  0.00      CHNA  
ATOM   1289 HH11 ARG C  86      12.850  35.041 -22.167  0.00  0.00      CHNA  
ATOM   1290 HH12 ARG C  86      12.255  34.139 -20.811  0.00  0.00      CHNA  
ATOM   1291  NH2 ARG C  86      14.810  33.535 -22.468  0.00  0.00      CHNA  
ATOM   1292 HH21 ARG C  86      14.967  34.369 -23.051  0.00  0.00      CHNA  
ATOM   1293 HH22 ARG C  86      15.354  32.717 -22.479  0.00  0.00      CHNA  
ATOM   1294  C   ARG C  86      13.170  29.038 -16.909  0.00  0.00      CHNA  
ATOM   1295  O   ARG C  86      14.299  28.782 -17.310  0.00  0.00      CHNA  
ATOM   1296  N   ASN C  87      12.874  29.530 -15.649  0.00  0.00      CHNA  
ATOM   1297  HN  ASN C  87      11.867  29.623 -15.459  0.00  0.00      CHNA  
ATOM   1298  CA  ASN C  87      13.937  29.772 -14.668  0.00  0.00      CHNA  
ATOM   1299  HA  ASN C  87      14.707  30.466 -15.048  0.00  0.00      CHNA  
ATOM   1300  CB  ASN C  87      13.309  30.447 -13.447  0.00  0.00      CHNA  
ATOM   1301  HB1 ASN C  87      12.363  30.985 -13.769  0.00  0.00      CHNA  
ATOM   1302  HB2 ASN C  87      12.974  29.689 -12.691  0.00  0.00      CHNA  
ATOM   1303  CG  ASN C  87      14.302  31.312 -12.713  0.00  0.00      CHNA  
ATOM   1304  OD1 ASN C  87      14.862  30.913 -11.682  0.00  0.00      CHNA  
ATOM   1305  ND2 ASN C  87      14.549  32.580 -13.210  0.00  0.00      CHNA  
ATOM   1306 HD21 ASN C  87      14.891  33.325 -12.577  0.00  0.00      CHNA  
ATOM   1307 HD22 ASN C  87      14.251  32.765 -14.165  0.00  0.00      CHNA  
ATOM   1308  C   ASN C  87      14.703  28.570 -14.288  0.00  0.00      CHNA  
ATOM   1309  O   ASN C  87      14.259  27.398 -14.261  0.00  0.00      CHNA  
ATOM   1310  N   ARG C  88      16.036  28.802 -14.016  0.00  0.00      CHNA  
ATOM   1311  HN  ARG C  88      16.439  29.769 -14.064  0.00  0.00      CHNA  
ATOM   1312  CA  ARG C  88      16.984  27.815 -13.789  0.00  0.00      CHNA  
ATOM   1313  HA  ARG C  88      16.771  26.958 -14.451  0.00  0.00      CHNA  
ATOM   1314  CB  ARG C  88      18.304  28.497 -14.241  0.00  0.00      CHNA  
ATOM   1315  HB1 ARG C  88      18.262  28.794 -15.307  0.00  0.00      CHNA  
ATOM   1316  HB2 ARG C  88      18.323  29.371 -13.575  0.00  0.00      CHNA  
ATOM   1317  CG  ARG C  88      19.553  27.651 -14.068  0.00  0.00      CHNA  
ATOM   1318  HG1 ARG C  88      19.688  27.334 -12.966  0.00  0.00      CHNA  
ATOM   1319  HG2 ARG C  88      19.285  26.669 -14.540  0.00  0.00      CHNA  
ATOM   1320  CD  ARG C  88      20.741  28.270 -14.699  0.00  0.00      CHNA  
ATOM   1321  HD1 ARG C  88      20.540  28.554 -15.773  0.00  0.00      CHNA  
ATOM   1322  HD2 ARG C  88      20.988  29.220 -14.127  0.00  0.00      CHNA  
ATOM   1323  NE  ARG C  88      21.878  27.338 -14.444  0.00  0.00      CHNA  
ATOM   1324  HE  ARG C  88      21.809  26.344 -14.496  0.00  0.00      CHNA  
ATOM   1325  CZ  ARG C  88      23.174  27.792 -14.328  0.00  0.00      CHNA  
ATOM   1326  NH1 ARG C  88      23.494  29.057 -14.394  0.00  0.00      CHNA  
ATOM   1327 HH11 ARG C  88      24.389  29.306 -13.984  0.00  0.00      CHNA  
ATOM   1328 HH12 ARG C  88      22.874  29.722 -14.802  0.00  0.00      CHNA  
ATOM   1329  NH2 ARG C  88      24.084  26.946 -14.025  0.00  0.00      CHNA  
ATOM   1330 HH21 ARG C  88      25.056  27.205 -14.001  0.00  0.00      CHNA  
ATOM   1331 HH22 ARG C  88      23.918  25.979 -14.342  0.00  0.00      CHNA  
ATOM   1332  C   ARG C  88      16.940  27.421 -12.354  0.00  0.00      CHNA  
ATOM   1333  O   ARG C  88      17.681  26.502 -11.912  0.00  0.00      CHNA  
ATOM   1334  N   PHE C  89      16.054  27.953 -11.479  0.00  0.00      CHNA  
ATOM   1335  HN  PHE C  89      15.623  28.791 -11.780  0.00  0.00      CHNA  
ATOM   1336  CA  PHE C  89      15.665  27.435 -10.155  0.00  0.00      CHNA  
ATOM   1337  HA  PHE C  89      16.648  27.192  -9.675  0.00  0.00      CHNA  
ATOM   1338  CB  PHE C  89      14.992  28.561  -9.362  0.00  0.00      CHNA  
ATOM   1339  HB1 PHE C  89      15.128  29.554  -9.812  0.00  0.00      CHNA  
ATOM   1340  HB2 PHE C  89      13.994  28.317  -9.196  0.00  0.00      CHNA  
ATOM   1341  CG  PHE C  89      15.712  28.675  -8.071  0.00  0.00      CHNA  
ATOM   1342  CD1 PHE C  89      16.777  29.550  -7.929  0.00  0.00      CHNA  
ATOM   1343  HD1 PHE C  89      17.146  30.116  -8.749  0.00  0.00      CHNA  
ATOM   1344  CE1 PHE C  89      17.426  29.654  -6.677  0.00  0.00      CHNA  
ATOM   1345  HE1 PHE C  89      18.358  30.275  -6.641  0.00  0.00      CHNA  
ATOM   1346  CZ  PHE C  89      16.975  28.872  -5.600  0.00  0.00      CHNA  
ATOM   1347  HZ  PHE C  89      17.447  29.073  -4.665  0.00  0.00      CHNA  
ATOM   1348  CD2 PHE C  89      15.273  27.933  -6.972  0.00  0.00      CHNA  
ATOM   1349  HD2 PHE C  89      14.486  27.268  -7.137  0.00  0.00      CHNA  
ATOM   1350  CE2 PHE C  89      15.861  28.011  -5.737  0.00  0.00      CHNA  
ATOM   1351  HE2 PHE C  89      15.472  27.495  -4.891  0.00  0.00      CHNA  
ATOM   1352  C   PHE C  89      14.883  26.154 -10.244  0.00  0.00      CHNA  
ATOM   1353  O   PHE C  89      14.793  25.367  -9.304  0.00  0.00      CHNA  
ATOM   1354  N   ALA C  90      14.372  25.806 -11.520  0.00  0.00      CHNA  
ATOM   1355  HN  ALA C  90      14.359  26.431 -12.287  0.00  0.00      CHNA  
ATOM   1356  CA  ALA C  90      14.070  24.460 -11.880  0.00  0.00      CHNA  
ATOM   1357  HA  ALA C  90      13.187  24.061 -11.377  0.00  0.00      CHNA  
ATOM   1358  CB  ALA C  90      13.587  24.447 -13.368  0.00  0.00      CHNA  
ATOM   1359  HB1 ALA C  90      13.052  25.408 -13.607  0.00  0.00      CHNA  
ATOM   1360  HB2 ALA C  90      14.508  24.560 -13.997  0.00  0.00      CHNA  
ATOM   1361  HB3 ALA C  90      13.046  23.553 -13.609  0.00  0.00      CHNA  
ATOM   1362  C   ALA C  90      15.216  23.459 -11.658  0.00  0.00      CHNA  
ATOM   1363  O   ALA C  90      14.914  22.276 -11.326  0.00  0.00      CHNA  
ATOM   1364  N   LYS C  91      16.463  23.879 -11.818  0.00  0.00      CHNA  
ATOM   1365  HN  LYS C  91      16.711  24.600 -12.381  0.00  0.00      CHNA  
ATOM   1366  CA  LYS C  91      17.541  23.000 -11.384  0.00  0.00      CHNA  
ATOM   1367  HA  LYS C  91      17.413  22.035 -11.737  0.00  0.00      CHNA  
ATOM   1368  CB  LYS C  91      18.966  23.478 -11.929  0.00  0.00      CHNA  
ATOM   1369  HB1 LYS C  91      19.271  24.448 -11.491  0.00  0.00      CHNA  
ATOM   1370  HB2 LYS C  91      19.752  22.770 -11.548  0.00  0.00      CHNA  
ATOM   1371  CG  LYS C  91      19.185  23.586 -13.431  0.00  0.00      CHNA  
ATOM   1372  HG1 LYS C  91      18.215  23.796 -13.866  0.00  0.00      CHNA  
ATOM   1373  HG2 LYS C  91      19.918  24.401 -13.725  0.00  0.00      CHNA  
ATOM   1374  CD  LYS C  91      19.596  22.254 -14.038  0.00  0.00      CHNA  
ATOM   1375  HD1 LYS C  91      20.741  22.161 -13.988  0.00  0.00      CHNA  
ATOM   1376  HD2 LYS C  91      19.043  21.419 -13.540  0.00  0.00      CHNA  
ATOM   1377  CE  LYS C  91      19.423  22.162 -15.561  0.00  0.00      CHNA  
ATOM   1378  HE1 LYS C  91      19.958  21.225 -15.925  0.00  0.00      CHNA  
ATOM   1379  HE2 LYS C  91      18.397  21.949 -15.887  0.00  0.00      CHNA  
ATOM   1380  NZ  LYS C  91      19.795  23.435 -16.285  0.00  0.00      CHNA  
ATOM   1381  HZ1 LYS C  91      19.983  23.297 -17.288  0.00  0.00      CHNA  
ATOM   1382  HZ2 LYS C  91      18.895  23.979 -16.429  0.00  0.00      CHNA  
ATOM   1383  HZ3 LYS C  91      20.439  24.073 -15.794  0.00  0.00      CHNA  
ATOM   1384  C   LYS C  91      17.687  22.807  -9.845  0.00  0.00      CHNA  
ATOM   1385  O   LYS C  91      17.940  21.745  -9.352  0.00  0.00      CHNA  
ATOM   1386  N   ILE C  92      17.415  23.779  -8.991  0.00  0.00      CHNA  
ATOM   1387  HN  ILE C  92      17.258  24.706  -9.308  0.00  0.00      CHNA  
ATOM   1388  CA  ILE C  92      17.503  23.581  -7.490  0.00  0.00      CHNA  
ATOM   1389  HA  ILE C  92      18.369  22.975  -7.214  0.00  0.00      CHNA  
ATOM   1390  CB  ILE C  92      17.453  24.922  -6.780  0.00  0.00      CHNA  
ATOM   1391  HB  ILE C  92      16.446  25.456  -7.074  0.00  0.00      CHNA  
ATOM   1392  CG2 ILE C  92      17.488  24.645  -5.264  0.00  0.00      CHNA  
ATOM   1393 HG21 ILE C  92      18.317  23.958  -5.033  0.00  0.00      CHNA  
ATOM   1394 HG22 ILE C  92      17.607  25.595  -4.666  0.00  0.00      CHNA  
ATOM   1395 HG23 ILE C  92      16.495  24.188  -5.058  0.00  0.00      CHNA  
ATOM   1396  CG1 ILE C  92      18.602  25.849  -7.261  0.00  0.00      CHNA  
ATOM   1397 HG11 ILE C  92      18.499  26.200  -8.372  0.00  0.00      CHNA  
ATOM   1398 HG12 ILE C  92      18.521  26.767  -6.561  0.00  0.00      CHNA  
ATOM   1399  CD  ILE C  92      19.953  25.149  -7.237  0.00  0.00      CHNA  
ATOM   1400  HD1 ILE C  92      20.692  25.907  -7.666  0.00  0.00      CHNA  
ATOM   1401  HD2 ILE C  92      20.293  24.848  -6.258  0.00  0.00      CHNA  
ATOM   1402  HD3 ILE C  92      19.972  24.244  -7.917  0.00  0.00      CHNA  
ATOM   1403  C   ILE C  92      16.315  22.749  -7.058  0.00  0.00      CHNA  
ATOM   1404  O   ILE C  92      16.421  21.903  -6.183  0.00  0.00      CHNA  
ATOM   1405  N   LEU C  93      15.131  22.854  -7.798  0.00  0.00      CHNA  
ATOM   1406  HN  LEU C  93      15.041  23.564  -8.509  0.00  0.00      CHNA  
ATOM   1407  CA  LEU C  93      13.966  22.039  -7.546  0.00  0.00      CHNA  
ATOM   1408  HA  LEU C  93      13.777  22.006  -6.472  0.00  0.00      CHNA  
ATOM   1409  CB  LEU C  93      12.816  22.555  -8.401  0.00  0.00      CHNA  
ATOM   1410  HB1 LEU C  93      12.623  23.673  -8.223  0.00  0.00      CHNA  
ATOM   1411  HB2 LEU C  93      13.216  22.573  -9.440  0.00  0.00      CHNA  
ATOM   1412  CG  LEU C  93      11.491  21.842  -8.346  0.00  0.00      CHNA  
ATOM   1413  HG  LEU C  93      11.670  20.853  -8.648  0.00  0.00      CHNA  
ATOM   1414  CD1 LEU C  93      10.591  22.543  -9.352  0.00  0.00      CHNA  
ATOM   1415 HD11 LEU C  93      11.137  22.732 -10.331  0.00  0.00      CHNA  
ATOM   1416 HD12 LEU C  93       9.677  21.955  -9.469  0.00  0.00      CHNA  
ATOM   1417 HD13 LEU C  93      10.367  23.573  -8.916  0.00  0.00      CHNA  
ATOM   1418  CD2 LEU C  93      10.891  21.878  -6.885  0.00  0.00      CHNA  
ATOM   1419 HD21 LEU C  93      10.781  22.889  -6.576  0.00  0.00      CHNA  
ATOM   1420 HD22 LEU C  93       9.943  21.423  -6.924  0.00  0.00      CHNA  
ATOM   1421 HD23 LEU C  93      11.370  21.503  -5.957  0.00  0.00      CHNA  
ATOM   1422  C   LEU C  93      14.294  20.594  -7.982  0.00  0.00      CHNA  
ATOM   1423  O   LEU C  93      13.794  19.685  -7.370  0.00  0.00      CHNA  
ATOM   1424  N   GLY C  94      15.014  20.410  -9.123  0.00  0.00      CHNA  
ATOM   1425  HN  GLY C  94      15.203  21.195  -9.768  0.00  0.00      CHNA  
ATOM   1426  CA  GLY C  94      15.598  19.113  -9.636  0.00  0.00      CHNA  
ATOM   1427  HA1 GLY C  94      16.408  19.401 -10.311  0.00  0.00      CHNA  
ATOM   1428  HA2 GLY C  94      14.991  18.387 -10.072  0.00  0.00      CHNA  
ATOM   1429  C   GLY C  94      16.262  18.260  -8.564  0.00  0.00      CHNA  
ATOM   1430  O   GLY C  94      15.880  17.104  -8.321  0.00  0.00      CHNA  
ATOM   1431  N   VAL C  95      17.183  18.889  -7.767  0.00  0.00      CHNA  
ATOM   1432  HN  VAL C  95      17.500  19.834  -7.984  0.00  0.00      CHNA  
ATOM   1433  CA  VAL C  95      17.797  18.274  -6.585  0.00  0.00      CHNA  
ATOM   1434  HA  VAL C  95      18.292  17.286  -6.778  0.00  0.00      CHNA  
ATOM   1435  CB  VAL C  95      18.666  19.385  -6.016  0.00  0.00      CHNA  
ATOM   1436  HB  VAL C  95      18.060  20.266  -5.699  0.00  0.00      CHNA  
ATOM   1437  CG1 VAL C  95      19.408  18.877  -4.783  0.00  0.00      CHNA  
ATOM   1438 HG11 VAL C  95      20.125  18.041  -4.923  0.00  0.00      CHNA  
ATOM   1439 HG12 VAL C  95      19.820  19.877  -4.467  0.00  0.00      CHNA  
ATOM   1440 HG13 VAL C  95      18.751  18.459  -3.988  0.00  0.00      CHNA  
ATOM   1441  CG2 VAL C  95      19.662  19.902  -7.049  0.00  0.00      CHNA  
ATOM   1442 HG21 VAL C  95      19.183  20.464  -7.825  0.00  0.00      CHNA  
ATOM   1443 HG22 VAL C  95      20.415  20.681  -6.630  0.00  0.00      CHNA  
ATOM   1444 HG23 VAL C  95      20.342  19.182  -7.505  0.00  0.00      CHNA  
ATOM   1445  C   VAL C  95      16.825  17.714  -5.548  0.00  0.00      CHNA  
ATOM   1446  O   VAL C  95      16.910  16.615  -5.002  0.00  0.00      CHNA  
ATOM   1447  N   PHE C  96      15.794  18.510  -5.286  0.00  0.00      CHNA  
ATOM   1448  HN  PHE C  96      15.668  19.392  -5.664  0.00  0.00      CHNA  
ATOM   1449  CA  PHE C  96      14.745  18.176  -4.347  0.00  0.00      CHNA  
ATOM   1450  HA  PHE C  96      15.304  17.837  -3.502  0.00  0.00      CHNA  
ATOM   1451  CB  PHE C  96      13.922  19.499  -4.018  0.00  0.00      CHNA  
ATOM   1452  HB1 PHE C  96      14.714  20.244  -3.795  0.00  0.00      CHNA  
ATOM   1453  HB2 PHE C  96      13.388  19.778  -4.895  0.00  0.00      CHNA  
ATOM   1454  CG  PHE C  96      12.977  19.402  -2.897  0.00  0.00      CHNA  
ATOM   1455  CD1 PHE C  96      13.275  18.779  -1.654  0.00  0.00      CHNA  
ATOM   1456  HD1 PHE C  96      14.262  18.380  -1.450  0.00  0.00      CHNA  
ATOM   1457  CE1 PHE C  96      12.374  18.805  -0.624  0.00  0.00      CHNA  
ATOM   1458  HE1 PHE C  96      12.730  18.293   0.211  0.00  0.00      CHNA  
ATOM   1459  CZ  PHE C  96      11.144  19.414  -0.775  0.00  0.00      CHNA  
ATOM   1460  HZ  PHE C  96      10.466  19.181   0.027  0.00  0.00      CHNA  
ATOM   1461  CD2 PHE C  96      11.711  20.048  -3.053  0.00  0.00      CHNA  
ATOM   1462  HD2 PHE C  96      11.546  20.456  -4.006  0.00  0.00      CHNA  
ATOM   1463  CE2 PHE C  96      10.799  20.113  -1.961  0.00  0.00      CHNA  
ATOM   1464  HE2 PHE C  96       9.873  20.726  -1.905  0.00  0.00      CHNA  
ATOM   1465  C   PHE C  96      13.850  17.066  -4.792  0.00  0.00      CHNA  
ATOM   1466  O   PHE C  96      13.548  16.253  -3.903  0.00  0.00      CHNA  
ATOM   1467  N   GLY C  97      13.493  16.938  -6.033  0.00  0.00      CHNA  
ATOM   1468  HN  GLY C  97      13.886  17.683  -6.648  0.00  0.00      CHNA  
ATOM   1469  CA  GLY C  97      12.732  15.911  -6.571  0.00  0.00      CHNA  
ATOM   1470  HA1 GLY C  97      12.771  16.177  -7.665  0.00  0.00      CHNA  
ATOM   1471  HA2 GLY C  97      11.744  15.900  -6.141  0.00  0.00      CHNA  
ATOM   1472  C   GLY C  97      13.248  14.517  -6.601  0.00  0.00      CHNA  
ATOM   1473  O   GLY C  97      12.535  13.508  -6.678  0.00  0.00      CHNA  
ATOM   1474  N   LEU C  98      14.579  14.433  -6.528  0.00  0.00      CHNA  
ATOM   1475  HN  LEU C  98      15.035  15.319  -6.486  0.00  0.00      CHNA  
ATOM   1476  CA  LEU C  98      15.425  13.248  -6.300  0.00  0.00      CHNA  
ATOM   1477  HA  LEU C  98      14.879  12.374  -6.643  0.00  0.00      CHNA  
ATOM   1478  CB  LEU C  98      16.798  13.307  -7.042  0.00  0.00      CHNA  
ATOM   1479  HB1 LEU C  98      17.375  14.186  -6.726  0.00  0.00      CHNA  
ATOM   1480  HB2 LEU C  98      17.421  12.444  -6.773  0.00  0.00      CHNA  
ATOM   1481  CG  LEU C  98      16.646  13.510  -8.550  0.00  0.00      CHNA  
ATOM   1482  HG  LEU C  98      15.974  14.403  -8.746  0.00  0.00      CHNA  
ATOM   1483  CD1 LEU C  98      15.963  12.368  -9.304  0.00  0.00      CHNA  
ATOM   1484 HD11 LEU C  98      16.202  12.526 -10.375  0.00  0.00      CHNA  
ATOM   1485 HD12 LEU C  98      16.321  11.271  -9.070  0.00  0.00      CHNA  
ATOM   1486 HD13 LEU C  98      14.856  12.446  -9.195  0.00  0.00      CHNA  
ATOM   1487  CD2 LEU C  98      18.051  13.861  -9.225  0.00  0.00      CHNA  
ATOM   1488 HD21 LEU C  98      17.901  13.715 -10.337  0.00  0.00      CHNA  
ATOM   1489 HD22 LEU C  98      18.274  14.910  -8.981  0.00  0.00      CHNA  
ATOM   1490 HD23 LEU C  98      18.857  13.043  -8.903  0.00  0.00      CHNA  
ATOM   1491  C   LEU C  98      15.709  13.060  -4.869  0.00  0.00      CHNA  
ATOM   1492  O   LEU C  98      15.910  11.888  -4.472  0.00  0.00      CHNA  
ATOM   1493  N   TRP C  99      15.679  14.112  -4.056  0.00  0.00      CHNA  
ATOM   1494  HN  TRP C  99      15.400  15.007  -4.450  0.00  0.00      CHNA  
ATOM   1495  CA  TRP C  99      15.905  14.003  -2.638  0.00  0.00      CHNA  
ATOM   1496  HA  TRP C  99      16.784  13.366  -2.523  0.00  0.00      CHNA  
ATOM   1497  CB  TRP C  99      16.223  15.432  -2.096  0.00  0.00      CHNA  
ATOM   1498  HB1 TRP C  99      17.008  15.853  -2.803  0.00  0.00      CHNA  
ATOM   1499  HB2 TRP C  99      15.263  16.076  -2.034  0.00  0.00      CHNA  
ATOM   1500  CG  TRP C  99      16.781  15.419  -0.727  0.00  0.00      CHNA  
ATOM   1501  CD1 TRP C  99      18.028  15.112  -0.312  0.00  0.00      CHNA  
ATOM   1502  HD1 TRP C  99      18.864  14.785  -0.903  0.00  0.00      CHNA  
ATOM   1503  NE1 TRP C  99      18.140  15.177   1.058  0.00  0.00      CHNA  
ATOM   1504  HE1 TRP C  99      19.035  15.245   1.505  0.00  0.00      CHNA  
ATOM   1505  CE2 TRP C  99      16.858  15.549   1.556  0.00  0.00      CHNA  
ATOM   1506  CD2 TRP C  99      16.015  15.702   0.487  0.00  0.00      CHNA  
ATOM   1507  CE3 TRP C  99      14.679  16.088   0.669  0.00  0.00      CHNA  
ATOM   1508  HE3 TRP C  99      13.992  16.072  -0.152  0.00  0.00      CHNA  
ATOM   1509  CZ3 TRP C  99      14.197  16.342   1.980  0.00  0.00      CHNA  
ATOM   1510  HZ3 TRP C  99      13.116  16.681   2.010  0.00  0.00      CHNA  
ATOM   1511  CZ2 TRP C  99      16.350  15.567   2.889  0.00  0.00      CHNA  
ATOM   1512  HZ2 TRP C  99      16.956  15.482   3.735  0.00  0.00      CHNA  
ATOM   1513  CH2 TRP C  99      15.033  15.998   3.105  0.00  0.00      CHNA  
ATOM   1514  HH2 TRP C  99      14.728  16.226   4.126  0.00  0.00      CHNA  
ATOM   1515  C   TRP C  99      14.804  13.212  -1.799  0.00  0.00      CHNA  
ATOM   1516  O   TRP C  99      15.061  12.317  -0.996  0.00  0.00      CHNA  
ATOM   1517  N   ILE C 100      13.544  13.582  -2.094  0.00  0.00      CHNA  
ATOM   1518  HN  ILE C 100      13.434  14.379  -2.673  0.00  0.00      CHNA  
ATOM   1519  CA  ILE C 100      12.355  13.095  -1.500  0.00  0.00      CHNA  
ATOM   1520  HA  ILE C 100      12.460  13.264  -0.440  0.00  0.00      CHNA  
ATOM   1521  CB  ILE C 100      11.087  13.914  -1.883  0.00  0.00      CHNA  
ATOM   1522  HB  ILE C 100      11.029  13.953  -2.979  0.00  0.00      CHNA  
ATOM   1523  CG2 ILE C 100       9.877  13.144  -1.347  0.00  0.00      CHNA  
ATOM   1524 HG21 ILE C 100       9.553  12.414  -2.171  0.00  0.00      CHNA  
ATOM   1525 HG22 ILE C 100      10.097  12.634  -0.369  0.00  0.00      CHNA  
ATOM   1526 HG23 ILE C 100       8.960  13.808  -1.275  0.00  0.00      CHNA  
ATOM   1527  CG1 ILE C 100      11.154  15.413  -1.481  0.00  0.00      CHNA  
ATOM   1528 HG11 ILE C 100      11.038  15.657  -0.400  0.00  0.00      CHNA  
ATOM   1529 HG12 ILE C 100      12.188  15.683  -1.553  0.00  0.00      CHNA  
ATOM   1530  CD  ILE C 100      10.120  16.223  -2.297  0.00  0.00      CHNA  
ATOM   1531  HD1 ILE C 100      10.406  16.386  -3.379  0.00  0.00      CHNA  
ATOM   1532  HD2 ILE C 100       9.143  15.702  -2.233  0.00  0.00      CHNA  
ATOM   1533  HD3 ILE C 100      10.011  17.237  -1.858  0.00  0.00      CHNA  
ATOM   1534  C   ILE C 100      12.201  11.562  -1.751  0.00  0.00      CHNA  
ATOM   1535  O   ILE C 100      12.067  10.840  -0.720  0.00  0.00      CHNA  
ATOM   1536  N   PRO C 101      12.252  10.956  -2.905  0.00  0.00      CHNA  
ATOM   1537  CD  PRO C 101      12.097  11.562  -4.238  0.00  0.00      CHNA  
ATOM   1538  HD1 PRO C 101      11.320  12.326  -4.165  0.00  0.00      CHNA  
ATOM   1539  HD2 PRO C 101      13.040  11.900  -4.634  0.00  0.00      CHNA  
ATOM   1540  CA  PRO C 101      12.608   9.555  -3.058  0.00  0.00      CHNA  
ATOM   1541  HA  PRO C 101      11.715   9.090  -2.629  0.00  0.00      CHNA  
ATOM   1542  CB  PRO C 101      12.628   9.293  -4.506  0.00  0.00      CHNA  
ATOM   1543  HB1 PRO C 101      12.175   8.305  -4.758  0.00  0.00      CHNA  
ATOM   1544  HB2 PRO C 101      13.670   9.319  -4.975  0.00  0.00      CHNA  
ATOM   1545  CG  PRO C 101      11.750  10.379  -5.083  0.00  0.00      CHNA  
ATOM   1546  HG1 PRO C 101      10.703  10.085  -4.912  0.00  0.00      CHNA  
ATOM   1547  HG2 PRO C 101      12.070  10.549  -6.155  0.00  0.00      CHNA  
ATOM   1548  C   PRO C 101      13.834   8.999  -2.346  0.00  0.00      CHNA  
ATOM   1549  O   PRO C 101      13.710   7.942  -1.704  0.00  0.00      CHNA  
ATOM   1550  N   LEU C 102      15.058   9.578  -2.506  0.00  0.00      CHNA  
ATOM   1551  HN  LEU C 102      15.148  10.345  -3.132  0.00  0.00      CHNA  
ATOM   1552  CA  LEU C 102      16.320   9.035  -1.948  0.00  0.00      CHNA  
ATOM   1553  HA  LEU C 102      16.431   7.980  -2.340  0.00  0.00      CHNA  
ATOM   1554  CB  LEU C 102      17.510   9.871  -2.444  0.00  0.00      CHNA  
ATOM   1555  HB1 LEU C 102      17.449   9.929  -3.544  0.00  0.00      CHNA  
ATOM   1556  HB2 LEU C 102      17.467  10.956  -2.091  0.00  0.00      CHNA  
ATOM   1557  CG  LEU C 102      18.871   9.350  -1.991  0.00  0.00      CHNA  
ATOM   1558  HG  LEU C 102      19.016   9.426  -0.910  0.00  0.00      CHNA  
ATOM   1559  CD1 LEU C 102      19.970  10.247  -2.579  0.00  0.00      CHNA  
ATOM   1560 HD11 LEU C 102      19.909  10.160  -3.688  0.00  0.00      CHNA  
ATOM   1561 HD12 LEU C 102      19.660  11.171  -2.279  0.00  0.00      CHNA  
ATOM   1562 HD13 LEU C 102      21.056  10.022  -2.258  0.00  0.00      CHNA  
ATOM   1563  CD2 LEU C 102      19.131   7.916  -2.490  0.00  0.00      CHNA  
ATOM   1564 HD21 LEU C 102      18.452   7.161  -1.939  0.00  0.00      CHNA  
ATOM   1565 HD22 LEU C 102      18.826   7.922  -3.600  0.00  0.00      CHNA  
ATOM   1566 HD23 LEU C 102      20.198   7.692  -2.458  0.00  0.00      CHNA  
ATOM   1567  C   LEU C 102      16.346   8.884  -0.430  0.00  0.00      CHNA  
ATOM   1568  O   LEU C 102      16.794   7.855   0.117  0.00  0.00      CHNA  
ATOM   1569  N   VAL C 103      15.844   9.866   0.354  0.00  0.00      CHNA  
ATOM   1570  HN  VAL C 103      15.386  10.630  -0.053  0.00  0.00      CHNA  
ATOM   1571  CA  VAL C 103      15.766   9.788   1.846  0.00  0.00      CHNA  
ATOM   1572  HA  VAL C 103      16.659   9.463   2.324  0.00  0.00      CHNA  
ATOM   1573  CB  VAL C 103      15.432  11.287   2.131  0.00  0.00      CHNA  
ATOM   1574  HB  VAL C 103      14.587  11.595   1.445  0.00  0.00      CHNA  
ATOM   1575  CG1 VAL C 103      14.989  11.426   3.632  0.00  0.00      CHNA  
ATOM   1576 HG11 VAL C 103      14.960  12.481   3.999  0.00  0.00      CHNA  
ATOM   1577 HG12 VAL C 103      14.023  10.889   3.857  0.00  0.00      CHNA  
ATOM   1578 HG13 VAL C 103      15.708  10.884   4.304  0.00  0.00      CHNA  
ATOM   1579  CG2 VAL C 103      16.728  12.074   1.862  0.00  0.00      CHNA  
ATOM   1580 HG21 VAL C 103      16.967  12.731   2.761  0.00  0.00      CHNA  
ATOM   1581 HG22 VAL C 103      17.646  11.524   1.521  0.00  0.00      CHNA  
ATOM   1582 HG23 VAL C 103      16.349  12.778   1.120  0.00  0.00      CHNA  
ATOM   1583  C   VAL C 103      14.640   8.854   2.369  0.00  0.00      CHNA  
ATOM   1584  O   VAL C 103      14.796   8.153   3.357  0.00  0.00      CHNA  
ATOM   1585  N   VAL C 104      13.504   8.826   1.652  0.00  0.00      CHNA  
ATOM   1586  HN  VAL C 104      13.495   9.276   0.795  0.00  0.00      CHNA  
ATOM   1587  CA  VAL C 104      12.393   7.910   2.043  0.00  0.00      CHNA  
ATOM   1588  HA  VAL C 104      12.357   7.882   3.107  0.00  0.00      CHNA  
ATOM   1589  CB  VAL C 104      11.071   8.474   1.563  0.00  0.00      CHNA  
ATOM   1590  HB  VAL C 104      11.089   8.488   0.414  0.00  0.00      CHNA  
ATOM   1591  CG1 VAL C 104       9.921   7.492   2.000  0.00  0.00      CHNA  
ATOM   1592 HG11 VAL C 104      10.190   6.414   1.963  0.00  0.00      CHNA  
ATOM   1593 HG12 VAL C 104       9.451   7.824   2.951  0.00  0.00      CHNA  
ATOM   1594 HG13 VAL C 104       9.081   7.629   1.217  0.00  0.00      CHNA  
ATOM   1595  CG2 VAL C 104      10.796   9.926   1.979  0.00  0.00      CHNA  
ATOM   1596 HG21 VAL C 104      10.002  10.443   1.366  0.00  0.00      CHNA  
ATOM   1597 HG22 VAL C 104      10.432  10.140   3.014  0.00  0.00      CHNA  
ATOM   1598 HG23 VAL C 104      11.707  10.540   1.842  0.00  0.00      CHNA  
ATOM   1599  C   VAL C 104      12.768   6.502   1.594  0.00  0.00      CHNA  
ATOM   1600  O   VAL C 104      12.505   5.496   2.235  0.00  0.00      CHNA  
ATOM   1601  N   ALA C 105      13.595   6.348   0.604  0.00  0.00      CHNA  
ATOM   1602  HN  ALA C 105      14.103   7.130   0.198  0.00  0.00      CHNA  
ATOM   1603  CA  ALA C 105      14.090   5.058   0.231  0.00  0.00      CHNA  
ATOM   1604  HA  ALA C 105      13.304   4.364   0.133  0.00  0.00      CHNA  
ATOM   1605  CB  ALA C 105      14.704   5.069  -1.193  0.00  0.00      CHNA  
ATOM   1606  HB1 ALA C 105      15.630   5.704  -1.369  0.00  0.00      CHNA  
ATOM   1607  HB2 ALA C 105      15.114   4.101  -1.495  0.00  0.00      CHNA  
ATOM   1608  HB3 ALA C 105      13.898   5.367  -1.927  0.00  0.00      CHNA  
ATOM   1609  C   ALA C 105      15.051   4.440   1.138  0.00  0.00      CHNA  
ATOM   1610  O   ALA C 105      14.961   3.266   1.428  0.00  0.00      CHNA  
ATOM   1611  N   ILE C 106      15.968   5.191   1.733  0.00  0.00      CHNA  
ATOM   1612  HN  ILE C 106      16.058   6.155   1.399  0.00  0.00      CHNA  
ATOM   1613  CA  ILE C 106      16.766   4.730   2.820  0.00  0.00      CHNA  
ATOM   1614  HA  ILE C 106      17.423   3.903   2.542  0.00  0.00      CHNA  
ATOM   1615  CB  ILE C 106      17.652   5.898   3.297  0.00  0.00      CHNA  
ATOM   1616  HB  ILE C 106      17.052   6.779   3.445  0.00  0.00      CHNA  
ATOM   1617  CG2 ILE C 106      18.482   5.597   4.584  0.00  0.00      CHNA  
ATOM   1618 HG21 ILE C 106      19.381   6.242   4.738  0.00  0.00      CHNA  
ATOM   1619 HG22 ILE C 106      17.878   5.646   5.504  0.00  0.00      CHNA  
ATOM   1620 HG23 ILE C 106      18.842   4.528   4.521  0.00  0.00      CHNA  
ATOM   1621  CG1 ILE C 106      18.653   6.285   2.150  0.00  0.00      CHNA  
ATOM   1622 HG11 ILE C 106      19.516   5.580   2.083  0.00  0.00      CHNA  
ATOM   1623 HG12 ILE C 106      18.123   6.221   1.174  0.00  0.00      CHNA  
ATOM   1624  CD  ILE C 106      19.178   7.723   2.264  0.00  0.00      CHNA  
ATOM   1625  HD1 ILE C 106      19.834   7.938   1.454  0.00  0.00      CHNA  
ATOM   1626  HD2 ILE C 106      18.385   8.490   2.223  0.00  0.00      CHNA  
ATOM   1627  HD3 ILE C 106      19.708   7.844   3.289  0.00  0.00      CHNA  
ATOM   1628  C   ILE C 106      15.884   4.256   4.016  0.00  0.00      CHNA  
ATOM   1629  O   ILE C 106      16.122   3.146   4.555  0.00  0.00      CHNA  
ATOM   1630  N   TYR C 107      14.828   5.055   4.378  0.00  0.00      CHNA  
ATOM   1631  HN  TYR C 107      14.611   5.961   3.972  0.00  0.00      CHNA  
ATOM   1632  CA  TYR C 107      13.815   4.753   5.403  0.00  0.00      CHNA  
ATOM   1633  HA  TYR C 107      14.224   4.488   6.365  0.00  0.00      CHNA  
ATOM   1634  CB  TYR C 107      12.990   6.074   5.576  0.00  0.00      CHNA  
ATOM   1635  HB1 TYR C 107      13.563   6.743   6.180  0.00  0.00      CHNA  
ATOM   1636  HB2 TYR C 107      12.755   6.478   4.614  0.00  0.00      CHNA  
ATOM   1637  CG  TYR C 107      11.681   6.013   6.349  0.00  0.00      CHNA  
ATOM   1638  CD1 TYR C 107      11.608   5.283   7.589  0.00  0.00      CHNA  
ATOM   1639  HD1 TYR C 107      12.399   4.679   7.886  0.00  0.00      CHNA  
ATOM   1640  CE1 TYR C 107      10.508   5.438   8.511  0.00  0.00      CHNA  
ATOM   1641  HE1 TYR C 107      10.535   4.826   9.347  0.00  0.00      CHNA  
ATOM   1642  CZ  TYR C 107       9.426   6.270   8.137  0.00  0.00      CHNA  
ATOM   1643  OH  TYR C 107       8.362   6.434   9.022  0.00  0.00      CHNA  
ATOM   1644  HH  TYR C 107       7.888   7.289   8.737  0.00  0.00      CHNA  
ATOM   1645  CD2 TYR C 107      10.643   6.886   6.084  0.00  0.00      CHNA  
ATOM   1646  HD2 TYR C 107      10.720   7.465   5.145  0.00  0.00      CHNA  
ATOM   1647  CE2 TYR C 107       9.517   7.005   6.927  0.00  0.00      CHNA  
ATOM   1648  HE2 TYR C 107       8.676   7.674   6.741  0.00  0.00      CHNA  
ATOM   1649  C   TYR C 107      12.967   3.514   5.174  0.00  0.00      CHNA  
ATOM   1650  O   TYR C 107      12.875   2.630   6.079  0.00  0.00      CHNA  
ATOM   1651  N   TYR C 108      12.314   3.430   4.032  0.00  0.00      CHNA  
ATOM   1652  HN  TYR C 108      12.432   4.137   3.347  0.00  0.00      CHNA  
ATOM   1653  CA  TYR C 108      11.199   2.507   3.762  0.00  0.00      CHNA  
ATOM   1654  HA  TYR C 108      10.410   2.619   4.451  0.00  0.00      CHNA  
ATOM   1655  CB  TYR C 108      10.645   2.953   2.374  0.00  0.00      CHNA  
ATOM   1656  HB1 TYR C 108      10.549   4.026   2.231  0.00  0.00      CHNA  
ATOM   1657  HB2 TYR C 108      11.221   2.487   1.521  0.00  0.00      CHNA  
ATOM   1658  CG  TYR C 108       9.244   2.481   2.137  0.00  0.00      CHNA  
ATOM   1659  CD1 TYR C 108       8.181   2.986   2.864  0.00  0.00      CHNA  
ATOM   1660  HD1 TYR C 108       8.343   3.783   3.625  0.00  0.00      CHNA  
ATOM   1661  CE1 TYR C 108       6.844   2.542   2.532  0.00  0.00      CHNA  
ATOM   1662  HE1 TYR C 108       5.938   2.923   3.012  0.00  0.00      CHNA  
ATOM   1663  CZ  TYR C 108       6.627   1.502   1.616  0.00  0.00      CHNA  
ATOM   1664  OH  TYR C 108       5.344   1.070   1.190  0.00  0.00      CHNA  
ATOM   1665  HH  TYR C 108       4.617   1.711   1.396  0.00  0.00      CHNA  
ATOM   1666  CD2 TYR C 108       9.045   1.528   1.099  0.00  0.00      CHNA  
ATOM   1667  HD2 TYR C 108       9.832   1.207   0.394  0.00  0.00      CHNA  
ATOM   1668  CE2 TYR C 108       7.748   1.020   0.885  0.00  0.00      CHNA  
ATOM   1669  HE2 TYR C 108       7.529   0.240   0.170  0.00  0.00      CHNA  
ATOM   1670  C   TYR C 108      11.584   1.057   3.687  0.00  0.00      CHNA  
ATOM   1671  O   TYR C 108      10.910   0.174   4.227  0.00  0.00      CHNA  
ATOM   1672  N   VAL C 109      12.694   0.808   3.030  0.00  0.00      CHNA  
ATOM   1673  HN  VAL C 109      13.231   1.533   2.640  0.00  0.00      CHNA  
ATOM   1674  CA  VAL C 109      13.186  -0.535   2.822  0.00  0.00      CHNA  
ATOM   1675  HA  VAL C 109      12.352  -1.137   2.528  0.00  0.00      CHNA  
ATOM   1676  CB  VAL C 109      14.261  -0.547   1.702  0.00  0.00      CHNA  
ATOM   1677  HB  VAL C 109      15.043   0.208   1.842  0.00  0.00      CHNA  
ATOM   1678  CG1 VAL C 109      14.730  -1.947   1.481  0.00  0.00      CHNA  
ATOM   1679 HG11 VAL C 109      15.348  -1.974   0.576  0.00  0.00      CHNA  
ATOM   1680 HG12 VAL C 109      15.317  -2.342   2.331  0.00  0.00      CHNA  
ATOM   1681 HG13 VAL C 109      13.875  -2.652   1.409  0.00  0.00      CHNA  
ATOM   1682  CG2 VAL C 109      13.474  -0.211   0.421  0.00  0.00      CHNA  
ATOM   1683 HG21 VAL C 109      14.018  -0.317  -0.492  0.00  0.00      CHNA  
ATOM   1684 HG22 VAL C 109      12.578  -0.857   0.344  0.00  0.00      CHNA  
ATOM   1685 HG23 VAL C 109      13.252   0.874   0.367  0.00  0.00      CHNA  
ATOM   1686  C   VAL C 109      13.784  -1.054   4.098  0.00  0.00      CHNA  
ATOM   1687  O   VAL C 109      13.768  -2.224   4.425  0.00  0.00      CHNA  
ATOM   1688  N   TYR C 110      14.359  -0.148   4.932  0.00  0.00      CHNA  
ATOM   1689  HN  TYR C 110      14.452   0.833   4.658  0.00  0.00      CHNA  
ATOM   1690  CA  TYR C 110      14.790  -0.489   6.259  0.00  0.00      CHNA  
ATOM   1691  HA  TYR C 110      15.384  -1.379   6.094  0.00  0.00      CHNA  
ATOM   1692  CB  TYR C 110      15.577   0.677   6.832  0.00  0.00      CHNA  
ATOM   1693  HB1 TYR C 110      16.329   1.107   6.153  0.00  0.00      CHNA  
ATOM   1694  HB2 TYR C 110      14.855   1.488   7.083  0.00  0.00      CHNA  
ATOM   1695  CG  TYR C 110      16.308   0.295   8.090  0.00  0.00      CHNA  
ATOM   1696  CD1 TYR C 110      17.440  -0.535   7.957  0.00  0.00      CHNA  
ATOM   1697  HD1 TYR C 110      17.848  -0.813   6.957  0.00  0.00      CHNA  
ATOM   1698  CE1 TYR C 110      17.872  -1.210   9.108  0.00  0.00      CHNA  
ATOM   1699  HE1 TYR C 110      18.628  -1.982   9.067  0.00  0.00      CHNA  
ATOM   1700  CZ  TYR C 110      17.325  -0.900  10.366  0.00  0.00      CHNA  
ATOM   1701  OH  TYR C 110      17.822  -1.616  11.500  0.00  0.00      CHNA  
ATOM   1702  HH  TYR C 110      17.661  -1.039  12.284  0.00  0.00      CHNA  
ATOM   1703  CD2 TYR C 110      15.804   0.590   9.360  0.00  0.00      CHNA  
ATOM   1704  HD2 TYR C 110      14.941   1.277   9.418  0.00  0.00      CHNA  
ATOM   1705  CE2 TYR C 110      16.251  -0.059  10.515  0.00  0.00      CHNA  
ATOM   1706  HE2 TYR C 110      15.932   0.217  11.494  0.00  0.00      CHNA  
ATOM   1707  C   TYR C 110      13.686  -0.864   7.194  0.00  0.00      CHNA  
ATOM   1708  O   TYR C 110      13.855  -1.808   7.943  0.00  0.00      CHNA  
ATOM   1709  N   ILE C 111      12.544  -0.112   7.207  0.00  0.00      CHNA  
ATOM   1710  HN  ILE C 111      12.458   0.749   6.637  0.00  0.00      CHNA  
ATOM   1711  CA  ILE C 111      11.511  -0.434   8.305  0.00  0.00      CHNA  
ATOM   1712  HA  ILE C 111      12.117  -0.598   9.216  0.00  0.00      CHNA  
ATOM   1713  CB  ILE C 111      10.571   0.712   8.578  0.00  0.00      CHNA  
ATOM   1714  HB  ILE C 111       9.786   0.381   9.295  0.00  0.00      CHNA  
ATOM   1715  CG2 ILE C 111      11.218   1.935   9.289  0.00  0.00      CHNA  
ATOM   1716 HG21 ILE C 111      10.448   2.694   9.520  0.00  0.00      CHNA  
ATOM   1717 HG22 ILE C 111      11.593   1.616  10.348  0.00  0.00      CHNA  
ATOM   1718 HG23 ILE C 111      12.005   2.542   8.787  0.00  0.00      CHNA  
ATOM   1719  CG1 ILE C 111       9.802   1.088   7.266  0.00  0.00      CHNA  
ATOM   1720 HG11 ILE C 111      10.501   1.556   6.579  0.00  0.00      CHNA  
ATOM   1721 HG12 ILE C 111       9.380   0.189   6.822  0.00  0.00      CHNA  
ATOM   1722  CD  ILE C 111       8.555   2.001   7.519  0.00  0.00      CHNA  
ATOM   1723  HD1 ILE C 111       7.705   1.436   7.916  0.00  0.00      CHNA  
ATOM   1724  HD2 ILE C 111       8.954   2.814   8.197  0.00  0.00      CHNA  
ATOM   1725  HD3 ILE C 111       8.235   2.434   6.567  0.00  0.00      CHNA  
ATOM   1726  C   ILE C 111      10.710  -1.721   8.033  0.00  0.00      CHNA  
ATOM   1727  O   ILE C 111      10.407  -2.418   9.002  0.00  0.00      CHNA  
ATOM   1728  CG  GLU C 112      10.591  -3.387   3.933  0.00  0.00      CHNA  
ATOM   1729  HG1 GLU C 112      11.024  -2.409   4.194  0.00  0.00      CHNA  
ATOM   1730  HG2 GLU C 112      11.512  -3.985   3.866  0.00  0.00      CHNA  
ATOM   1731  CD  GLU C 112       9.878  -3.323   2.567  0.00  0.00      CHNA  
ATOM   1732  OE1 GLU C 112       8.735  -3.635   2.456  0.00  0.00      CHNA  
ATOM   1733  OE2 GLU C 112      10.769  -3.043   1.589  0.00  0.00      CHNA  
ATOM   1734  HE2 GLU C 112      10.303  -2.578   0.860  0.00  0.00      CHNA  
ATOM   1735  N   GLU C 112      10.398  -2.086   6.783  0.00  0.00      CHNA  
ATOM   1736  HN  GLU C 112      10.347  -1.339   6.105  0.00  0.00      CHNA  
ATOM   1737  CA  GLU C 112       9.859  -3.416   6.506  0.00  0.00      CHNA  
ATOM   1738  HA  GLU C 112       8.979  -3.577   7.105  0.00  0.00      CHNA  
ATOM   1739  CB  GLU C 112       9.427  -3.558   4.964  0.00  0.00      CHNA  
ATOM   1740  HB1 GLU C 112       8.987  -4.547   4.736  0.00  0.00      CHNA  
ATOM   1741  HB2 GLU C 112       8.671  -2.717   4.915  0.00  0.00      CHNA  
ATOM   1742  C   GLU C 112      10.706  -4.565   6.874  0.00  0.00      CHNA  
ATOM   1743  O   GLU C 112      10.240  -5.580   7.386  0.00  0.00      CHNA  
ATOM   1744  N   SER C 113      12.006  -4.417   6.560  0.00  0.00      CHNA  
ATOM   1745  HN  SER C 113      12.418  -3.513   6.195  0.00  0.00      CHNA  
ATOM   1746  CA  SER C 113      13.045  -5.307   6.959  0.00  0.00      CHNA  
ATOM   1747  HA  SER C 113      12.745  -6.245   6.534  0.00  0.00      CHNA  
ATOM   1748  CB  SER C 113      14.464  -4.950   6.320  0.00  0.00      CHNA  
ATOM   1749  HB1 SER C 113      14.993  -4.128   6.845  0.00  0.00      CHNA  
ATOM   1750  HB2 SER C 113      15.095  -5.852   6.556  0.00  0.00      CHNA  
ATOM   1751  OG  SER C 113      14.330  -4.875   4.909  0.00  0.00      CHNA  
ATOM   1752  HG1 SER C 113      14.236  -3.953   4.770  0.00  0.00      CHNA  
ATOM   1753  C   SER C 113      13.261  -5.477   8.483  0.00  0.00      CHNA  
ATOM   1754  O   SER C 113      13.293  -6.604   8.906  0.00  0.00      CHNA  
ATOM   1755  N   TRP C 114      13.342  -4.414   9.252  0.00  0.00      CHNA  
ATOM   1756  HN  TRP C 114      13.348  -3.495   8.834  0.00  0.00      CHNA  
ATOM   1757  CA  TRP C 114      13.216  -4.358  10.687  0.00  0.00      CHNA  
ATOM   1758  HA  TRP C 114      14.063  -4.831  11.161  0.00  0.00      CHNA  
ATOM   1759  CB  TRP C 114      13.272  -2.843  11.110  0.00  0.00      CHNA  
ATOM   1760  HB1 TRP C 114      14.034  -2.380  10.385  0.00  0.00      CHNA  
ATOM   1761  HB2 TRP C 114      12.335  -2.441  10.884  0.00  0.00      CHNA  
ATOM   1762  CG  TRP C 114      13.697  -2.628  12.572  0.00  0.00      CHNA  
ATOM   1763  CD1 TRP C 114      14.861  -3.077  13.239  0.00  0.00      CHNA  
ATOM   1764  HD1 TRP C 114      15.428  -3.964  12.919  0.00  0.00      CHNA  
ATOM   1765  NE1 TRP C 114      14.957  -2.482  14.422  0.00  0.00      CHNA  
ATOM   1766  HE1 TRP C 114      15.529  -2.648  15.270  0.00  0.00      CHNA  
ATOM   1767  CE2 TRP C 114      13.949  -1.553  14.494  0.00  0.00      CHNA  
ATOM   1768  CD2 TRP C 114      13.153  -1.662  13.388  0.00  0.00      CHNA  
ATOM   1769  CE3 TRP C 114      12.049  -0.838  13.198  0.00  0.00      CHNA  
ATOM   1770  HE3 TRP C 114      11.339  -0.870  12.433  0.00  0.00      CHNA  
ATOM   1771  CZ3 TRP C 114      11.728   0.054  14.227  0.00  0.00      CHNA  
ATOM   1772  HZ3 TRP C 114      10.878   0.706  14.093  0.00  0.00      CHNA  
ATOM   1773  CZ2 TRP C 114      13.679  -0.640  15.552  0.00  0.00      CHNA  
ATOM   1774  HZ2 TRP C 114      14.223  -0.545  16.455  0.00  0.00      CHNA  
ATOM   1775  CH2 TRP C 114      12.457   0.119  15.425  0.00  0.00      CHNA  
ATOM   1776  HH2 TRP C 114      12.117   0.768  16.115  0.00  0.00      CHNA  
ATOM   1777  C   TRP C 114      11.977  -5.085  11.270  0.00  0.00      CHNA  
ATOM   1778  O   TRP C 114      12.140  -5.813  12.236  0.00  0.00      CHNA  
ATOM   1779  N   THR C 115      10.799  -4.942  10.633  0.00  0.00      CHNA  
ATOM   1780  HN  THR C 115      10.735  -4.307   9.855  0.00  0.00      CHNA  
ATOM   1781  CA  THR C 115       9.605  -5.609  10.961  0.00  0.00      CHNA  
ATOM   1782  HA  THR C 115       9.446  -5.468  12.055  0.00  0.00      CHNA  
ATOM   1783  CB  THR C 115       8.377  -5.090  10.273  0.00  0.00      CHNA  
ATOM   1784  HB  THR C 115       8.361  -5.382   9.191  0.00  0.00      CHNA  
ATOM   1785  OG1 THR C 115       8.231  -3.715  10.318  0.00  0.00      CHNA  
ATOM   1786  HG1 THR C 115       8.943  -3.368   9.804  0.00  0.00      CHNA  
ATOM   1787  CG2 THR C 115       7.035  -5.635  10.962  0.00  0.00      CHNA  
ATOM   1788 HG21 THR C 115       6.918  -6.770  10.856  0.00  0.00      CHNA  
ATOM   1789 HG22 THR C 115       6.880  -5.390  12.035  0.00  0.00      CHNA  
ATOM   1790 HG23 THR C 115       6.190  -5.204  10.350  0.00  0.00      CHNA  
ATOM   1791  C   THR C 115       9.639  -7.142  10.808  0.00  0.00      CHNA  
ATOM   1792  O   THR C 115       9.208  -7.887  11.718  0.00  0.00      CHNA  
ATOM   1793  N   LEU C 116      10.271  -7.713   9.689  0.00  0.00      CHNA  
ATOM   1794  HN  LEU C 116      10.784  -7.120   9.090  0.00  0.00      CHNA  
ATOM   1795  CA  LEU C 116      10.364  -9.167   9.565  0.00  0.00      CHNA  
ATOM   1796  HA  LEU C 116       9.446  -9.561   9.828  0.00  0.00      CHNA  
ATOM   1797  CB  LEU C 116      10.833  -9.594   8.144  0.00  0.00      CHNA  
ATOM   1798  HB1 LEU C 116      11.876  -9.200   7.969  0.00  0.00      CHNA  
ATOM   1799  HB2 LEU C 116      10.720 -10.670   8.076  0.00  0.00      CHNA  
ATOM   1800  CG  LEU C 116       9.913  -9.052   7.053  0.00  0.00      CHNA  
ATOM   1801  HG  LEU C 116       9.685  -7.937   7.160  0.00  0.00      CHNA  
ATOM   1802  CD1 LEU C 116       8.462  -9.695   7.148  0.00  0.00      CHNA  
ATOM   1803 HD11 LEU C 116       7.983  -9.365   8.119  0.00  0.00      CHNA  
ATOM   1804 HD12 LEU C 116       7.824  -9.143   6.338  0.00  0.00      CHNA  
ATOM   1805 HD13 LEU C 116       8.477 -10.822   6.998  0.00  0.00      CHNA  
ATOM   1806  CD2 LEU C 116      10.550  -9.349   5.731  0.00  0.00      CHNA  
ATOM   1807 HD21 LEU C 116       9.805  -9.225   4.892  0.00  0.00      CHNA  
ATOM   1808 HD22 LEU C 116      11.426  -8.720   5.513  0.00  0.00      CHNA  
ATOM   1809 HD23 LEU C 116      10.928 -10.426   5.754  0.00  0.00      CHNA  
ATOM   1810  C   LEU C 116      11.367  -9.764  10.561  0.00  0.00      CHNA  
ATOM   1811  O   LEU C 116      11.290 -10.908  10.867  0.00  0.00      CHNA  
ATOM   1812  N   GLY C 117      12.448  -9.023  11.066  0.00  0.00      CHNA  
ATOM   1813  HN  GLY C 117      12.661  -8.143  10.593  0.00  0.00      CHNA  
ATOM   1814  CA  GLY C 117      13.431  -9.585  11.932  0.00  0.00      CHNA  
ATOM   1815  HA1 GLY C 117      14.204  -8.823  11.914  0.00  0.00      CHNA  
ATOM   1816  HA2 GLY C 117      13.638 -10.643  11.581  0.00  0.00      CHNA  
ATOM   1817  C   GLY C 117      12.874  -9.727  13.291  0.00  0.00      CHNA  
ATOM   1818  O   GLY C 117      13.405 -10.410  14.255  0.00  0.00      CHNA  
ATOM   1819  N   PHE C 118      11.779  -9.024  13.522  0.00  0.00      CHNA  
ATOM   1820  HN  PHE C 118      11.479  -8.419  12.785  0.00  0.00      CHNA  
ATOM   1821  CA  PHE C 118      10.981  -9.140  14.726  0.00  0.00      CHNA  
ATOM   1822  HA  PHE C 118      11.614  -9.397  15.630  0.00  0.00      CHNA  
ATOM   1823  CB  PHE C 118      10.180  -7.883  14.949  0.00  0.00      CHNA  
ATOM   1824  HB1 PHE C 118      10.877  -7.068  14.858  0.00  0.00      CHNA  
ATOM   1825  HB2 PHE C 118       9.421  -7.598  14.244  0.00  0.00      CHNA  
ATOM   1826  CG  PHE C 118       9.561  -7.803  16.289  0.00  0.00      CHNA  
ATOM   1827  CD1 PHE C 118       8.228  -8.310  16.512  0.00  0.00      CHNA  
ATOM   1828  HD1 PHE C 118       7.810  -8.726  15.667  0.00  0.00      CHNA  
ATOM   1829  CE1 PHE C 118       7.727  -8.355  17.845  0.00  0.00      CHNA  
ATOM   1830  HE1 PHE C 118       6.756  -8.773  18.045  0.00  0.00      CHNA  
ATOM   1831  CZ  PHE C 118       8.564  -7.891  18.897  0.00  0.00      CHNA  
ATOM   1832  HZ  PHE C 118       8.230  -7.957  19.944  0.00  0.00      CHNA  
ATOM   1833  CD2 PHE C 118      10.356  -7.353  17.324  0.00  0.00      CHNA  
ATOM   1834  HD2 PHE C 118      11.421  -6.952  17.116  0.00  0.00      CHNA  
ATOM   1835  CE2 PHE C 118       9.861  -7.376  18.640  0.00  0.00      CHNA  
ATOM   1836  HE2 PHE C 118      10.617  -7.244  19.387  0.00  0.00      CHNA  
ATOM   1837  C   PHE C 118      10.035 -10.403  14.613  0.00  0.00      CHNA  
ATOM   1838  O   PHE C 118      10.054 -11.371  15.350  0.00  0.00      CHNA  
ATOM   1839  N   ALA C 119       9.290 -10.451  13.452  0.00  0.00      CHNA  
ATOM   1840  HN  ALA C 119       9.486  -9.860  12.628  0.00  0.00      CHNA  
ATOM   1841  CA  ALA C 119       8.349 -11.503  13.114  0.00  0.00      CHNA  
ATOM   1842  HA  ALA C 119       7.553 -11.552  13.846  0.00  0.00      CHNA  
ATOM   1843  CB  ALA C 119       7.573 -11.153  11.845  0.00  0.00      CHNA  
ATOM   1844  HB1 ALA C 119       7.112 -10.128  11.898  0.00  0.00      CHNA  
ATOM   1845  HB2 ALA C 119       8.282 -11.225  11.039  0.00  0.00      CHNA  
ATOM   1846  HB3 ALA C 119       6.771 -11.902  11.585  0.00  0.00      CHNA  
ATOM   1847  C   ALA C 119       8.914 -12.936  13.000  0.00  0.00      CHNA  
ATOM   1848  O   ALA C 119       8.410 -13.901  13.536  0.00  0.00      CHNA  
ATOM   1849  N   ILE C 120      10.131 -13.011  12.400  0.00  0.00      CHNA  
ATOM   1850  HN  ILE C 120      10.686 -12.179  12.161  0.00  0.00      CHNA  
ATOM   1851  CA  ILE C 120      10.759 -14.268  12.085  0.00  0.00      CHNA  
ATOM   1852  HA  ILE C 120      10.102 -14.800  11.379  0.00  0.00      CHNA  
ATOM   1853  CB  ILE C 120      12.006 -14.073  11.191  0.00  0.00      CHNA  
ATOM   1854  HB  ILE C 120      11.745 -13.355  10.308  0.00  0.00      CHNA  
ATOM   1855  CG2 ILE C 120      13.246 -13.385  11.848  0.00  0.00      CHNA  
ATOM   1856 HG21 ILE C 120      12.831 -12.512  12.456  0.00  0.00      CHNA  
ATOM   1857 HG22 ILE C 120      13.739 -14.113  12.551  0.00  0.00      CHNA  
ATOM   1858 HG23 ILE C 120      14.063 -13.064  11.239  0.00  0.00      CHNA  
ATOM   1859  CG1 ILE C 120      12.491 -15.452  10.543  0.00  0.00      CHNA  
ATOM   1860 HG11 ILE C 120      13.573 -15.285  10.161  0.00  0.00      CHNA  
ATOM   1861 HG12 ILE C 120      12.460 -16.215  11.273  0.00  0.00      CHNA  
ATOM   1862  CD  ILE C 120      11.504 -15.900   9.421  0.00  0.00      CHNA  
ATOM   1863  HD1 ILE C 120      11.459 -15.001   8.712  0.00  0.00      CHNA  
ATOM   1864  HD2 ILE C 120      11.939 -16.754   8.942  0.00  0.00      CHNA  
ATOM   1865  HD3 ILE C 120      10.502 -16.148   9.761  0.00  0.00      CHNA  
ATOM   1866  C   ILE C 120      11.090 -15.125  13.304  0.00  0.00      CHNA  
ATOM   1867  O   ILE C 120      10.859 -16.339  13.408  0.00  0.00      CHNA  
ATOM   1868  N   LYS C 121      11.527 -14.477  14.391  0.00  0.00      CHNA  
ATOM   1869  HN  LYS C 121      11.418 -13.463  14.510  0.00  0.00      CHNA  
ATOM   1870  CA  LYS C 121      11.950 -15.154  15.609  0.00  0.00      CHNA  
ATOM   1871  HA  LYS C 121      12.595 -15.970  15.306  0.00  0.00      CHNA  
ATOM   1872  CB  LYS C 121      12.753 -14.250  16.526  0.00  0.00      CHNA  
ATOM   1873  HB1 LYS C 121      12.134 -13.367  16.775  0.00  0.00      CHNA  
ATOM   1874  HB2 LYS C 121      13.005 -14.689  17.513  0.00  0.00      CHNA  
ATOM   1875  CG  LYS C 121      14.042 -13.787  15.842  0.00  0.00      CHNA  
ATOM   1876  HG1 LYS C 121      14.704 -14.657  15.439  0.00  0.00      CHNA  
ATOM   1877  HG2 LYS C 121      13.883 -13.046  15.015  0.00  0.00      CHNA  
ATOM   1878  CD  LYS C 121      14.950 -12.924  16.832  0.00  0.00      CHNA  
ATOM   1879  HD1 LYS C 121      15.756 -12.422  16.150  0.00  0.00      CHNA  
ATOM   1880  HD2 LYS C 121      14.198 -12.110  17.130  0.00  0.00      CHNA  
ATOM   1881  CE  LYS C 121      15.594 -13.727  17.930  0.00  0.00      CHNA  
ATOM   1882  HE1 LYS C 121      14.805 -13.938  18.764  0.00  0.00      CHNA  
ATOM   1883  HE2 LYS C 121      16.122 -14.611  17.613  0.00  0.00      CHNA  
ATOM   1884  NZ  LYS C 121      16.660 -12.829  18.424  0.00  0.00      CHNA  
ATOM   1885  HZ1 LYS C 121      16.547 -12.636  19.464  0.00  0.00      CHNA  
ATOM   1886  HZ2 LYS C 121      17.685 -13.163  18.244  0.00  0.00      CHNA  
ATOM   1887  HZ3 LYS C 121      16.505 -11.813  18.010  0.00  0.00      CHNA  
ATOM   1888  C   LYS C 121      10.724 -15.650  16.254  0.00  0.00      CHNA  
ATOM   1889  O   LYS C 121      10.922 -16.721  16.800  0.00  0.00      CHNA  
ATOM   1890  N   PHE C 122       9.530 -14.980  16.138  0.00  0.00      CHNA  
ATOM   1891  HN  PHE C 122       9.475 -14.067  15.778  0.00  0.00      CHNA  
ATOM   1892  CA  PHE C 122       8.224 -15.607  16.452  0.00  0.00      CHNA  
ATOM   1893  HA  PHE C 122       8.258 -15.975  17.478  0.00  0.00      CHNA  
ATOM   1894  CB  PHE C 122       7.249 -14.419  16.466  0.00  0.00      CHNA  
ATOM   1895  HB1 PHE C 122       7.403 -13.825  17.403  0.00  0.00      CHNA  
ATOM   1896  HB2 PHE C 122       7.529 -13.722  15.605  0.00  0.00      CHNA  
ATOM   1897  CG  PHE C 122       5.719 -14.743  16.289  0.00  0.00      CHNA  
ATOM   1898  CD1 PHE C 122       5.198 -15.275  17.467  0.00  0.00      CHNA  
ATOM   1899  HD1 PHE C 122       5.793 -15.597  18.249  0.00  0.00      CHNA  
ATOM   1900  CE1 PHE C 122       3.860 -15.712  17.540  0.00  0.00      CHNA  
ATOM   1901  HE1 PHE C 122       3.562 -16.325  18.388  0.00  0.00      CHNA  
ATOM   1902  CZ  PHE C 122       3.082 -15.660  16.407  0.00  0.00      CHNA  
ATOM   1903  HZ  PHE C 122       2.182 -16.141  16.456  0.00  0.00      CHNA  
ATOM   1904  CD2 PHE C 122       4.913 -14.596  15.174  0.00  0.00      CHNA  
ATOM   1905  HD2 PHE C 122       5.327 -14.273  14.200  0.00  0.00      CHNA  
ATOM   1906  CE2 PHE C 122       3.578 -15.040  15.207  0.00  0.00      CHNA  
ATOM   1907  HE2 PHE C 122       2.980 -15.092  14.281  0.00  0.00      CHNA  
ATOM   1908  C   PHE C 122       7.783 -16.710  15.495  0.00  0.00      CHNA  
ATOM   1909  O   PHE C 122       7.325 -17.744  15.915  0.00  0.00      CHNA  
ATOM   1910  N   LEU C 123       7.861 -16.504  14.226  0.00  0.00      CHNA  
ATOM   1911  HN  LEU C 123       8.182 -15.571  13.932  0.00  0.00      CHNA  
ATOM   1912  CA  LEU C 123       7.497 -17.471  13.228  0.00  0.00      CHNA  
ATOM   1913  HA  LEU C 123       6.442 -17.763  13.387  0.00  0.00      CHNA  
ATOM   1914  CB  LEU C 123       7.677 -16.870  11.777  0.00  0.00      CHNA  
ATOM   1915  HB1 LEU C 123       8.734 -16.383  11.857  0.00  0.00      CHNA  
ATOM   1916  HB2 LEU C 123       7.696 -17.751  11.085  0.00  0.00      CHNA  
ATOM   1917  CG  LEU C 123       6.632 -15.776  11.360  0.00  0.00      CHNA  
ATOM   1918  HG  LEU C 123       6.798 -14.843  12.025  0.00  0.00      CHNA  
ATOM   1919  CD1 LEU C 123       5.141 -16.302  11.551  0.00  0.00      CHNA  
ATOM   1920 HD11 LEU C 123       4.943 -16.592  12.633  0.00  0.00      CHNA  
ATOM   1921 HD12 LEU C 123       4.496 -15.417  11.340  0.00  0.00      CHNA  
ATOM   1922 HD13 LEU C 123       5.010 -17.222  10.960  0.00  0.00      CHNA  
ATOM   1923  CD2 LEU C 123       6.849 -15.309   9.910  0.00  0.00      CHNA  
ATOM   1924 HD21 LEU C 123       6.541 -16.213   9.326  0.00  0.00      CHNA  
ATOM   1925 HD22 LEU C 123       6.109 -14.415   9.804  0.00  0.00      CHNA  
ATOM   1926 HD23 LEU C 123       7.899 -15.039   9.800  0.00  0.00      CHNA  
ATOM   1927  C   LEU C 123       8.275 -18.809  13.306  0.00  0.00      CHNA  
ATOM   1928  O   LEU C 123       7.704 -19.882  13.210  0.00  0.00      CHNA  
ATOM   1929  N   VAL C 124       9.596 -18.794  13.500  0.00  0.00      CHNA  
ATOM   1930  HN  VAL C 124      10.127 -17.910  13.589  0.00  0.00      CHNA  
ATOM   1931  CA  VAL C 124      10.403 -19.997  13.661  0.00  0.00      CHNA  
ATOM   1932  HA  VAL C 124      10.168 -20.664  12.933  0.00  0.00      CHNA  
ATOM   1933  CB  VAL C 124      11.909 -19.614  13.371  0.00  0.00      CHNA  
ATOM   1934  HB  VAL C 124      12.213 -18.760  14.116  0.00  0.00      CHNA  
ATOM   1935  CG1 VAL C 124      12.904 -20.662  13.813  0.00  0.00      CHNA  
ATOM   1936 HG11 VAL C 124      13.923 -20.419  13.461  0.00  0.00      CHNA  
ATOM   1937 HG12 VAL C 124      12.909 -20.793  14.899  0.00  0.00      CHNA  
ATOM   1938 HG13 VAL C 124      12.511 -21.596  13.493  0.00  0.00      CHNA  
ATOM   1939  CG2 VAL C 124      12.208 -19.261  11.907  0.00  0.00      CHNA  
ATOM   1940 HG21 VAL C 124      12.081 -20.119  11.122  0.00  0.00      CHNA  
ATOM   1941 HG22 VAL C 124      11.374 -18.468  11.615  0.00  0.00      CHNA  
ATOM   1942 HG23 VAL C 124      13.169 -18.677  11.736  0.00  0.00      CHNA  
ATOM   1943  C   VAL C 124      10.327 -20.624  15.083  0.00  0.00      CHNA  
ATOM   1944  O   VAL C 124      10.571 -21.788  15.359  0.00  0.00      CHNA  
ATOM   1945  N   GLY C 125       9.948 -19.737  16.003  0.00  0.00      CHNA  
ATOM   1946  HN  GLY C 125       9.748 -18.836  15.677  0.00  0.00      CHNA  
ATOM   1947  CA  GLY C 125       9.562 -20.094  17.372  0.00  0.00      CHNA  
ATOM   1948  HA1 GLY C 125       9.002 -21.053  17.359  0.00  0.00      CHNA  
ATOM   1949  HA2 GLY C 125       8.991 -19.278  17.686  0.00  0.00      CHNA  
ATOM   1950  C   GLY C 125      10.715 -20.125  18.229  0.00  0.00      CHNA  
ATOM   1951  O   GLY C 125      10.880 -20.944  19.114  0.00  0.00      CHNA  
ATOM   1952  N   LEU C 126      11.721 -19.221  17.993  0.00  0.00      CHNA  
ATOM   1953  HN  LEU C 126      11.607 -18.614  17.208  0.00  0.00      CHNA  
ATOM   1954  CA  LEU C 126      12.920 -18.967  18.824  0.00  0.00      CHNA  
ATOM   1955  HA  LEU C 126      13.565 -19.837  19.078  0.00  0.00      CHNA  
ATOM   1956  CB  LEU C 126      13.895 -17.983  18.073  0.00  0.00      CHNA  
ATOM   1957  HB1 LEU C 126      13.465 -16.938  17.984  0.00  0.00      CHNA  
ATOM   1958  HB2 LEU C 126      14.819 -17.834  18.641  0.00  0.00      CHNA  
ATOM   1959  CG  LEU C 126      14.401 -18.575  16.759  0.00  0.00      CHNA  
ATOM   1960  HG  LEU C 126      13.521 -18.691  16.116  0.00  0.00      CHNA  
ATOM   1961  CD1 LEU C 126      15.048 -19.949  16.784  0.00  0.00      CHNA  
ATOM   1962 HD11 LEU C 126      15.464 -20.240  15.860  0.00  0.00      CHNA  
ATOM   1963 HD12 LEU C 126      15.887 -19.959  17.532  0.00  0.00      CHNA  
ATOM   1964 HD13 LEU C 126      14.222 -20.673  17.067  0.00  0.00      CHNA  
ATOM   1965  CD2 LEU C 126      15.271 -17.559  15.978  0.00  0.00      CHNA  
ATOM   1966 HD21 LEU C 126      16.170 -17.307  16.578  0.00  0.00      CHNA  
ATOM   1967 HD22 LEU C 126      15.513 -17.991  14.959  0.00  0.00      CHNA  
ATOM   1968 HD23 LEU C 126      14.821 -16.509  15.935  0.00  0.00      CHNA  
ATOM   1969  C   LEU C 126      12.649 -18.366  20.160  0.00  0.00      CHNA  
ATOM   1970  O   LEU C 126      13.141 -19.004  21.125  0.00  0.00      CHNA  
ATOM   1971  N   VAL C 127      11.846 -17.298  20.286  0.00  0.00      CHNA  
ATOM   1972  HN  VAL C 127      11.466 -16.854  19.489  0.00  0.00      CHNA  
ATOM   1973  CA  VAL C 127      11.306 -16.599  21.491  0.00  0.00      CHNA  
ATOM   1974  HA  VAL C 127      12.223 -16.386  21.980  0.00  0.00      CHNA  
ATOM   1975  CB  VAL C 127      10.537 -15.257  21.223  0.00  0.00      CHNA  
ATOM   1976  HB  VAL C 127      10.362 -14.839  22.223  0.00  0.00      CHNA  
ATOM   1977  CG1 VAL C 127      11.396 -14.330  20.382  0.00  0.00      CHNA  
ATOM   1978 HG11 VAL C 127      10.888 -13.419  20.121  0.00  0.00      CHNA  
ATOM   1979 HG12 VAL C 127      12.254 -14.031  21.014  0.00  0.00      CHNA  
ATOM   1980 HG13 VAL C 127      11.894 -14.868  19.594  0.00  0.00      CHNA  
ATOM   1981  CG2 VAL C 127       9.220 -15.507  20.479  0.00  0.00      CHNA  
ATOM   1982 HG21 VAL C 127       9.319 -16.194  19.579  0.00  0.00      CHNA  
ATOM   1983 HG22 VAL C 127       8.560 -16.049  21.266  0.00  0.00      CHNA  
ATOM   1984 HG23 VAL C 127       8.887 -14.460  20.172  0.00  0.00      CHNA  
ATOM   1985  C   VAL C 127      10.490 -17.500  22.415  0.00  0.00      CHNA  
ATOM   1986  O   VAL C 127       9.888 -18.469  21.939  0.00  0.00      CHNA  
ATOM   1987  N   PRO C 128      10.423 -17.334  23.758  0.00  0.00      CHNA  
ATOM   1988  CD  PRO C 128      11.375 -16.636  24.623  0.00  0.00      CHNA  
ATOM   1989  HD1 PRO C 128      12.414 -16.395  24.262  0.00  0.00      CHNA  
ATOM   1990  HD2 PRO C 128      10.885 -15.628  24.972  0.00  0.00      CHNA  
ATOM   1991  CA  PRO C 128       9.569 -18.128  24.647  0.00  0.00      CHNA  
ATOM   1992  HA  PRO C 128       9.820 -19.183  24.560  0.00  0.00      CHNA  
ATOM   1993  CB  PRO C 128       9.852 -17.744  26.115  0.00  0.00      CHNA  
ATOM   1994  HB1 PRO C 128       9.644 -18.617  26.748  0.00  0.00      CHNA  
ATOM   1995  HB2 PRO C 128       9.241 -16.844  26.389  0.00  0.00      CHNA  
ATOM   1996  CG  PRO C 128      11.327 -17.398  25.961  0.00  0.00      CHNA  
ATOM   1997  HG1 PRO C 128      11.988 -18.346  25.866  0.00  0.00      CHNA  
ATOM   1998  HG2 PRO C 128      11.605 -16.764  26.823  0.00  0.00      CHNA  
ATOM   1999  C   PRO C 128       8.036 -18.042  24.417  0.00  0.00      CHNA  
ATOM   2000  O   PRO C 128       7.531 -17.086  23.782  0.00  0.00      CHNA  
ATOM   2001  N   GLU C 129       7.302 -19.041  24.951  0.00  0.00      CHNA  
ATOM   2002  HN  GLU C 129       7.741 -19.798  25.434  0.00  0.00      CHNA  
ATOM   2003  CA  GLU C 129       5.900 -19.146  24.816  0.00  0.00      CHNA  
ATOM   2004  HA  GLU C 129       5.605 -18.600  23.979  0.00  0.00      CHNA  
ATOM   2005  CB  GLU C 129       5.417 -20.513  24.498  0.00  0.00      CHNA  
ATOM   2006  HB1 GLU C 129       5.785 -20.962  23.502  0.00  0.00      CHNA  
ATOM   2007  HB2 GLU C 129       5.788 -21.265  25.239  0.00  0.00      CHNA  
ATOM   2008  CG  GLU C 129       3.888 -20.672  24.374  0.00  0.00      CHNA  
ATOM   2009  HG1 GLU C 129       3.264 -20.448  25.295  0.00  0.00      CHNA  
ATOM   2010  HG2 GLU C 129       3.504 -20.046  23.565  0.00  0.00      CHNA  
ATOM   2011  CD  GLU C 129       3.357 -22.104  24.112  0.00  0.00      CHNA  
ATOM   2012  OE1 GLU C 129       4.178 -23.001  23.789  0.00  0.00      CHNA  
ATOM   2013  OE2 GLU C 129       2.125 -22.324  24.220  0.00  0.00      CHNA  
ATOM   2014  C   GLU C 129       5.241 -18.667  26.138  0.00  0.00      CHNA  
ATOM   2015  O   GLU C 129       5.703 -19.073  27.174  0.00  0.00      CHNA  
ATOM   2016  N   PRO C 130       4.160 -17.813  26.129  0.00  0.00      CHNA  
ATOM   2017  CD  PRO C 130       3.518 -17.292  24.886  0.00  0.00      CHNA  
ATOM   2018  HD1 PRO C 130       4.162 -16.825  24.148  0.00  0.00      CHNA  
ATOM   2019  HD2 PRO C 130       2.993 -18.170  24.398  0.00  0.00      CHNA  
ATOM   2020  CA  PRO C 130       3.398 -17.571  27.321  0.00  0.00      CHNA  
ATOM   2021  HA  PRO C 130       4.000 -16.883  27.909  0.00  0.00      CHNA  
ATOM   2022  CB  PRO C 130       2.127 -16.937  26.857  0.00  0.00      CHNA  
ATOM   2023  HB1 PRO C 130       1.659 -16.243  27.583  0.00  0.00      CHNA  
ATOM   2024  HB2 PRO C 130       1.225 -17.592  26.685  0.00  0.00      CHNA  
ATOM   2025  CG  PRO C 130       2.466 -16.325  25.465  0.00  0.00      CHNA  
ATOM   2026  HG1 PRO C 130       1.569 -16.394  24.785  0.00  0.00      CHNA  
ATOM   2027  HG2 PRO C 130       2.859 -15.287  25.542  0.00  0.00      CHNA  
ATOM   2028  C   PRO C 130       3.086 -18.843  28.219  0.00  0.00      CHNA  
ATOM   2029  O   PRO C 130       2.713 -19.851  27.611  0.00  0.00      CHNA  
ATOM   2030  N   PRO C 131       3.139 -18.738  29.551  0.00  0.00      CHNA  
ATOM   2031  CD  PRO C 131       3.242 -17.425  30.226  0.00  0.00      CHNA  
ATOM   2032  HD1 PRO C 131       4.323 -17.121  30.215  0.00  0.00      CHNA  
ATOM   2033  HD2 PRO C 131       2.612 -16.694  29.757  0.00  0.00      CHNA  
ATOM   2034  CA  PRO C 131       2.682 -19.771  30.567  0.00  0.00      CHNA  
ATOM   2035  HA  PRO C 131       3.264 -20.619  30.379  0.00  0.00      CHNA  
ATOM   2036  CB  PRO C 131       2.917 -19.131  31.901  0.00  0.00      CHNA  
ATOM   2037  HB1 PRO C 131       3.989 -19.370  32.212  0.00  0.00      CHNA  
ATOM   2038  HB2 PRO C 131       2.427 -19.553  32.781  0.00  0.00      CHNA  
ATOM   2039  CG  PRO C 131       2.696 -17.614  31.649  0.00  0.00      CHNA  
ATOM   2040  HG1 PRO C 131       3.362 -16.963  32.266  0.00  0.00      CHNA  
ATOM   2041  HG2 PRO C 131       1.652 -17.235  31.721  0.00  0.00      CHNA  
ATOM   2042  C   PRO C 131       1.314 -20.213  30.399  0.00  0.00      CHNA  
ATOM   2043  O   PRO C 131       0.566 -19.420  29.861  0.00  0.00      CHNA  
ATOM   2044  N   PRO C 132       0.835 -21.453  30.767  0.00  0.00      CHNA  
ATOM   2045  CD  PRO C 132       1.742 -22.510  31.386  0.00  0.00      CHNA  
ATOM   2046  HD1 PRO C 132       2.708 -22.662  30.897  0.00  0.00      CHNA  
ATOM   2047  HD2 PRO C 132       1.843 -22.222  32.450  0.00  0.00      CHNA  
ATOM   2048  CA  PRO C 132      -0.546 -21.860  30.538  0.00  0.00      CHNA  
ATOM   2049  HA  PRO C 132      -0.678 -21.682  29.419  0.00  0.00      CHNA  
ATOM   2050  CB  PRO C 132      -0.674 -23.322  31.137  0.00  0.00      CHNA  
ATOM   2051  HB1 PRO C 132      -1.153 -24.052  30.486  0.00  0.00      CHNA  
ATOM   2052  HB2 PRO C 132      -1.246 -23.345  32.132  0.00  0.00      CHNA  
ATOM   2053  CG  PRO C 132       0.784 -23.757  31.382  0.00  0.00      CHNA  
ATOM   2054  HG1 PRO C 132       0.868 -24.366  32.230  0.00  0.00      CHNA  
ATOM   2055  HG2 PRO C 132       1.120 -24.362  30.500  0.00  0.00      CHNA  
ATOM   2056  C   PRO C 132      -1.598 -20.897  31.183  0.00  0.00      CHNA  
ATOM   2057  O   PRO C 132      -1.536 -20.551  32.354  0.00  0.00      CHNA  
ATOM   2058  N   ASN C 133      -2.573 -20.491  30.358  0.00  0.00      CHNA  
ATOM   2059  HN  ASN C 133      -2.611 -20.996  29.500  0.00  0.00      CHNA  
ATOM   2060  CA  ASN C 133      -3.686 -19.627  30.698  0.00  0.00      CHNA  
ATOM   2061  HA  ASN C 133      -4.083 -20.016  31.685  0.00  0.00      CHNA  
ATOM   2062  CB  ASN C 133      -3.291 -18.062  30.700  0.00  0.00      CHNA  
ATOM   2063  HB1 ASN C 133      -4.182 -17.526  31.010  0.00  0.00      CHNA  
ATOM   2064  HB2 ASN C 133      -2.391 -18.084  31.381  0.00  0.00      CHNA  
ATOM   2065  CG  ASN C 133      -2.891 -17.582  29.230  0.00  0.00      CHNA  
ATOM   2066  OD1 ASN C 133      -3.814 -17.042  28.534  0.00  0.00      CHNA  
ATOM   2067  ND2 ASN C 133      -1.633 -17.839  28.843  0.00  0.00      CHNA  
ATOM   2068 HD21 ASN C 133      -1.379 -17.607  27.873  0.00  0.00      CHNA  
ATOM   2069 HD22 ASN C 133      -1.041 -18.626  29.253  0.00  0.00      CHNA  
ATOM   2070  C   ASN C 133      -4.779 -19.976  29.729  0.00  0.00      CHNA  
ATOM   2071  O   ASN C 133      -4.510 -20.538  28.656  0.00  0.00      CHNA  
ATOM   2072  N   ALA C 134      -6.021 -19.579  30.086  0.00  0.00      CHNA  
ATOM   2073  HN  ALA C 134      -6.227 -19.170  30.974  0.00  0.00      CHNA  
ATOM   2074  CA  ALA C 134      -7.179 -19.652  29.256  0.00  0.00      CHNA  
ATOM   2075  HA  ALA C 134      -6.833 -19.125  28.411  0.00  0.00      CHNA  
ATOM   2076  CB  ALA C 134      -7.545 -21.130  29.173  0.00  0.00      CHNA  
ATOM   2077  HB1 ALA C 134      -6.673 -21.613  28.698  0.00  0.00      CHNA  
ATOM   2078  HB2 ALA C 134      -7.618 -21.603  30.251  0.00  0.00      CHNA  
ATOM   2079  HB3 ALA C 134      -8.431 -21.336  28.558  0.00  0.00      CHNA  
ATOM   2080  C   ALA C 134      -8.299 -18.816  29.847  0.00  0.00      CHNA  
ATOM   2081  O   ALA C 134      -9.236 -19.281  30.554  0.00  0.00      CHNA  
ATOM   2082  N   THR C 135      -8.345 -17.524  29.673  0.00  0.00      CHNA  
ATOM   2083  HN  THR C 135      -9.073 -17.033  30.114  0.00  0.00      CHNA  
ATOM   2084  CA  THR C 135      -7.538 -16.705  28.827  0.00  0.00      CHNA  
ATOM   2085  HA  THR C 135      -6.564 -17.061  28.561  0.00  0.00      CHNA  
ATOM   2086  CB  THR C 135      -8.321 -16.422  27.557  0.00  0.00      CHNA  
ATOM   2087  HB  THR C 135      -9.237 -15.839  27.794  0.00  0.00      CHNA  
ATOM   2088  OG1 THR C 135      -8.736 -17.630  26.896  0.00  0.00      CHNA  
ATOM   2089  HG1 THR C 135      -9.630 -17.760  27.211  0.00  0.00      CHNA  
ATOM   2090  CG2 THR C 135      -7.357 -15.756  26.619  0.00  0.00      CHNA  
ATOM   2091 HG21 THR C 135      -7.761 -15.736  25.511  0.00  0.00      CHNA  
ATOM   2092 HG22 THR C 135      -7.125 -14.738  26.942  0.00  0.00      CHNA  
ATOM   2093 HG23 THR C 135      -6.451 -16.328  26.609  0.00  0.00      CHNA  
ATOM   2094  C   THR C 135      -7.296 -15.429  29.445  0.00  0.00      CHNA  
ATOM   2095  O   THR C 135      -8.218 -14.700  29.872  0.00  0.00      CHNA  
ATOM   2096  N   ASP C 136      -6.027 -14.980  29.473  0.00  0.00      CHNA  
ATOM   2097  HN  ASP C 136      -5.349 -15.586  29.117  0.00  0.00      CHNA  
ATOM   2098  CA  ASP C 136      -5.560 -13.798  30.148  0.00  0.00      CHNA  
ATOM   2099  HA  ASP C 136      -6.327 -13.064  30.392  0.00  0.00      CHNA  
ATOM   2100  CB  ASP C 136      -4.802 -14.044  31.448  0.00  0.00      CHNA  
ATOM   2101  HB1 ASP C 136      -4.103 -14.926  31.188  0.00  0.00      CHNA  
ATOM   2102  HB2 ASP C 136      -4.235 -13.164  31.812  0.00  0.00      CHNA  
ATOM   2103  CG  ASP C 136      -5.681 -14.413  32.586  0.00  0.00      CHNA  
ATOM   2104  OD1 ASP C 136      -5.601 -15.596  33.086  0.00  0.00      CHNA  
ATOM   2105  OD2 ASP C 136      -6.458 -13.551  33.007  0.00  0.00      CHNA  
ATOM   2106  C   ASP C 136      -4.733 -13.090  29.068  0.00  0.00      CHNA  
ATOM   2107  O   ASP C 136      -3.699 -13.571  28.706  0.00  0.00      CHNA  
ATOM   2108  N   PRO C 137      -5.149 -11.949  28.572  0.00  0.00      CHNA  
ATOM   2109  CD  PRO C 137      -6.558 -11.495  28.527  0.00  0.00      CHNA  
ATOM   2110  HD1 PRO C 137      -7.301 -12.355  28.522  0.00  0.00      CHNA  
ATOM   2111  HD2 PRO C 137      -6.818 -10.820  29.396  0.00  0.00      CHNA  
ATOM   2112  CA  PRO C 137      -4.400 -11.257  27.592  0.00  0.00      CHNA  
ATOM   2113  HA  PRO C 137      -4.404 -11.964  26.669  0.00  0.00      CHNA  
ATOM   2114  CB  PRO C 137      -5.217 -10.077  27.243  0.00  0.00      CHNA  
ATOM   2115  HB1 PRO C 137      -4.939  -9.502  26.356  0.00  0.00      CHNA  
ATOM   2116  HB2 PRO C 137      -5.189  -9.261  27.982  0.00  0.00      CHNA  
ATOM   2117  CG  PRO C 137      -6.614 -10.681  27.243  0.00  0.00      CHNA  
ATOM   2118  HG1 PRO C 137      -6.688 -11.385  26.367  0.00  0.00      CHNA  
ATOM   2119  HG2 PRO C 137      -7.520 -10.074  27.337  0.00  0.00      CHNA  
ATOM   2120  C   PRO C 137      -3.031 -10.863  27.914  0.00  0.00      CHNA  
ATOM   2121  O   PRO C 137      -2.142 -10.962  27.097  0.00  0.00      CHNA  
ATOM   2122  N   ASP C 138      -2.822 -10.278  29.187  0.00  0.00      CHNA  
ATOM   2123  HN  ASP C 138      -3.655 -10.039  29.676  0.00  0.00      CHNA  
ATOM   2124  CA  ASP C 138      -1.598  -9.857  29.809  0.00  0.00      CHNA  
ATOM   2125  HA  ASP C 138      -1.244  -8.959  29.319  0.00  0.00      CHNA  
ATOM   2126  CB  ASP C 138      -1.931  -9.641  31.293  0.00  0.00      CHNA  
ATOM   2127  HB1 ASP C 138      -2.851  -9.060  31.356  0.00  0.00      CHNA  
ATOM   2128  HB2 ASP C 138      -2.056 -10.518  31.831  0.00  0.00      CHNA  
ATOM   2129  CG  ASP C 138      -0.908  -8.696  31.993  0.00  0.00      CHNA  
ATOM   2130  OD1 ASP C 138      -1.211  -8.324  33.153  0.00  0.00      CHNA  
ATOM   2131  OD2 ASP C 138       0.156  -8.333  31.422  0.00  0.00      CHNA  
ATOM   2132  C   ASP C 138      -0.499 -10.936  29.647  0.00  0.00      CHNA  
ATOM   2133  O   ASP C 138       0.603 -10.738  29.108  0.00  0.00      CHNA  
ATOM   2134  N   SER C 139      -0.917 -12.189  29.948  0.00  0.00      CHNA  
ATOM   2135  HN  SER C 139      -1.787 -12.271  30.370  0.00  0.00      CHNA  
ATOM   2136  CA  SER C 139      -0.093 -13.360  29.844  0.00  0.00      CHNA  
ATOM   2137  HA  SER C 139       0.819 -13.183  30.477  0.00  0.00      CHNA  
ATOM   2138  CB  SER C 139      -0.802 -14.599  30.477  0.00  0.00      CHNA  
ATOM   2139  HB1 SER C 139      -1.539 -15.040  29.789  0.00  0.00      CHNA  
ATOM   2140  HB2 SER C 139       0.078 -15.262  30.647  0.00  0.00      CHNA  
ATOM   2141  OG  SER C 139      -1.425 -14.185  31.721  0.00  0.00      CHNA  
ATOM   2142  HG1 SER C 139      -1.573 -14.995  32.250  0.00  0.00      CHNA  
ATOM   2143  C   SER C 139       0.391 -13.684  28.431  0.00  0.00      CHNA  
ATOM   2144  O   SER C 139       1.530 -14.049  28.224  0.00  0.00      CHNA  
ATOM   2145  N   ILE C 140      -0.534 -13.640  27.493  0.00  0.00      CHNA  
ATOM   2146  HN  ILE C 140      -1.459 -13.341  27.806  0.00  0.00      CHNA  
ATOM   2147  CA  ILE C 140      -0.404 -13.894  26.032  0.00  0.00      CHNA  
ATOM   2148  HA  ILE C 140       0.149 -14.844  25.971  0.00  0.00      CHNA  
ATOM   2149  CB  ILE C 140      -1.770 -13.921  25.267  0.00  0.00      CHNA  
ATOM   2150  HB  ILE C 140      -2.207 -12.899  25.542  0.00  0.00      CHNA  
ATOM   2151  CG2 ILE C 140      -1.523 -14.264  23.784  0.00  0.00      CHNA  
ATOM   2152 HG21 ILE C 140      -2.381 -14.015  23.220  0.00  0.00      CHNA  
ATOM   2153 HG22 ILE C 140      -0.694 -13.686  23.375  0.00  0.00      CHNA  
ATOM   2154 HG23 ILE C 140      -1.263 -15.280  23.585  0.00  0.00      CHNA  
ATOM   2155  CG1 ILE C 140      -2.803 -14.891  25.900  0.00  0.00      CHNA  
ATOM   2156 HG11 ILE C 140      -2.437 -15.862  25.691  0.00  0.00      CHNA  
ATOM   2157 HG12 ILE C 140      -2.924 -14.795  26.965  0.00  0.00      CHNA  
ATOM   2158  CD  ILE C 140      -4.152 -14.806  25.223  0.00  0.00      CHNA  
ATOM   2159  HD1 ILE C 140      -4.303 -13.710  24.877  0.00  0.00      CHNA  
ATOM   2160  HD2 ILE C 140      -4.204 -15.589  24.461  0.00  0.00      CHNA  
ATOM   2161  HD3 ILE C 140      -4.973 -15.098  25.879  0.00  0.00      CHNA  
ATOM   2162  C   ILE C 140       0.532 -12.953  25.422  0.00  0.00      CHNA  
ATOM   2163  O   ILE C 140       1.295 -13.248  24.513  0.00  0.00      CHNA  
ATOM   2164  N   LEU C 141       0.482 -11.651  25.858  0.00  0.00      CHNA  
ATOM   2165  HN  LEU C 141      -0.263 -11.419  26.527  0.00  0.00      CHNA  
ATOM   2166  CA  LEU C 141       1.332 -10.575  25.273  0.00  0.00      CHNA  
ATOM   2167  HA  LEU C 141       1.625 -10.784  24.233  0.00  0.00      CHNA  
ATOM   2168  CB  LEU C 141       0.522  -9.244  25.500  0.00  0.00      CHNA  
ATOM   2169  HB1 LEU C 141      -0.508  -9.445  25.360  0.00  0.00      CHNA  
ATOM   2170  HB2 LEU C 141       0.747  -9.028  26.580  0.00  0.00      CHNA  
ATOM   2171  CG  LEU C 141       0.860  -8.017  24.695  0.00  0.00      CHNA  
ATOM   2172  HG  LEU C 141       1.852  -7.663  25.007  0.00  0.00      CHNA  
ATOM   2173  CD1 LEU C 141      -0.201  -6.911  24.935  0.00  0.00      CHNA  
ATOM   2174 HD11 LEU C 141      -1.301  -7.238  24.809  0.00  0.00      CHNA  
ATOM   2175 HD12 LEU C 141      -0.137  -6.306  25.910  0.00  0.00      CHNA  
ATOM   2176 HD13 LEU C 141       0.008  -6.186  24.138  0.00  0.00      CHNA  
ATOM   2177  CD2 LEU C 141       0.856  -8.297  23.161  0.00  0.00      CHNA  
ATOM   2178 HD21 LEU C 141       1.648  -9.022  22.959  0.00  0.00      CHNA  
ATOM   2179 HD22 LEU C 141      -0.121  -8.542  22.780  0.00  0.00      CHNA  
ATOM   2180 HD23 LEU C 141       1.225  -7.451  22.433  0.00  0.00      CHNA  
ATOM   2181  C   LEU C 141       2.675 -10.396  25.987  0.00  0.00      CHNA  
ATOM   2182  O   LEU C 141       3.724  -9.989  25.451  0.00  0.00      CHNA  
ATOM   2183  N   ARG C 142       2.763 -10.784  27.282  0.00  0.00      CHNA  
ATOM   2184  HN  ARG C 142       1.911 -10.998  27.725  0.00  0.00      CHNA  
ATOM   2185  CA  ARG C 142       3.956 -10.544  28.114  0.00  0.00      CHNA  
ATOM   2186  HA  ARG C 142       4.067  -9.475  28.267  0.00  0.00      CHNA  
ATOM   2187  CB  ARG C 142       3.706 -11.011  29.579  0.00  0.00      CHNA  
ATOM   2188  HB1 ARG C 142       2.841 -10.537  30.035  0.00  0.00      CHNA  
ATOM   2189  HB2 ARG C 142       3.433 -12.114  29.515  0.00  0.00      CHNA  
ATOM   2190  CG  ARG C 142       4.961 -10.931  30.500  0.00  0.00      CHNA  
ATOM   2191  HG1 ARG C 142       4.469 -11.072  31.478  0.00  0.00      CHNA  
ATOM   2192  HG2 ARG C 142       5.626 -11.829  30.259  0.00  0.00      CHNA  
ATOM   2193  CD  ARG C 142       5.678  -9.510  30.607  0.00  0.00      CHNA  
ATOM   2194  HD1 ARG C 142       6.592  -9.526  31.239  0.00  0.00      CHNA  
ATOM   2195  HD2 ARG C 142       6.070  -9.108  29.643  0.00  0.00      CHNA  
ATOM   2196  NE  ARG C 142       4.827  -8.388  31.142  0.00  0.00      CHNA  
ATOM   2197  HE  ARG C 142       4.042  -8.609  31.739  0.00  0.00      CHNA  
ATOM   2198  CZ  ARG C 142       5.222  -7.092  31.171  0.00  0.00      CHNA  
ATOM   2199  NH1 ARG C 142       6.453  -6.682  30.891  0.00  0.00      CHNA  
ATOM   2200 HH11 ARG C 142       6.758  -5.789  31.292  0.00  0.00      CHNA  
ATOM   2201 HH12 ARG C 142       7.161  -7.316  30.513  0.00  0.00      CHNA  
ATOM   2202  NH2 ARG C 142       4.336  -6.180  31.537  0.00  0.00      CHNA  
ATOM   2203 HH21 ARG C 142       4.804  -5.323  31.730  0.00  0.00      CHNA  
ATOM   2204 HH22 ARG C 142       3.279  -6.338  31.648  0.00  0.00      CHNA  
ATOM   2205  C   ARG C 142       5.287 -11.134  27.604  0.00  0.00      CHNA  
ATOM   2206  O   ARG C 142       6.247 -10.316  27.642  0.00  0.00      CHNA  
ATOM   2207  N   PRO C 143       5.490 -12.356  27.036  0.00  0.00      CHNA  
ATOM   2208  CD  PRO C 143       4.821 -13.592  27.319  0.00  0.00      CHNA  
ATOM   2209  HD1 PRO C 143       4.327 -13.467  28.320  0.00  0.00      CHNA  
ATOM   2210  HD2 PRO C 143       4.108 -13.811  26.525  0.00  0.00      CHNA  
ATOM   2211  CA  PRO C 143       6.866 -12.618  26.412  0.00  0.00      CHNA  
ATOM   2212  HA  PRO C 143       7.601 -12.272  27.110  0.00  0.00      CHNA  
ATOM   2213  CB  PRO C 143       6.941 -14.145  26.258  0.00  0.00      CHNA  
ATOM   2214  HB1 PRO C 143       7.942 -14.523  26.554  0.00  0.00      CHNA  
ATOM   2215  HB2 PRO C 143       6.717 -14.455  25.160  0.00  0.00      CHNA  
ATOM   2216  CG  PRO C 143       5.930 -14.670  27.201  0.00  0.00      CHNA  
ATOM   2217  HG1 PRO C 143       5.550 -15.626  26.847  0.00  0.00      CHNA  
ATOM   2218  HG2 PRO C 143       6.357 -14.856  28.201  0.00  0.00      CHNA  
ATOM   2219  C   PRO C 143       7.176 -11.766  25.175  0.00  0.00      CHNA  
ATOM   2220  O   PRO C 143       8.338 -11.557  24.879  0.00  0.00      CHNA  
ATOM   2221  N   PHE C 144       6.157 -11.321  24.458  0.00  0.00      CHNA  
ATOM   2222  HN  PHE C 144       5.244 -11.472  24.861  0.00  0.00      CHNA  
ATOM   2223  CA  PHE C 144       6.284 -10.395  23.320  0.00  0.00      CHNA  
ATOM   2224  HA  PHE C 144       7.060 -10.933  22.801  0.00  0.00      CHNA  
ATOM   2225  CB  PHE C 144       5.051 -10.391  22.441  0.00  0.00      CHNA  
ATOM   2226  HB1 PHE C 144       4.181 -10.050  23.045  0.00  0.00      CHNA  
ATOM   2227  HB2 PHE C 144       5.252  -9.758  21.513  0.00  0.00      CHNA  
ATOM   2228  CG  PHE C 144       4.706 -11.743  22.017  0.00  0.00      CHNA  
ATOM   2229  CD1 PHE C 144       5.728 -12.622  21.367  0.00  0.00      CHNA  
ATOM   2230  HD1 PHE C 144       6.671 -12.215  21.209  0.00  0.00      CHNA  
ATOM   2231  CE1 PHE C 144       5.503 -13.873  20.994  0.00  0.00      CHNA  
ATOM   2232  HE1 PHE C 144       6.303 -14.568  20.620  0.00  0.00      CHNA  
ATOM   2233  CZ  PHE C 144       4.177 -14.403  21.223  0.00  0.00      CHNA  
ATOM   2234  HZ  PHE C 144       3.973 -15.464  21.082  0.00  0.00      CHNA  
ATOM   2235  CD2 PHE C 144       3.368 -12.273  22.122  0.00  0.00      CHNA  
ATOM   2236  HD2 PHE C 144       2.548 -11.664  22.443  0.00  0.00      CHNA  
ATOM   2237  CE2 PHE C 144       3.115 -13.587  21.702  0.00  0.00      CHNA  
ATOM   2238  HE2 PHE C 144       2.149 -14.107  21.953  0.00  0.00      CHNA  
ATOM   2239  C   PHE C 144       6.815  -9.011  23.720  0.00  0.00      CHNA  
ATOM   2240  O   PHE C 144       7.632  -8.323  23.079  0.00  0.00      CHNA  
ATOM   2241  N   LYS C 145       6.270  -8.490  24.780  0.00  0.00      CHNA  
ATOM   2242  HN  LYS C 145       5.402  -8.882  25.106  0.00  0.00      CHNA  
ATOM   2243  CA  LYS C 145       6.835  -7.318  25.481  0.00  0.00      CHNA  
ATOM   2244  HA  LYS C 145       6.834  -6.555  24.753  0.00  0.00      CHNA  
ATOM   2245  CB  LYS C 145       5.964  -6.870  26.706  0.00  0.00      CHNA  
ATOM   2246  HB1 LYS C 145       5.895  -7.685  27.476  0.00  0.00      CHNA  
ATOM   2247  HB2 LYS C 145       6.640  -6.030  27.160  0.00  0.00      CHNA  
ATOM   2248  CG  LYS C 145       4.517  -6.482  26.453  0.00  0.00      CHNA  
ATOM   2249  HG1 LYS C 145       4.592  -5.615  25.746  0.00  0.00      CHNA  
ATOM   2250  HG2 LYS C 145       3.876  -7.146  25.897  0.00  0.00      CHNA  
ATOM   2251  CD  LYS C 145       3.874  -6.112  27.747  0.00  0.00      CHNA  
ATOM   2252  HD1 LYS C 145       3.645  -7.120  28.145  0.00  0.00      CHNA  
ATOM   2253  HD2 LYS C 145       4.649  -5.644  28.367  0.00  0.00      CHNA  
ATOM   2254  CE  LYS C 145       2.604  -5.284  27.528  0.00  0.00      CHNA  
ATOM   2255  HE1 LYS C 145       2.809  -4.248  27.129  0.00  0.00      CHNA  
ATOM   2256  HE2 LYS C 145       1.885  -5.740  26.844  0.00  0.00      CHNA  
ATOM   2257  NZ  LYS C 145       1.931  -5.122  28.843  0.00  0.00      CHNA  
ATOM   2258  HZ1 LYS C 145       1.618  -6.035  29.152  0.00  0.00      CHNA  
ATOM   2259  HZ2 LYS C 145       2.639  -4.732  29.513  0.00  0.00      CHNA  
ATOM   2260  HZ3 LYS C 145       1.173  -4.449  28.868  0.00  0.00      CHNA  
ATOM   2261  C   LYS C 145       8.254  -7.568  25.974  0.00  0.00      CHNA  
ATOM   2262  O   LYS C 145       9.184  -6.743  25.776  0.00  0.00      CHNA  
ATOM   2263  N   GLU C 146       8.596  -8.667  26.621  0.00  0.00      CHNA  
ATOM   2264  HN  GLU C 146       7.923  -9.247  27.020  0.00  0.00      CHNA  
ATOM   2265  CA  GLU C 146       9.981  -8.900  26.932  0.00  0.00      CHNA  
ATOM   2266  HA  GLU C 146      10.359  -8.098  27.509  0.00  0.00      CHNA  
ATOM   2267  CB  GLU C 146      10.057 -10.119  27.755  0.00  0.00      CHNA  
ATOM   2268  HB1 GLU C 146       9.168 -10.083  28.459  0.00  0.00      CHNA  
ATOM   2269  HB2 GLU C 146       9.795 -11.068  27.198  0.00  0.00      CHNA  
ATOM   2270  CG  GLU C 146      11.351 -10.314  28.531  0.00  0.00      CHNA  
ATOM   2271  HG1 GLU C 146      12.332 -10.303  27.886  0.00  0.00      CHNA  
ATOM   2272  HG2 GLU C 146      11.529  -9.452  29.268  0.00  0.00      CHNA  
ATOM   2273  CD  GLU C 146      11.441 -11.620  29.319  0.00  0.00      CHNA  
ATOM   2274  OE1 GLU C 146      10.495 -12.014  30.019  0.00  0.00      CHNA  
ATOM   2275  OE2 GLU C 146      12.485 -12.311  29.185  0.00  0.00      CHNA  
ATOM   2276  C   GLU C 146      10.977  -9.036  25.773  0.00  0.00      CHNA  
ATOM   2277  O   GLU C 146      12.113  -8.597  25.843  0.00  0.00      CHNA  
ATOM   2278  N   PHE C 147      10.548  -9.741  24.781  0.00  0.00      CHNA  
ATOM   2279  HN  PHE C 147       9.710 -10.294  24.841  0.00  0.00      CHNA  
ATOM   2280  CA  PHE C 147      11.252  -9.795  23.464  0.00  0.00      CHNA  
ATOM   2281  HA  PHE C 147      12.141 -10.436  23.591  0.00  0.00      CHNA  
ATOM   2282  CB  PHE C 147      10.368 -10.705  22.474  0.00  0.00      CHNA  
ATOM   2283  HB1 PHE C 147      10.217 -11.729  22.872  0.00  0.00      CHNA  
ATOM   2284  HB2 PHE C 147       9.351 -10.206  22.480  0.00  0.00      CHNA  
ATOM   2285  CG  PHE C 147      10.882 -10.796  21.073  0.00  0.00      CHNA  
ATOM   2286  CD1 PHE C 147       9.995 -10.871  19.994  0.00  0.00      CHNA  
ATOM   2287  HD1 PHE C 147       8.916 -10.866  20.151  0.00  0.00      CHNA  
ATOM   2288  CE1 PHE C 147      10.420 -10.997  18.683  0.00  0.00      CHNA  
ATOM   2289  HE1 PHE C 147       9.751 -11.084  17.796  0.00  0.00      CHNA  
ATOM   2290  CZ  PHE C 147      11.798 -11.011  18.415  0.00  0.00      CHNA  
ATOM   2291  HZ  PHE C 147      12.062 -11.101  17.359  0.00  0.00      CHNA  
ATOM   2292  CD2 PHE C 147      12.252 -10.808  20.808  0.00  0.00      CHNA  
ATOM   2293  HD2 PHE C 147      12.906 -10.742  21.570  0.00  0.00      CHNA  
ATOM   2294  CE2 PHE C 147      12.763 -10.944  19.459  0.00  0.00      CHNA  
ATOM   2295  HE2 PHE C 147      13.808 -10.998  19.253  0.00  0.00      CHNA  
ATOM   2296  C   PHE C 147      11.431  -8.378  22.792  0.00  0.00      CHNA  
ATOM   2297  O   PHE C 147      12.516  -8.014  22.352  0.00  0.00      CHNA  
ATOM   2298  N   LEU C 148      10.332  -7.533  22.803  0.00  0.00      CHNA  
ATOM   2299  HN  LEU C 148       9.466  -7.919  23.163  0.00  0.00      CHNA  
ATOM   2300  CA  LEU C 148      10.272  -6.185  22.297  0.00  0.00      CHNA  
ATOM   2301  HA  LEU C 148      10.585  -6.229  21.272  0.00  0.00      CHNA  
ATOM   2302  CB  LEU C 148       8.868  -5.591  22.352  0.00  0.00      CHNA  
ATOM   2303  HB1 LEU C 148       8.229  -6.356  21.887  0.00  0.00      CHNA  
ATOM   2304  HB2 LEU C 148       8.559  -5.528  23.439  0.00  0.00      CHNA  
ATOM   2305  CG  LEU C 148       8.487  -4.194  21.694  0.00  0.00      CHNA  
ATOM   2306  HG  LEU C 148       9.135  -3.428  22.181  0.00  0.00      CHNA  
ATOM   2307  CD1 LEU C 148       7.053  -3.754  21.985  0.00  0.00      CHNA  
ATOM   2308 HD11 LEU C 148       6.835  -2.833  21.445  0.00  0.00      CHNA  
ATOM   2309 HD12 LEU C 148       6.434  -4.603  21.602  0.00  0.00      CHNA  
ATOM   2310 HD13 LEU C 148       6.792  -3.618  23.095  0.00  0.00      CHNA  
ATOM   2311  CD2 LEU C 148       8.888  -4.175  20.181  0.00  0.00      CHNA  
ATOM   2312 HD21 LEU C 148       8.065  -4.441  19.506  0.00  0.00      CHNA  
ATOM   2313 HD22 LEU C 148       9.120  -3.085  19.954  0.00  0.00      CHNA  
ATOM   2314 HD23 LEU C 148       9.809  -4.677  19.939  0.00  0.00      CHNA  
ATOM   2315  C   LEU C 148      11.136  -5.098  22.986  0.00  0.00      CHNA  
ATOM   2316  O   LEU C 148      11.873  -4.314  22.340  0.00  0.00      CHNA  
ATOM   2317  N   TYR C 149      11.209  -5.124  24.310  0.00  0.00      CHNA  
ATOM   2318  HN  TYR C 149      10.534  -5.723  24.838  0.00  0.00      CHNA  
ATOM   2319  CA  TYR C 149      12.023  -4.255  25.170  0.00  0.00      CHNA  
ATOM   2320  HA  TYR C 149      11.900  -3.199  25.077  0.00  0.00      CHNA  
ATOM   2321  CB  TYR C 149      11.630  -4.501  26.683  0.00  0.00      CHNA  
ATOM   2322  HB1 TYR C 149      11.760  -5.519  27.030  0.00  0.00      CHNA  
ATOM   2323  HB2 TYR C 149      12.358  -3.963  27.324  0.00  0.00      CHNA  
ATOM   2324  CG  TYR C 149      10.196  -4.053  27.022  0.00  0.00      CHNA  
ATOM   2325  CD1 TYR C 149       9.835  -4.331  28.357  0.00  0.00      CHNA  
ATOM   2326  HD1 TYR C 149      10.518  -4.676  29.037  0.00  0.00      CHNA  
ATOM   2327  CE1 TYR C 149       8.549  -4.098  28.840  0.00  0.00      CHNA  
ATOM   2328  HE1 TYR C 149       8.245  -4.509  29.736  0.00  0.00      CHNA  
ATOM   2329  CZ  TYR C 149       7.504  -3.615  27.930  0.00  0.00      CHNA  
ATOM   2330  OH  TYR C 149       6.280  -3.382  28.530  0.00  0.00      CHNA  
ATOM   2331  HH  TYR C 149       5.784  -2.832  27.954  0.00  0.00      CHNA  
ATOM   2332  CD2 TYR C 149       9.152  -3.553  26.161  0.00  0.00      CHNA  
ATOM   2333  HD2 TYR C 149       9.441  -3.227  25.191  0.00  0.00      CHNA  
ATOM   2334  CE2 TYR C 149       7.826  -3.344  26.619  0.00  0.00      CHNA  
ATOM   2335  HE2 TYR C 149       7.079  -3.009  25.885  0.00  0.00      CHNA  
ATOM   2336  C   TYR C 149      13.409  -4.701  24.933  0.00  0.00      CHNA  
ATOM   2337  O   TYR C 149      14.323  -3.834  24.866  0.00  0.00      CHNA  
ATOM   2338  N   SER C 150      13.645  -6.011  24.721  0.00  0.00      CHNA  
ATOM   2339  HN  SER C 150      12.855  -6.650  24.730  0.00  0.00      CHNA  
ATOM   2340  CA  SER C 150      14.981  -6.512  24.369  0.00  0.00      CHNA  
ATOM   2341  HA  SER C 150      15.769  -6.067  24.995  0.00  0.00      CHNA  
ATOM   2342  CB  SER C 150      15.104  -8.043  24.708  0.00  0.00      CHNA  
ATOM   2343  HB1 SER C 150      14.878  -8.210  25.819  0.00  0.00      CHNA  
ATOM   2344  HB2 SER C 150      14.289  -8.592  24.129  0.00  0.00      CHNA  
ATOM   2345  OG  SER C 150      16.383  -8.586  24.531  0.00  0.00      CHNA  
ATOM   2346  HG1 SER C 150      16.461  -9.204  25.277  0.00  0.00      CHNA  
ATOM   2347  C   SER C 150      15.504  -6.139  22.990  0.00  0.00      CHNA  
ATOM   2348  O   SER C 150      16.657  -5.695  22.873  0.00  0.00      CHNA  
ATOM   2349  N   TYR C 151      14.674  -6.266  21.920  0.00  0.00      CHNA  
ATOM   2350  HN  TYR C 151      13.819  -6.809  22.121  0.00  0.00      CHNA  
ATOM   2351  CA  TYR C 151      14.859  -5.884  20.520  0.00  0.00      CHNA  
ATOM   2352  HA  TYR C 151      15.753  -6.419  20.276  0.00  0.00      CHNA  
ATOM   2353  CB  TYR C 151      13.639  -6.450  19.788  0.00  0.00      CHNA  
ATOM   2354  HB1 TYR C 151      13.483  -7.486  20.139  0.00  0.00      CHNA  
ATOM   2355  HB2 TYR C 151      12.780  -5.844  20.052  0.00  0.00      CHNA  
ATOM   2356  CG  TYR C 151      13.723  -6.339  18.280  0.00  0.00      CHNA  
ATOM   2357  CD1 TYR C 151      14.228  -7.492  17.637  0.00  0.00      CHNA  
ATOM   2358  HD1 TYR C 151      14.518  -8.436  18.151  0.00  0.00      CHNA  
ATOM   2359  CE1 TYR C 151      14.337  -7.592  16.259  0.00  0.00      CHNA  
ATOM   2360  HE1 TYR C 151      14.816  -8.500  15.944  0.00  0.00      CHNA  
ATOM   2361  CZ  TYR C 151      14.080  -6.539  15.483  0.00  0.00      CHNA  
ATOM   2362  OH  TYR C 151      14.268  -6.587  14.086  0.00  0.00      CHNA  
ATOM   2363  HH  TYR C 151      13.383  -6.422  13.683  0.00  0.00      CHNA  
ATOM   2364  CD2 TYR C 151      13.424  -5.203  17.479  0.00  0.00      CHNA  
ATOM   2365  HD2 TYR C 151      13.028  -4.253  17.880  0.00  0.00      CHNA  
ATOM   2366  CE2 TYR C 151      13.604  -5.383  16.073  0.00  0.00      CHNA  
ATOM   2367  HE2 TYR C 151      13.547  -4.469  15.461  0.00  0.00      CHNA  
ATOM   2368  C   TYR C 151      15.077  -4.351  20.324  0.00  0.00      CHNA  
ATOM   2369  O   TYR C 151      16.075  -3.892  19.823  0.00  0.00      CHNA  
ATOM   2370  N   ILE C 152      14.188  -3.506  20.846  0.00  0.00      CHNA  
ATOM   2371  HN  ILE C 152      13.288  -3.945  21.135  0.00  0.00      CHNA  
ATOM   2372  CA  ILE C 152      14.291  -2.055  20.826  0.00  0.00      CHNA  
ATOM   2373  HA  ILE C 152      14.534  -1.707  19.817  0.00  0.00      CHNA  
ATOM   2374  CB  ILE C 152      13.090  -1.331  21.476  0.00  0.00      CHNA  
ATOM   2375  HB  ILE C 152      12.888  -1.726  22.509  0.00  0.00      CHNA  
ATOM   2376  CG2 ILE C 152      13.192   0.221  21.533  0.00  0.00      CHNA  
ATOM   2377 HG21 ILE C 152      13.325   0.566  20.550  0.00  0.00      CHNA  
ATOM   2378 HG22 ILE C 152      12.241   0.628  21.733  0.00  0.00      CHNA  
ATOM   2379 HG23 ILE C 152      13.946   0.561  22.210  0.00  0.00      CHNA  
ATOM   2380  CG1 ILE C 152      11.788  -1.710  20.651  0.00  0.00      CHNA  
ATOM   2381 HG11 ILE C 152      11.681  -2.831  20.668  0.00  0.00      CHNA  
ATOM   2382 HG12 ILE C 152      10.938  -1.408  21.203  0.00  0.00      CHNA  
ATOM   2383  CD  ILE C 152      11.651  -1.214  19.203  0.00  0.00      CHNA  
ATOM   2384  HD1 ILE C 152      11.945  -0.166  19.132  0.00  0.00      CHNA  
ATOM   2385  HD2 ILE C 152      12.304  -1.862  18.599  0.00  0.00      CHNA  
ATOM   2386  HD3 ILE C 152      10.557  -1.462  19.020  0.00  0.00      CHNA  
ATOM   2387  C   ILE C 152      15.537  -1.525  21.606  0.00  0.00      CHNA  
ATOM   2388  O   ILE C 152      16.259  -0.643  21.226  0.00  0.00      CHNA  
ATOM   2389  N   GLY C 153      15.768  -2.021  22.902  0.00  0.00      CHNA  
ATOM   2390  HN  GLY C 153      15.263  -2.815  23.261  0.00  0.00      CHNA  
ATOM   2391  CA  GLY C 153      16.992  -1.509  23.640  0.00  0.00      CHNA  
ATOM   2392  HA1 GLY C 153      17.861  -1.550  23.089  0.00  0.00      CHNA  
ATOM   2393  HA2 GLY C 153      16.975  -1.977  24.640  0.00  0.00      CHNA  
ATOM   2394  C   GLY C 153      16.964  -0.077  24.110  0.00  0.00      CHNA  
ATOM   2395  O   GLY C 153      16.201   0.776  23.662  0.00  0.00      CHNA  
ATOM   2396  N   VAL C 154      17.913   0.218  25.054  0.00  0.00      CHNA  
ATOM   2397  HN  VAL C 154      18.327  -0.526  25.549  0.00  0.00      CHNA  
ATOM   2398  CA  VAL C 154      18.191   1.574  25.478  0.00  0.00      CHNA  
ATOM   2399  HA  VAL C 154      17.534   2.268  25.010  0.00  0.00      CHNA  
ATOM   2400  CB  VAL C 154      17.874   1.860  26.973  0.00  0.00      CHNA  
ATOM   2401  HB  VAL C 154      18.185   2.913  27.179  0.00  0.00      CHNA  
ATOM   2402  CG1 VAL C 154      16.429   1.731  27.258  0.00  0.00      CHNA  
ATOM   2403 HG11 VAL C 154      15.884   2.322  26.475  0.00  0.00      CHNA  
ATOM   2404 HG12 VAL C 154      16.063   0.629  27.291  0.00  0.00      CHNA  
ATOM   2405 HG13 VAL C 154      16.223   2.229  28.283  0.00  0.00      CHNA  
ATOM   2406  CG2 VAL C 154      18.702   0.986  27.955  0.00  0.00      CHNA  
ATOM   2407 HG21 VAL C 154      18.444   1.207  29.006  0.00  0.00      CHNA  
ATOM   2408 HG22 VAL C 154      18.376  -0.067  27.910  0.00  0.00      CHNA  
ATOM   2409 HG23 VAL C 154      19.762   1.065  27.980  0.00  0.00      CHNA  
ATOM   2410  C   VAL C 154      19.625   1.824  25.158  0.00  0.00      CHNA  
ATOM   2411  O   VAL C 154      20.459   0.933  25.324  0.00  0.00      CHNA  
ATOM   2412  N   PRO C 155      20.032   2.991  24.659  0.00  0.00      CHNA  
ATOM   2413  CD  PRO C 155      19.258   4.203  24.473  0.00  0.00      CHNA  
ATOM   2414  HD1 PRO C 155      18.529   3.941  23.767  0.00  0.00      CHNA  
ATOM   2415  HD2 PRO C 155      18.861   4.611  25.420  0.00  0.00      CHNA  
ATOM   2416  CA  PRO C 155      21.432   3.362  24.728  0.00  0.00      CHNA  
ATOM   2417  HA  PRO C 155      21.966   2.507  24.322  0.00  0.00      CHNA  
ATOM   2418  CB  PRO C 155      21.455   4.484  23.721  0.00  0.00      CHNA  
ATOM   2419  HB1 PRO C 155      21.673   4.139  22.674  0.00  0.00      CHNA  
ATOM   2420  HB2 PRO C 155      22.321   5.027  23.982  0.00  0.00      CHNA  
ATOM   2421  CG  PRO C 155      20.241   5.243  23.915  0.00  0.00      CHNA  
ATOM   2422  HG1 PRO C 155      20.495   6.066  24.627  0.00  0.00      CHNA  
ATOM   2423  HG2 PRO C 155      19.823   5.568  22.907  0.00  0.00      CHNA  
ATOM   2424  C   PRO C 155      21.846   3.674  26.142  0.00  0.00      CHNA  
ATOM   2425  O   PRO C 155      21.047   4.087  26.911  0.00  0.00      CHNA  
ATOM   2426  N   LYS C 156      23.088   3.412  26.505  0.00  0.00      CHNA  
ATOM   2427  HN  LYS C 156      23.745   2.964  25.841  0.00  0.00      CHNA  
ATOM   2428  CA  LYS C 156      23.547   3.538  27.905  0.00  0.00      CHNA  
ATOM   2429  HA  LYS C 156      23.081   4.400  28.377  0.00  0.00      CHNA  
ATOM   2430  CB  LYS C 156      23.162   2.363  28.805  0.00  0.00      CHNA  
ATOM   2431  HB1 LYS C 156      23.502   2.530  29.847  0.00  0.00      CHNA  
ATOM   2432  HB2 LYS C 156      22.040   2.272  28.761  0.00  0.00      CHNA  
ATOM   2433  CG  LYS C 156      23.736   0.984  28.466  0.00  0.00      CHNA  
ATOM   2434  HG1 LYS C 156      23.377   0.518  27.488  0.00  0.00      CHNA  
ATOM   2435  HG2 LYS C 156      24.861   0.973  28.303  0.00  0.00      CHNA  
ATOM   2436  CD  LYS C 156      23.322   0.006  29.514  0.00  0.00      CHNA  
ATOM   2437  HD1 LYS C 156      23.838   0.315  30.474  0.00  0.00      CHNA  
ATOM   2438  HD2 LYS C 156      22.250   0.046  29.654  0.00  0.00      CHNA  
ATOM   2439  CE  LYS C 156      23.601  -1.493  29.037  0.00  0.00      CHNA  
ATOM   2440  HE1 LYS C 156      22.929  -1.828  28.183  0.00  0.00      CHNA  
ATOM   2441  HE2 LYS C 156      24.645  -1.497  28.616  0.00  0.00      CHNA  
ATOM   2442  NZ  LYS C 156      23.585  -2.563  30.065  0.00  0.00      CHNA  
ATOM   2443  HZ1 LYS C 156      24.415  -2.476  30.694  0.00  0.00      CHNA  
ATOM   2444  HZ2 LYS C 156      22.755  -2.460  30.698  0.00  0.00      CHNA  
ATOM   2445  HZ3 LYS C 156      23.551  -3.505  29.677  0.00  0.00      CHNA  
ATOM   2446  C   LYS C 156      24.992   3.791  27.846  0.00  0.00      CHNA  
ATOM   2447  O   LYS C 156      25.696   3.685  26.825  0.00  0.00      CHNA  
ATOM   2448  N   GLY C 157      25.574   3.984  29.044  0.00  0.00      CHNA  
ATOM   2449  HN  GLY C 157      24.984   4.005  29.964  0.00  0.00      CHNA  
ATOM   2450  CA  GLY C 157      26.939   4.385  29.303  0.00  0.00      CHNA  
ATOM   2451  HA1 GLY C 157      27.584   3.571  29.152  0.00  0.00      CHNA  
ATOM   2452  HA2 GLY C 157      27.070   4.718  30.325  0.00  0.00      CHNA  
ATOM   2453  C   GLY C 157      27.432   5.526  28.505  0.00  0.00      CHNA  
ATOM   2454  O   GLY C 157      26.640   6.441  28.165  0.00  0.00      CHNA  
ATOM   2455  N   ASP C 158      28.704   5.560  28.146  0.00  0.00      CHNA  
ATOM   2456  HN  ASP C 158      29.332   4.851  28.360  0.00  0.00      CHNA  
ATOM   2457  CA  ASP C 158      29.348   6.759  27.517  0.00  0.00      CHNA  
ATOM   2458  HA  ASP C 158      28.760   7.643  27.684  0.00  0.00      CHNA  
ATOM   2459  CB  ASP C 158      30.831   6.988  27.966  0.00  0.00      CHNA  
ATOM   2460  HB1 ASP C 158      31.512   6.244  27.661  0.00  0.00      CHNA  
ATOM   2461  HB2 ASP C 158      31.236   7.794  27.376  0.00  0.00      CHNA  
ATOM   2462  CG  ASP C 158      30.746   7.314  29.422  0.00  0.00      CHNA  
ATOM   2463  OD1 ASP C 158      30.436   8.538  29.676  0.00  0.00      CHNA  
ATOM   2464  OD2 ASP C 158      31.154   6.537  30.300  0.00  0.00      CHNA  
ATOM   2465  C   ASP C 158      29.347   6.532  25.990  0.00  0.00      CHNA  
ATOM   2466  O   ASP C 158      30.086   7.021  25.139  0.00  0.00      CHNA  
ATOM   2467  N   GLU C 159      28.287   5.829  25.480  0.00  0.00      CHNA  
ATOM   2468  HN  GLU C 159      27.575   5.438  26.071  0.00  0.00      CHNA  
ATOM   2469  CA  GLU C 159      28.083   5.586  24.024  0.00  0.00      CHNA  
ATOM   2470  HA  GLU C 159      28.768   6.230  23.479  0.00  0.00      CHNA  
ATOM   2471  CB  GLU C 159      28.273   4.095  23.792  0.00  0.00      CHNA  
ATOM   2472  HB1 GLU C 159      29.273   3.850  24.254  0.00  0.00      CHNA  
ATOM   2473  HB2 GLU C 159      27.633   3.455  24.406  0.00  0.00      CHNA  
ATOM   2474  CG  GLU C 159      28.433   3.780  22.317  0.00  0.00      CHNA  
ATOM   2475  HG1 GLU C 159      27.486   3.887  21.733  0.00  0.00      CHNA  
ATOM   2476  HG2 GLU C 159      29.213   4.450  21.913  0.00  0.00      CHNA  
ATOM   2477  CD  GLU C 159      28.971   2.311  22.078  0.00  0.00      CHNA  
ATOM   2478  OE1 GLU C 159      29.345   2.039  20.938  0.00  0.00      CHNA  
ATOM   2479  OE2 GLU C 159      28.990   1.412  22.971  0.00  0.00      CHNA  
ATOM   2480  C   GLU C 159      26.666   5.973  23.847  0.00  0.00      CHNA  
ATOM   2481  O   GLU C 159      25.885   5.605  24.682  0.00  0.00      CHNA  
ATOM   2482  N   PRO C 160      26.268   6.832  22.885  0.00  0.00      CHNA  
ATOM   2483  CD  PRO C 160      27.140   7.830  22.305  0.00  0.00      CHNA  
ATOM   2484  HD1 PRO C 160      27.898   8.159  23.135  0.00  0.00      CHNA  
ATOM   2485  HD2 PRO C 160      27.606   7.283  21.389  0.00  0.00      CHNA  
ATOM   2486  CA  PRO C 160      24.863   7.169  22.728  0.00  0.00      CHNA  
ATOM   2487  HA  PRO C 160      24.322   6.806  23.618  0.00  0.00      CHNA  
ATOM   2488  CB  PRO C 160      24.824   8.680  22.392  0.00  0.00      CHNA  
ATOM   2489  HB1 PRO C 160      24.719   9.229  23.375  0.00  0.00      CHNA  
ATOM   2490  HB2 PRO C 160      24.033   8.896  21.668  0.00  0.00      CHNA  
ATOM   2491  CG  PRO C 160      26.262   8.988  21.745  0.00  0.00      CHNA  
ATOM   2492  HG1 PRO C 160      26.746  10.010  22.041  0.00  0.00      CHNA  
ATOM   2493  HG2 PRO C 160      26.081   9.001  20.614  0.00  0.00      CHNA  
ATOM   2494  C   PRO C 160      24.405   6.298  21.520  0.00  0.00      CHNA  
ATOM   2495  O   PRO C 160      23.275   6.169  21.314  0.00  0.00      CHNA  
ATOM   2496  N   ILE C 161      25.326   5.723  20.762  0.00  0.00      CHNA  
ATOM   2497  HN  ILE C 161      26.253   5.914  21.050  0.00  0.00      CHNA  
ATOM   2498  CA  ILE C 161      25.019   4.920  19.620  0.00  0.00      CHNA  
ATOM   2499  HA  ILE C 161      24.094   5.332  19.205  0.00  0.00      CHNA  
ATOM   2500  CB  ILE C 161      26.079   5.042  18.534  0.00  0.00      CHNA  
ATOM   2501  HB  ILE C 161      25.655   4.430  17.701  0.00  0.00      CHNA  
ATOM   2502  CG2 ILE C 161      26.275   6.477  18.238  0.00  0.00      CHNA  
ATOM   2503 HG21 ILE C 161      27.022   6.912  18.961  0.00  0.00      CHNA  
ATOM   2504 HG22 ILE C 161      26.664   6.568  17.196  0.00  0.00      CHNA  
ATOM   2505 HG23 ILE C 161      25.387   7.155  18.372  0.00  0.00      CHNA  
ATOM   2506  CG1 ILE C 161      27.450   4.349  18.893  0.00  0.00      CHNA  
ATOM   2507 HG11 ILE C 161      27.809   4.967  19.766  0.00  0.00      CHNA  
ATOM   2508 HG12 ILE C 161      27.263   3.314  19.248  0.00  0.00      CHNA  
ATOM   2509  CD  ILE C 161      28.386   4.268  17.703  0.00  0.00      CHNA  
ATOM   2510  HD1 ILE C 161      28.129   3.430  17.013  0.00  0.00      CHNA  
ATOM   2511  HD2 ILE C 161      28.375   5.291  17.327  0.00  0.00      CHNA  
ATOM   2512  HD3 ILE C 161      29.372   3.996  18.084  0.00  0.00      CHNA  
ATOM   2513  C   ILE C 161      24.651   3.491  19.980  0.00  0.00      CHNA  
ATOM   2514  O   ILE C 161      25.063   2.989  21.063  0.00  0.00      CHNA  
ATOM   2515  N   LEU C 162      23.787   2.813  19.171  0.00  0.00      CHNA  
ATOM   2516  HN  LEU C 162      23.421   3.067  18.277  0.00  0.00      CHNA  
ATOM   2517  CA  LEU C 162      23.203   1.580  19.638  0.00  0.00      CHNA  
ATOM   2518  HA  LEU C 162      23.835   1.042  20.298  0.00  0.00      CHNA  
ATOM   2519  CB  LEU C 162      21.774   1.894  20.163  0.00  0.00      CHNA  
ATOM   2520  HB1 LEU C 162      21.856   2.404  21.093  0.00  0.00      CHNA  
ATOM   2521  HB2 LEU C 162      21.270   2.597  19.604  0.00  0.00      CHNA  
ATOM   2522  CG  LEU C 162      20.807   0.688  20.468  0.00  0.00      CHNA  
ATOM   2523  HG  LEU C 162      20.450   0.271  19.474  0.00  0.00      CHNA  
ATOM   2524  CD1 LEU C 162      19.592   1.427  21.085  0.00  0.00      CHNA  
ATOM   2525 HD11 LEU C 162      18.857   0.765  21.544  0.00  0.00      CHNA  
ATOM   2526 HD12 LEU C 162      19.787   2.044  21.973  0.00  0.00      CHNA  
ATOM   2527 HD13 LEU C 162      19.057   2.151  20.443  0.00  0.00      CHNA  
ATOM   2528  CD2 LEU C 162      21.374  -0.326  21.432  0.00  0.00      CHNA  
ATOM   2529 HD21 LEU C 162      20.600  -0.958  21.866  0.00  0.00      CHNA  
ATOM   2530 HD22 LEU C 162      22.117  -0.949  20.893  0.00  0.00      CHNA  
ATOM   2531 HD23 LEU C 162      22.031   0.226  22.157  0.00  0.00      CHNA  
ATOM   2532  C   LEU C 162      22.975   0.756  18.374  0.00  0.00      CHNA  
ATOM   2533  O   LEU C 162      22.504   1.224  17.286  0.00  0.00      CHNA  
ATOM   2534  N   LYS C 163      23.456  -0.479  18.407  0.00  0.00      CHNA  
ATOM   2535  HN  LYS C 163      24.039  -0.899  19.156  0.00  0.00      CHNA  
ATOM   2536  CA  LYS C 163      23.306  -1.432  17.282  0.00  0.00      CHNA  
ATOM   2537  HA  LYS C 163      23.686  -1.060  16.350  0.00  0.00      CHNA  
ATOM   2538  CB  LYS C 163      24.159  -2.679  17.565  0.00  0.00      CHNA  
ATOM   2539  HB1 LYS C 163      23.943  -3.132  18.527  0.00  0.00      CHNA  
ATOM   2540  HB2 LYS C 163      23.825  -3.435  16.835  0.00  0.00      CHNA  
ATOM   2541  CG  LYS C 163      25.673  -2.413  17.338  0.00  0.00      CHNA  
ATOM   2542  HG1 LYS C 163      25.785  -2.322  16.237  0.00  0.00      CHNA  
ATOM   2543  HG2 LYS C 163      25.854  -1.458  17.894  0.00  0.00      CHNA  
ATOM   2544  CD  LYS C 163      26.725  -3.368  17.828  0.00  0.00      CHNA  
ATOM   2545  HD1 LYS C 163      26.406  -4.332  17.524  0.00  0.00      CHNA  
ATOM   2546  HD2 LYS C 163      27.678  -3.150  17.289  0.00  0.00      CHNA  
ATOM   2547  CE  LYS C 163      26.945  -3.456  19.361  0.00  0.00      CHNA  
ATOM   2548  HE1 LYS C 163      26.965  -2.442  19.723  0.00  0.00      CHNA  
ATOM   2549  HE2 LYS C 163      26.064  -3.930  19.864  0.00  0.00      CHNA  
ATOM   2550  NZ  LYS C 163      28.149  -4.169  19.765  0.00  0.00      CHNA  
ATOM   2551  HZ1 LYS C 163      28.218  -4.308  20.775  0.00  0.00      CHNA  
ATOM   2552  HZ2 LYS C 163      28.037  -5.154  19.455  0.00  0.00      CHNA  
ATOM   2553  HZ3 LYS C 163      28.969  -3.692  19.362  0.00  0.00      CHNA  
ATOM   2554  C   LYS C 163      21.917  -1.935  17.072  0.00  0.00      CHNA  
ATOM   2555  O   LYS C 163      21.163  -2.262  18.035  0.00  0.00      CHNA  
ATOM   2556  N   PRO C 164      21.411  -2.095  15.816  0.00  0.00      CHNA  
ATOM   2557  CD  PRO C 164      21.722  -1.272  14.622  0.00  0.00      CHNA  
ATOM   2558  HD1 PRO C 164      22.195  -0.286  14.782  0.00  0.00      CHNA  
ATOM   2559  HD2 PRO C 164      22.366  -1.880  13.969  0.00  0.00      CHNA  
ATOM   2560  CA  PRO C 164      20.301  -2.950  15.554  0.00  0.00      CHNA  
ATOM   2561  HA  PRO C 164      19.496  -2.717  16.277  0.00  0.00      CHNA  
ATOM   2562  CB  PRO C 164      19.770  -2.500  14.214  0.00  0.00      CHNA  
ATOM   2563  HB1 PRO C 164      18.710  -2.634  14.175  0.00  0.00      CHNA  
ATOM   2564  HB2 PRO C 164      20.237  -3.120  13.382  0.00  0.00      CHNA  
ATOM   2565  CG  PRO C 164      20.376  -1.115  13.923  0.00  0.00      CHNA  
ATOM   2566  HG1 PRO C 164      20.531  -1.008  12.854  0.00  0.00      CHNA  
ATOM   2567  HG2 PRO C 164      19.823  -0.244  14.435  0.00  0.00      CHNA  
ATOM   2568  C   PRO C 164      20.679  -4.465  15.682  0.00  0.00      CHNA  
ATOM   2569  O   PRO C 164      21.809  -4.848  15.779  0.00  0.00      CHNA  
ATOM   2570  N   SER C 165      19.672  -5.414  15.675  0.00  0.00      CHNA  
ATOM   2571  HN  SER C 165      18.726  -5.119  15.383  0.00  0.00      CHNA  
ATOM   2572  CA  SER C 165      19.890  -6.862  15.611  0.00  0.00      CHNA  
ATOM   2573  HA  SER C 165      20.659  -7.088  16.390  0.00  0.00      CHNA  
ATOM   2574  CB  SER C 165      18.653  -7.722  15.873  0.00  0.00      CHNA  
ATOM   2575  HB1 SER C 165      18.176  -7.360  16.880  0.00  0.00      CHNA  
ATOM   2576  HB2 SER C 165      17.913  -7.718  15.053  0.00  0.00      CHNA  
ATOM   2577  OG  SER C 165      19.053  -9.119  15.959  0.00  0.00      CHNA  
ATOM   2578  HG1 SER C 165      19.605  -9.222  16.771  0.00  0.00      CHNA  
ATOM   2579  C   SER C 165      20.563  -7.259  14.267  0.00  0.00      CHNA  
ATOM   2580  O   SER C 165      20.354  -6.660  13.205  0.00  0.00      CHNA  
ATOM   2581  N   LEU C 166      21.379  -8.326  14.237  0.00  0.00      CHNA  
ATOM   2582  HN  LEU C 166      21.671  -8.724  15.123  0.00  0.00      CHNA  
ATOM   2583  CA  LEU C 166      21.885  -8.914  13.009  0.00  0.00      CHNA  
ATOM   2584  HA  LEU C 166      22.347  -8.138  12.373  0.00  0.00      CHNA  
ATOM   2585  CB  LEU C 166      22.763 -10.043  13.478  0.00  0.00      CHNA  
ATOM   2586  HB1 LEU C 166      23.469  -9.635  14.223  0.00  0.00      CHNA  
ATOM   2587  HB2 LEU C 166      22.221 -10.844  14.040  0.00  0.00      CHNA  
ATOM   2588  CG  LEU C 166      23.587 -10.777  12.369  0.00  0.00      CHNA  
ATOM   2589  HG  LEU C 166      22.914 -11.279  11.706  0.00  0.00      CHNA  
ATOM   2590  CD1 LEU C 166      24.522 -11.871  13.031  0.00  0.00      CHNA  
ATOM   2591 HD11 LEU C 166      23.877 -12.477  13.705  0.00  0.00      CHNA  
ATOM   2592 HD12 LEU C 166      24.963 -12.472  12.241  0.00  0.00      CHNA  
ATOM   2593 HD13 LEU C 166      25.288 -11.379  13.658  0.00  0.00      CHNA  
ATOM   2594  CD2 LEU C 166      24.446  -9.867  11.529  0.00  0.00      CHNA  
ATOM   2595 HD21 LEU C 166      23.864  -9.089  10.978  0.00  0.00      CHNA  
ATOM   2596 HD22 LEU C 166      25.152  -9.278  12.136  0.00  0.00      CHNA  
ATOM   2597 HD23 LEU C 166      25.102 -10.381  10.797  0.00  0.00      CHNA  
ATOM   2598  C   LEU C 166      20.849  -9.431  12.059  0.00  0.00      CHNA  
ATOM   2599  O   LEU C 166      20.838  -9.183  10.881  0.00  0.00      CHNA  
ATOM   2600  N   PHE C 167      19.764 -10.034  12.652  0.00  0.00      CHNA  
ATOM   2601  HN  PHE C 167      19.838 -10.171  13.628  0.00  0.00      CHNA  
ATOM   2602  CA  PHE C 167      18.532 -10.411  12.024  0.00  0.00      CHNA  
ATOM   2603  HA  PHE C 167      18.788 -11.232  11.322  0.00  0.00      CHNA  
ATOM   2604  CB  PHE C 167      17.525 -10.956  13.057  0.00  0.00      CHNA  
ATOM   2605  HB1 PHE C 167      17.658 -10.280  13.947  0.00  0.00      CHNA  
ATOM   2606  HB2 PHE C 167      16.484 -10.877  12.685  0.00  0.00      CHNA  
ATOM   2607  CG  PHE C 167      17.799 -12.357  13.574  0.00  0.00      CHNA  
ATOM   2608  CD1 PHE C 167      16.969 -13.401  13.112  0.00  0.00      CHNA  
ATOM   2609  HD1 PHE C 167      16.371 -13.168  12.242  0.00  0.00      CHNA  
ATOM   2610  CE1 PHE C 167      17.245 -14.723  13.553  0.00  0.00      CHNA  
ATOM   2611  HE1 PHE C 167      16.603 -15.539  13.161  0.00  0.00      CHNA  
ATOM   2612  CZ  PHE C 167      18.214 -14.968  14.501  0.00  0.00      CHNA  
ATOM   2613  HZ  PHE C 167      18.497 -15.949  14.892  0.00  0.00      CHNA  
ATOM   2614  CD2 PHE C 167      18.720 -12.508  14.613  0.00  0.00      CHNA  
ATOM   2615  HD2 PHE C 167      19.445 -11.736  14.848  0.00  0.00      CHNA  
ATOM   2616  CE2 PHE C 167      18.989 -13.852  14.978  0.00  0.00      CHNA  
ATOM   2617  HE2 PHE C 167      19.818 -13.990  15.611  0.00  0.00      CHNA  
ATOM   2618  C   PHE C 167      17.966  -9.284  11.109  0.00  0.00      CHNA  
ATOM   2619  O   PHE C 167      17.820  -9.352   9.885  0.00  0.00      CHNA  
ATOM   2620  N   ALA C 168      17.857  -8.037  11.718  0.00  0.00      CHNA  
ATOM   2621  HN  ALA C 168      18.162  -7.771  12.637  0.00  0.00      CHNA  
ATOM   2622  CA  ALA C 168      17.404  -6.863  10.994  0.00  0.00      CHNA  
ATOM   2623  HA  ALA C 168      16.383  -7.013  10.577  0.00  0.00      CHNA  
ATOM   2624  CB  ALA C 168      17.393  -5.668  12.026  0.00  0.00      CHNA  
ATOM   2625  HB1 ALA C 168      18.391  -5.549  12.445  0.00  0.00      CHNA  
ATOM   2626  HB2 ALA C 168      17.066  -4.731  11.574  0.00  0.00      CHNA  
ATOM   2627  HB3 ALA C 168      16.722  -5.897  12.828  0.00  0.00      CHNA  
ATOM   2628  C   ALA C 168      18.279  -6.529   9.727  0.00  0.00      CHNA  
ATOM   2629  O   ALA C 168      17.740  -6.466   8.598  0.00  0.00      CHNA  
ATOM   2630  N   TYR C 169      19.626  -6.506   9.915  0.00  0.00      CHNA  
ATOM   2631  HN  TYR C 169      19.983  -6.556  10.849  0.00  0.00      CHNA  
ATOM   2632  CA  TYR C 169      20.610  -6.246   8.897  0.00  0.00      CHNA  
ATOM   2633  HA  TYR C 169      20.332  -5.285   8.415  0.00  0.00      CHNA  
ATOM   2634  CB  TYR C 169      22.013  -6.136   9.620  0.00  0.00      CHNA  
ATOM   2635  HB1 TYR C 169      21.770  -5.693  10.506  0.00  0.00      CHNA  
ATOM   2636  HB2 TYR C 169      22.396  -7.144   9.902  0.00  0.00      CHNA  
ATOM   2637  CG  TYR C 169      23.094  -5.317   8.857  0.00  0.00      CHNA  
ATOM   2638  CD1 TYR C 169      22.853  -3.998   8.461  0.00  0.00      CHNA  
ATOM   2639  HD1 TYR C 169      21.921  -3.570   8.683  0.00  0.00      CHNA  
ATOM   2640  CE1 TYR C 169      23.876  -3.304   7.744  0.00  0.00      CHNA  
ATOM   2641  HE1 TYR C 169      23.743  -2.330   7.306  0.00  0.00      CHNA  
ATOM   2642  CZ  TYR C 169      25.158  -3.865   7.528  0.00  0.00      CHNA  
ATOM   2643  OH  TYR C 169      26.080  -3.208   6.710  0.00  0.00      CHNA  
ATOM   2644  HH  TYR C 169      26.917  -3.594   6.741  0.00  0.00      CHNA  
ATOM   2645  CD2 TYR C 169      24.373  -5.903   8.591  0.00  0.00      CHNA  
ATOM   2646  HD2 TYR C 169      24.482  -6.918   8.947  0.00  0.00      CHNA  
ATOM   2647  CE2 TYR C 169      25.361  -5.211   7.915  0.00  0.00      CHNA  
ATOM   2648  HE2 TYR C 169      26.210  -5.770   7.628  0.00  0.00      CHNA  
ATOM   2649  C   TYR C 169      20.673  -7.202   7.717  0.00  0.00      CHNA  
ATOM   2650  O   TYR C 169      20.780  -6.791   6.619  0.00  0.00      CHNA  
ATOM   2651  N   ILE C 170      20.561  -8.515   7.972  0.00  0.00      CHNA  
ATOM   2652  HN  ILE C 170      20.454  -8.764   8.938  0.00  0.00      CHNA  
ATOM   2653  CA  ILE C 170      20.636  -9.593   6.984  0.00  0.00      CHNA  
ATOM   2654  HA  ILE C 170      21.399  -9.329   6.231  0.00  0.00      CHNA  
ATOM   2655  CB  ILE C 170      20.950 -10.853   7.794  0.00  0.00      CHNA  
ATOM   2656  HB  ILE C 170      20.143 -10.979   8.506  0.00  0.00      CHNA  
ATOM   2657  CG2 ILE C 170      20.995 -12.005   6.748  0.00  0.00      CHNA  
ATOM   2658 HG21 ILE C 170      19.984 -12.273   6.304  0.00  0.00      CHNA  
ATOM   2659 HG22 ILE C 170      21.652 -11.717   5.920  0.00  0.00      CHNA  
ATOM   2660 HG23 ILE C 170      21.306 -12.976   7.153  0.00  0.00      CHNA  
ATOM   2661  CG1 ILE C 170      22.381 -10.690   8.449  0.00  0.00      CHNA  
ATOM   2662 HG11 ILE C 170      22.263 -10.255   9.426  0.00  0.00      CHNA  
ATOM   2663 HG12 ILE C 170      22.729 -11.764   8.582  0.00  0.00      CHNA  
ATOM   2664  CD  ILE C 170      23.429  -9.992   7.599  0.00  0.00      CHNA  
ATOM   2665  HD1 ILE C 170      23.602 -10.488   6.604  0.00  0.00      CHNA  
ATOM   2666  HD2 ILE C 170      23.225  -8.934   7.278  0.00  0.00      CHNA  
ATOM   2667  HD3 ILE C 170      24.438  -9.976   8.184  0.00  0.00      CHNA  
ATOM   2668  C   ILE C 170      19.369  -9.668   6.204  0.00  0.00      CHNA  
ATOM   2669  O   ILE C 170      19.377  -9.854   5.017  0.00  0.00      CHNA  
ATOM   2670  N   VAL C 171      18.191  -9.416   6.841  0.00  0.00      CHNA  
ATOM   2671  HN  VAL C 171      18.215  -9.339   7.784  0.00  0.00      CHNA  
ATOM   2672  CA  VAL C 171      16.872  -9.238   6.202  0.00  0.00      CHNA  
ATOM   2673  HA  VAL C 171      16.746 -10.088   5.554  0.00  0.00      CHNA  
ATOM   2674  CB  VAL C 171      15.713  -9.360   7.150  0.00  0.00      CHNA  
ATOM   2675  HB  VAL C 171      15.800  -8.500   7.811  0.00  0.00      CHNA  
ATOM   2676  CG1 VAL C 171      14.353  -9.171   6.419  0.00  0.00      CHNA  
ATOM   2677 HG11 VAL C 171      14.326  -8.250   5.822  0.00  0.00      CHNA  
ATOM   2678 HG12 VAL C 171      14.062  -9.993   5.758  0.00  0.00      CHNA  
ATOM   2679 HG13 VAL C 171      13.637  -9.003   7.254  0.00  0.00      CHNA  
ATOM   2680  CG2 VAL C 171      15.733 -10.585   8.025  0.00  0.00      CHNA  
ATOM   2681 HG21 VAL C 171      15.121 -10.527   8.937  0.00  0.00      CHNA  
ATOM   2682 HG22 VAL C 171      15.301 -11.440   7.446  0.00  0.00      CHNA  
ATOM   2683 HG23 VAL C 171      16.785 -10.742   8.343  0.00  0.00      CHNA  
ATOM   2684  C   VAL C 171      16.875  -8.008   5.377  0.00  0.00      CHNA  
ATOM   2685  O   VAL C 171      16.321  -8.106   4.247  0.00  0.00      CHNA  
ATOM   2686  N   PHE C 172      17.572  -6.962   5.851  0.00  0.00      CHNA  
ATOM   2687  HN  PHE C 172      17.957  -6.889   6.727  0.00  0.00      CHNA  
ATOM   2688  CA  PHE C 172      17.757  -5.678   5.123  0.00  0.00      CHNA  
ATOM   2689  HA  PHE C 172      16.824  -5.282   4.919  0.00  0.00      CHNA  
ATOM   2690  CB  PHE C 172      18.463  -4.689   5.986  0.00  0.00      CHNA  
ATOM   2691  HB1 PHE C 172      17.882  -4.560   6.954  0.00  0.00      CHNA  
ATOM   2692  HB2 PHE C 172      19.513  -5.025   6.210  0.00  0.00      CHNA  
ATOM   2693  CG  PHE C 172      18.634  -3.323   5.378  0.00  0.00      CHNA  
ATOM   2694  CD1 PHE C 172      17.550  -2.675   4.793  0.00  0.00      CHNA  
ATOM   2695  HD1 PHE C 172      16.542  -3.058   4.945  0.00  0.00      CHNA  
ATOM   2696  CE1 PHE C 172      17.702  -1.457   4.166  0.00  0.00      CHNA  
ATOM   2697  HE1 PHE C 172      16.876  -0.869   3.735  0.00  0.00      CHNA  
ATOM   2698  CZ  PHE C 172      18.934  -0.883   4.159  0.00  0.00      CHNA  
ATOM   2699  HZ  PHE C 172      19.203   0.050   3.642  0.00  0.00      CHNA  
ATOM   2700  CD2 PHE C 172      19.913  -2.755   5.374  0.00  0.00      CHNA  
ATOM   2701  HD2 PHE C 172      20.794  -3.230   5.876  0.00  0.00      CHNA  
ATOM   2702  CE2 PHE C 172      20.018  -1.477   4.830  0.00  0.00      CHNA  
ATOM   2703  HE2 PHE C 172      21.081  -1.151   4.813  0.00  0.00      CHNA  
ATOM   2704  C   PHE C 172      18.479  -5.968   3.907  0.00  0.00      CHNA  
ATOM   2705  O   PHE C 172      18.102  -5.512   2.846  0.00  0.00      CHNA  
ATOM   2706  N   LEU C 173      19.600  -6.811   3.981  0.00  0.00      CHNA  
ATOM   2707  HN  LEU C 173      19.983  -6.984   4.910  0.00  0.00      CHNA  
ATOM   2708  CA  LEU C 173      20.361  -7.283   2.857  0.00  0.00      CHNA  
ATOM   2709  HA  LEU C 173      20.664  -6.475   2.277  0.00  0.00      CHNA  
ATOM   2710  CB  LEU C 173      21.720  -7.947   3.394  0.00  0.00      CHNA  
ATOM   2711  HB1 LEU C 173      22.133  -7.131   4.089  0.00  0.00      CHNA  
ATOM   2712  HB2 LEU C 173      21.263  -8.769   4.025  0.00  0.00      CHNA  
ATOM   2713  CG  LEU C 173      22.731  -8.484   2.471  0.00  0.00      CHNA  
ATOM   2714  HG  LEU C 173      22.234  -9.269   1.833  0.00  0.00      CHNA  
ATOM   2715  CD1 LEU C 173      23.880  -9.247   3.211  0.00  0.00      CHNA  
ATOM   2716 HD11 LEU C 173      23.485 -10.108   3.773  0.00  0.00      CHNA  
ATOM   2717 HD12 LEU C 173      24.600  -9.733   2.479  0.00  0.00      CHNA  
ATOM   2718 HD13 LEU C 173      24.396  -8.660   3.987  0.00  0.00      CHNA  
ATOM   2719  CD2 LEU C 173      23.299  -7.468   1.550  0.00  0.00      CHNA  
ATOM   2720 HD21 LEU C 173      23.926  -8.101   0.894  0.00  0.00      CHNA  
ATOM   2721 HD22 LEU C 173      22.469  -6.991   0.964  0.00  0.00      CHNA  
ATOM   2722 HD23 LEU C 173      23.946  -6.701   2.021  0.00  0.00      CHNA  
ATOM   2723  C   LEU C 173      19.633  -8.162   1.866  0.00  0.00      CHNA  
ATOM   2724  O   LEU C 173      19.692  -7.984   0.686  0.00  0.00      CHNA  
ATOM   2725  N   ILE C 174      18.749  -9.107   2.310  0.00  0.00      CHNA  
ATOM   2726  HN  ILE C 174      18.699  -9.216   3.280  0.00  0.00      CHNA  
ATOM   2727  CA  ILE C 174      17.805  -9.861   1.474  0.00  0.00      CHNA  
ATOM   2728  HA  ILE C 174      18.295 -10.373   0.586  0.00  0.00      CHNA  
ATOM   2729  CB  ILE C 174      17.166 -10.950   2.358  0.00  0.00      CHNA  
ATOM   2730  HB  ILE C 174      16.726 -10.371   3.211  0.00  0.00      CHNA  
ATOM   2731  CG2 ILE C 174      15.992 -11.718   1.562  0.00  0.00      CHNA  
ATOM   2732 HG21 ILE C 174      16.443 -12.321   0.780  0.00  0.00      CHNA  
ATOM   2733 HG22 ILE C 174      15.409 -12.390   2.243  0.00  0.00      CHNA  
ATOM   2734 HG23 ILE C 174      15.338 -11.057   1.087  0.00  0.00      CHNA  
ATOM   2735  CG1 ILE C 174      18.148 -12.024   2.839  0.00  0.00      CHNA  
ATOM   2736 HG11 ILE C 174      18.594 -12.479   1.903  0.00  0.00      CHNA  
ATOM   2737 HG12 ILE C 174      19.163 -11.565   3.203  0.00  0.00      CHNA  
ATOM   2738  CD  ILE C 174      17.634 -12.962   3.885  0.00  0.00      CHNA  
ATOM   2739  HD1 ILE C 174      18.456 -13.655   4.156  0.00  0.00      CHNA  
ATOM   2740  HD2 ILE C 174      17.152 -12.435   4.766  0.00  0.00      CHNA  
ATOM   2741  HD3 ILE C 174      16.814 -13.548   3.350  0.00  0.00      CHNA  
ATOM   2742  C   ILE C 174      16.839  -8.911   0.804  0.00  0.00      CHNA  
ATOM   2743  O   ILE C 174      16.562  -9.007  -0.386  0.00  0.00      CHNA  
ATOM   2744  N   THR C 175      16.284  -7.996   1.523  0.00  0.00      CHNA  
ATOM   2745  HN  THR C 175      16.241  -7.980   2.558  0.00  0.00      CHNA  
ATOM   2746  CA  THR C 175      15.223  -7.155   0.931  0.00  0.00      CHNA  
ATOM   2747  HA  THR C 175      14.456  -7.719   0.493  0.00  0.00      CHNA  
ATOM   2748  CB  THR C 175      14.562  -6.319   2.001  0.00  0.00      CHNA  
ATOM   2749  HB  THR C 175      15.340  -5.734   2.536  0.00  0.00      CHNA  
ATOM   2750  OG1 THR C 175      13.887  -7.172   2.909  0.00  0.00      CHNA  
ATOM   2751  HG1 THR C 175      14.235  -6.988   3.787  0.00  0.00      CHNA  
ATOM   2752  CG2 THR C 175      13.481  -5.424   1.416  0.00  0.00      CHNA  
ATOM   2753 HG21 THR C 175      12.835  -6.099   0.823  0.00  0.00      CHNA  
ATOM   2754 HG22 THR C 175      12.999  -4.923   2.303  0.00  0.00      CHNA  
ATOM   2755 HG23 THR C 175      13.978  -4.606   0.826  0.00  0.00      CHNA  
ATOM   2756  C   THR C 175      15.775  -6.215  -0.139  0.00  0.00      CHNA  
ATOM   2757  O   THR C 175      15.101  -5.913  -1.149  0.00  0.00      CHNA  
ATOM   2758  N   MET C 176      17.062  -5.795   0.086  0.00  0.00      CHNA  
ATOM   2759  HN  MET C 176      17.614  -6.060   0.877  0.00  0.00      CHNA  
ATOM   2760  CA  MET C 176      17.859  -5.020  -0.877  0.00  0.00      CHNA  
ATOM   2761  HA  MET C 176      17.229  -4.113  -1.055  0.00  0.00      CHNA  
ATOM   2762  CB  MET C 176      19.148  -4.539  -0.155  0.00  0.00      CHNA  
ATOM   2763  HB1 MET C 176      18.942  -4.295   0.927  0.00  0.00      CHNA  
ATOM   2764  HB2 MET C 176      19.931  -5.376  -0.100  0.00  0.00      CHNA  
ATOM   2765  CG  MET C 176      19.779  -3.284  -0.817  0.00  0.00      CHNA  
ATOM   2766  HG1 MET C 176      20.781  -3.112  -0.357  0.00  0.00      CHNA  
ATOM   2767  HG2 MET C 176      20.073  -3.586  -1.847  0.00  0.00      CHNA  
ATOM   2768  SD  MET C 176      18.760  -1.695  -0.983  0.00  0.00      CHNA  
ATOM   2769  CE  MET C 176      18.800  -1.341   0.850  0.00  0.00      CHNA  
ATOM   2770  HE1 MET C 176      19.871  -1.242   1.253  0.00  0.00      CHNA  
ATOM   2771  HE2 MET C 176      18.337  -0.373   1.103  0.00  0.00      CHNA  
ATOM   2772  HE3 MET C 176      18.259  -2.104   1.451  0.00  0.00      CHNA  
ATOM   2773  C   MET C 176      18.208  -5.758  -2.097  0.00  0.00      CHNA  
ATOM   2774  O   MET C 176      18.118  -5.216  -3.261  0.00  0.00      CHNA  
ATOM   2775  N   PHE C 177      18.638  -6.993  -1.926  0.00  0.00      CHNA  
ATOM   2776  HN  PHE C 177      18.867  -7.323  -1.053  0.00  0.00      CHNA  
ATOM   2777  CA  PHE C 177      18.756  -7.964  -3.005  0.00  0.00      CHNA  
ATOM   2778  HA  PHE C 177      19.431  -7.496  -3.769  0.00  0.00      CHNA  
ATOM   2779  CB  PHE C 177      19.388  -9.344  -2.585  0.00  0.00      CHNA  
ATOM   2780  HB1 PHE C 177      18.926  -9.793  -1.616  0.00  0.00      CHNA  
ATOM   2781  HB2 PHE C 177      19.243 -10.133  -3.409  0.00  0.00      CHNA  
ATOM   2782  CG  PHE C 177      20.900  -9.245  -2.550  0.00  0.00      CHNA  
ATOM   2783  CD1 PHE C 177      21.535  -8.777  -3.682  0.00  0.00      CHNA  
ATOM   2784  HD1 PHE C 177      21.035  -8.494  -4.582  0.00  0.00      CHNA  
ATOM   2785  CE1 PHE C 177      22.937  -8.802  -3.715  0.00  0.00      CHNA  
ATOM   2786  HE1 PHE C 177      23.470  -8.310  -4.566  0.00  0.00      CHNA  
ATOM   2787  CZ  PHE C 177      23.643  -9.380  -2.656  0.00  0.00      CHNA  
ATOM   2788  HZ  PHE C 177      24.688  -9.457  -2.639  0.00  0.00      CHNA  
ATOM   2789  CD2 PHE C 177      21.594  -9.663  -1.388  0.00  0.00      CHNA  
ATOM   2790  HD2 PHE C 177      21.123 -10.000  -0.499  0.00  0.00      CHNA  
ATOM   2791  CE2 PHE C 177      22.993  -9.720  -1.505  0.00  0.00      CHNA  
ATOM   2792  HE2 PHE C 177      23.541  -9.900  -0.622  0.00  0.00      CHNA  
ATOM   2793  C   PHE C 177      17.510  -8.235  -3.811  0.00  0.00      CHNA  
ATOM   2794  O   PHE C 177      17.530  -8.387  -5.004  0.00  0.00      CHNA  
ATOM   2795  N   ILE C 178      16.283  -8.279  -3.133  0.00  0.00      CHNA  
ATOM   2796  HN  ILE C 178      16.301  -8.220  -2.148  0.00  0.00      CHNA  
ATOM   2797  CA  ILE C 178      14.971  -8.407  -3.798  0.00  0.00      CHNA  
ATOM   2798  HA  ILE C 178      15.014  -9.202  -4.467  0.00  0.00      CHNA  
ATOM   2799  CB  ILE C 178      13.793  -8.706  -2.887  0.00  0.00      CHNA  
ATOM   2800  HB  ILE C 178      13.655  -7.944  -2.160  0.00  0.00      CHNA  
ATOM   2801  CG2 ILE C 178      12.543  -8.878  -3.759  0.00  0.00      CHNA  
ATOM   2802 HG21 ILE C 178      11.829  -9.531  -3.243  0.00  0.00      CHNA  
ATOM   2803 HG22 ILE C 178      12.113  -7.969  -4.244  0.00  0.00      CHNA  
ATOM   2804 HG23 ILE C 178      12.851  -9.519  -4.643  0.00  0.00      CHNA  
ATOM   2805  CG1 ILE C 178      13.981 -10.082  -2.047  0.00  0.00      CHNA  
ATOM   2806 HG11 ILE C 178      14.084 -10.921  -2.752  0.00  0.00      CHNA  
ATOM   2807 HG12 ILE C 178      14.953 -10.106  -1.503  0.00  0.00      CHNA  
ATOM   2808  CD  ILE C 178      12.845 -10.344  -0.992  0.00  0.00      CHNA  
ATOM   2809  HD1 ILE C 178      12.553  -9.454  -0.393  0.00  0.00      CHNA  
ATOM   2810  HD2 ILE C 178      11.956 -10.587  -1.564  0.00  0.00      CHNA  
ATOM   2811  HD3 ILE C 178      13.149 -11.205  -0.382  0.00  0.00      CHNA  
ATOM   2812  C   ILE C 178      14.700  -7.142  -4.658  0.00  0.00      CHNA  
ATOM   2813  O   ILE C 178      14.377  -7.118  -5.858  0.00  0.00      CHNA  
ATOM   2814  N   ASN C 179      14.917  -5.885  -4.097  0.00  0.00      CHNA  
ATOM   2815  HN  ASN C 179      15.360  -5.805  -3.156  0.00  0.00      CHNA  
ATOM   2816  CA  ASN C 179      14.708  -4.696  -4.805  0.00  0.00      CHNA  
ATOM   2817  HA  ASN C 179      13.703  -4.571  -5.070  0.00  0.00      CHNA  
ATOM   2818  CB  ASN C 179      15.094  -3.387  -4.067  0.00  0.00      CHNA  
ATOM   2819  HB1 ASN C 179      16.150  -3.484  -3.630  0.00  0.00      CHNA  
ATOM   2820  HB2 ASN C 179      15.188  -2.588  -4.834  0.00  0.00      CHNA  
ATOM   2821  CG  ASN C 179      14.147  -2.893  -2.939  0.00  0.00      CHNA  
ATOM   2822  OD1 ASN C 179      13.355  -1.937  -3.110  0.00  0.00      CHNA  
ATOM   2823  ND2 ASN C 179      14.339  -3.496  -1.701  0.00  0.00      CHNA  
ATOM   2824 HD21 ASN C 179      14.158  -2.861  -0.999  0.00  0.00      CHNA  
ATOM   2825 HD22 ASN C 179      15.049  -4.179  -1.725  0.00  0.00      CHNA  
ATOM   2826  C   ASN C 179      15.640  -4.620  -6.095  0.00  0.00      CHNA  
ATOM   2827  O   ASN C 179      15.101  -4.338  -7.186  0.00  0.00      CHNA  
ATOM   2828  N   VAL C 180      16.958  -5.006  -5.997  0.00  0.00      CHNA  
ATOM   2829  HN  VAL C 180      17.332  -5.279  -5.099  0.00  0.00      CHNA  
ATOM   2830  CA  VAL C 180      17.834  -4.899  -7.192  0.00  0.00      CHNA  
ATOM   2831  HA  VAL C 180      17.821  -3.906  -7.621  0.00  0.00      CHNA  
ATOM   2832  CB  VAL C 180      19.293  -5.213  -6.875  0.00  0.00      CHNA  
ATOM   2833  HB  VAL C 180      19.390  -6.122  -6.188  0.00  0.00      CHNA  
ATOM   2834  CG1 VAL C 180      20.108  -5.599  -8.240  0.00  0.00      CHNA  
ATOM   2835 HG11 VAL C 180      21.159  -5.744  -7.884  0.00  0.00      CHNA  
ATOM   2836 HG12 VAL C 180      19.866  -6.417  -8.820  0.00  0.00      CHNA  
ATOM   2837 HG13 VAL C 180      20.029  -4.684  -8.795  0.00  0.00      CHNA  
ATOM   2838  CG2 VAL C 180      19.999  -4.014  -6.188  0.00  0.00      CHNA  
ATOM   2839 HG21 VAL C 180      19.679  -3.088  -6.636  0.00  0.00      CHNA  
ATOM   2840 HG22 VAL C 180      19.541  -4.034  -5.186  0.00  0.00      CHNA  
ATOM   2841 HG23 VAL C 180      21.034  -4.240  -6.296  0.00  0.00      CHNA  
ATOM   2842  C   VAL C 180      17.371  -5.905  -8.276  0.00  0.00      CHNA  
ATOM   2843  O   VAL C 180      17.091  -5.585  -9.407  0.00  0.00      CHNA  
ATOM   2844  N   SER C 181      17.054  -7.165  -7.811  0.00  0.00      CHNA  
ATOM   2845  HN  SER C 181      17.107  -7.342  -6.865  0.00  0.00      CHNA  
ATOM   2846  CA  SER C 181      16.690  -8.273  -8.590  0.00  0.00      CHNA  
ATOM   2847  HA  SER C 181      17.539  -8.459  -9.284  0.00  0.00      CHNA  
ATOM   2848  CB  SER C 181      16.438  -9.617  -7.798  0.00  0.00      CHNA  
ATOM   2849  HB1 SER C 181      17.310  -9.851  -7.105  0.00  0.00      CHNA  
ATOM   2850  HB2 SER C 181      15.485  -9.680  -7.205  0.00  0.00      CHNA  
ATOM   2851  OG  SER C 181      16.433 -10.726  -8.724  0.00  0.00      CHNA  
ATOM   2852  HG1 SER C 181      16.544 -11.595  -8.349  0.00  0.00      CHNA  
ATOM   2853  C   SER C 181      15.450  -8.018  -9.385  0.00  0.00      CHNA  
ATOM   2854  O   SER C 181      15.365  -8.339 -10.576  0.00  0.00      CHNA  
ATOM   2855  N   ILE C 182      14.449  -7.347  -8.809  0.00  0.00      CHNA  
ATOM   2856  HN  ILE C 182      14.459  -6.866  -7.865  0.00  0.00      CHNA  
ATOM   2857  CA  ILE C 182      13.200  -7.207  -9.536  0.00  0.00      CHNA  
ATOM   2858  HA  ILE C 182      13.155  -8.011 -10.231  0.00  0.00      CHNA  
ATOM   2859  CB  ILE C 182      11.995  -7.255  -8.673  0.00  0.00      CHNA  
ATOM   2860  HB  ILE C 182      11.123  -7.242  -9.338  0.00  0.00      CHNA  
ATOM   2861  CG2 ILE C 182      12.039  -8.660  -8.102  0.00  0.00      CHNA  
ATOM   2862 HG21 ILE C 182      11.048  -8.931  -7.840  0.00  0.00      CHNA  
ATOM   2863 HG22 ILE C 182      12.461  -9.391  -8.777  0.00  0.00      CHNA  
ATOM   2864 HG23 ILE C 182      12.711  -8.672  -7.167  0.00  0.00      CHNA  
ATOM   2865  CG1 ILE C 182      11.868  -6.192  -7.573  0.00  0.00      CHNA  
ATOM   2866 HG11 ILE C 182      12.875  -6.146  -7.034  0.00  0.00      CHNA  
ATOM   2867 HG12 ILE C 182      11.817  -5.234  -7.961  0.00  0.00      CHNA  
ATOM   2868  CD  ILE C 182      10.782  -6.544  -6.593  0.00  0.00      CHNA  
ATOM   2869  HD1 ILE C 182      11.108  -7.291  -5.835  0.00  0.00      CHNA  
ATOM   2870  HD2 ILE C 182      10.354  -5.611  -6.110  0.00  0.00      CHNA  
ATOM   2871  HD3 ILE C 182       9.948  -6.983  -7.112  0.00  0.00      CHNA  
ATOM   2872  C   ILE C 182      13.130  -5.925 -10.355  0.00  0.00      CHNA  
ATOM   2873  O   ILE C 182      12.511  -5.885 -11.469  0.00  0.00      CHNA  
ATOM   2874  N   LEU C 183      13.921  -4.848  -9.977  0.00  0.00      CHNA  
ATOM   2875  HN  LEU C 183      14.572  -4.821  -9.207  0.00  0.00      CHNA  
ATOM   2876  CA  LEU C 183      13.709  -3.575 -10.632  0.00  0.00      CHNA  
ATOM   2877  HA  LEU C 183      12.687  -3.350 -10.602  0.00  0.00      CHNA  
ATOM   2878  CB  LEU C 183      14.462  -2.447  -9.888  0.00  0.00      CHNA  
ATOM   2879  HB1 LEU C 183      14.032  -2.589  -8.922  0.00  0.00      CHNA  
ATOM   2880  HB2 LEU C 183      15.540  -2.637  -9.826  0.00  0.00      CHNA  
ATOM   2881  CG  LEU C 183      14.227  -0.900 -10.155  0.00  0.00      CHNA  
ATOM   2882  HG  LEU C 183      13.112  -0.738 -10.063  0.00  0.00      CHNA  
ATOM   2883  CD1 LEU C 183      14.742  -0.260 -11.480  0.00  0.00      CHNA  
ATOM   2884 HD11 LEU C 183      14.297  -0.790 -12.248  0.00  0.00      CHNA  
ATOM   2885 HD12 LEU C 183      14.426   0.885 -11.461  0.00  0.00      CHNA  
ATOM   2886 HD13 LEU C 183      15.877  -0.240 -11.539  0.00  0.00      CHNA  
ATOM   2887  CD2 LEU C 183      14.894  -0.191  -8.961  0.00  0.00      CHNA  
ATOM   2888 HD21 LEU C 183      14.288  -0.278  -8.028  0.00  0.00      CHNA  
ATOM   2889 HD22 LEU C 183      15.800  -0.634  -8.737  0.00  0.00      CHNA  
ATOM   2890 HD23 LEU C 183      14.964   0.870  -9.138  0.00  0.00      CHNA  
ATOM   2891  C   LEU C 183      14.109  -3.562 -12.044  0.00  0.00      CHNA  
ATOM   2892  O   LEU C 183      13.384  -2.979 -12.885  0.00  0.00      CHNA  
ATOM   2893  N   ILE C 184      15.264  -4.208 -12.472  0.00  0.00      CHNA  
ATOM   2894  HN  ILE C 184      15.708  -4.828 -11.802  0.00  0.00      CHNA  
ATOM   2895  CA  ILE C 184      15.877  -4.121 -13.833  0.00  0.00      CHNA  
ATOM   2896  HA  ILE C 184      15.938  -3.067 -14.038  0.00  0.00      CHNA  
ATOM   2897  CB  ILE C 184      17.319  -4.677 -13.685  0.00  0.00      CHNA  
ATOM   2898  HB  ILE C 184      17.789  -4.722 -14.717  0.00  0.00      CHNA  
ATOM   2899  CG2 ILE C 184      18.143  -3.755 -12.667  0.00  0.00      CHNA  
ATOM   2900 HG21 ILE C 184      17.688  -3.834 -11.679  0.00  0.00      CHNA  
ATOM   2901 HG22 ILE C 184      19.220  -4.074 -12.509  0.00  0.00      CHNA  
ATOM   2902 HG23 ILE C 184      18.085  -2.686 -12.910  0.00  0.00      CHNA  
ATOM   2903  CG1 ILE C 184      17.471  -6.174 -13.216  0.00  0.00      CHNA  
ATOM   2904 HG11 ILE C 184      17.033  -6.209 -12.167  0.00  0.00      CHNA  
ATOM   2905 HG12 ILE C 184      16.817  -6.788 -13.870  0.00  0.00      CHNA  
ATOM   2906  CD  ILE C 184      18.828  -6.761 -13.433  0.00  0.00      CHNA  
ATOM   2907  HD1 ILE C 184      19.097  -6.466 -14.447  0.00  0.00      CHNA  
ATOM   2908  HD2 ILE C 184      19.645  -6.278 -12.871  0.00  0.00      CHNA  
ATOM   2909  HD3 ILE C 184      18.875  -7.871 -13.340  0.00  0.00      CHNA  
ATOM   2910  C   ILE C 184      15.155  -4.959 -14.895  0.00  0.00      CHNA  
ATOM   2911  O   ILE C 184      15.421  -4.764 -16.094  0.00  0.00      CHNA  
ATOM   2912  N   ARG C 185      14.158  -5.884 -14.523  0.00  0.00      CHNA  
ATOM   2913  HN  ARG C 185      13.977  -5.910 -13.579  0.00  0.00      CHNA  
ATOM   2914  CA  ARG C 185      13.765  -6.914 -15.432  0.00  0.00      CHNA  
ATOM   2915  HA  ARG C 185      13.742  -6.342 -16.385  0.00  0.00      CHNA  
ATOM   2916  CB  ARG C 185      14.685  -8.232 -15.321  0.00  0.00      CHNA  
ATOM   2917  HB1 ARG C 185      14.129  -9.008 -15.882  0.00  0.00      CHNA  
ATOM   2918  HB2 ARG C 185      15.658  -8.059 -15.825  0.00  0.00      CHNA  
ATOM   2919  CG  ARG C 185      14.876  -8.831 -13.938  0.00  0.00      CHNA  
ATOM   2920  HG1 ARG C 185      15.228  -8.037 -13.308  0.00  0.00      CHNA  
ATOM   2921  HG2 ARG C 185      13.995  -9.228 -13.554  0.00  0.00      CHNA  
ATOM   2922  CD  ARG C 185      15.851 -10.025 -14.034  0.00  0.00      CHNA  
ATOM   2923  HD1 ARG C 185      15.437 -10.982 -14.499  0.00  0.00      CHNA  
ATOM   2924  HD2 ARG C 185      16.611  -9.592 -14.727  0.00  0.00      CHNA  
ATOM   2925  NE  ARG C 185      16.371 -10.239 -12.653  0.00  0.00      CHNA  
ATOM   2926  HE  ARG C 185      16.051  -9.636 -11.924  0.00  0.00      CHNA  
ATOM   2927  CZ  ARG C 185      17.089 -11.284 -12.275  0.00  0.00      CHNA  
ATOM   2928  NH1 ARG C 185      17.237 -11.682 -11.035  0.00  0.00      CHNA  
ATOM   2929 HH11 ARG C 185      17.567 -12.597 -11.028  0.00  0.00      CHNA  
ATOM   2930 HH12 ARG C 185      16.740 -11.244 -10.258  0.00  0.00      CHNA  
ATOM   2931  NH2 ARG C 185      17.697 -11.976 -13.253  0.00  0.00      CHNA  
ATOM   2932 HH21 ARG C 185      18.183 -12.757 -13.042  0.00  0.00      CHNA  
ATOM   2933 HH22 ARG C 185      17.560 -11.606 -14.136  0.00  0.00      CHNA  
ATOM   2934  C   ARG C 185      12.319  -7.332 -15.130  0.00  0.00      CHNA  
ATOM   2935  O   ARG C 185      11.804  -8.327 -15.728  0.00  0.00      CHNA  
ATOM   2936  N   GLY C 186      11.559  -6.589 -14.296  0.00  0.00      CHNA  
ATOM   2937  HN  GLY C 186      12.054  -5.727 -14.020  0.00  0.00      CHNA  
ATOM   2938  CA  GLY C 186      10.420  -7.155 -13.548  0.00  0.00      CHNA  
ATOM   2939  HA1 GLY C 186      10.624  -7.381 -12.591  0.00  0.00      CHNA  
ATOM   2940  HA2 GLY C 186      10.037  -8.060 -14.014  0.00  0.00      CHNA  
ATOM   2941  C   GLY C 186       9.139  -6.284 -13.582  0.00  0.00      CHNA  
ATOM   2942  O   GLY C 186       8.039  -6.805 -13.418  0.00  0.00      CHNA  
ATOM   2943  N   ILE C 187       9.296  -4.941 -13.631  0.00  0.00      CHNA  
ATOM   2944  HN  ILE C 187      10.167  -4.489 -13.823  0.00  0.00      CHNA  
ATOM   2945  CA  ILE C 187       8.250  -3.938 -13.309  0.00  0.00      CHNA  
ATOM   2946  HA  ILE C 187       8.007  -4.076 -12.296  0.00  0.00      CHNA  
ATOM   2947  CB  ILE C 187       8.814  -2.504 -13.549  0.00  0.00      CHNA  
ATOM   2948  HB  ILE C 187       9.250  -2.460 -14.522  0.00  0.00      CHNA  
ATOM   2949  CG2 ILE C 187       7.738  -1.421 -13.374  0.00  0.00      CHNA  
ATOM   2950 HG21 ILE C 187       8.220  -0.432 -13.650  0.00  0.00      CHNA  
ATOM   2951 HG22 ILE C 187       6.909  -1.722 -14.097  0.00  0.00      CHNA  
ATOM   2952 HG23 ILE C 187       7.431  -1.354 -12.321  0.00  0.00      CHNA  
ATOM   2953  CG1 ILE C 187       9.787  -2.333 -12.344  0.00  0.00      CHNA  
ATOM   2954 HG11 ILE C 187       9.252  -2.075 -11.403  0.00  0.00      CHNA  
ATOM   2955 HG12 ILE C 187      10.221  -3.275 -12.021  0.00  0.00      CHNA  
ATOM   2956  CD  ILE C 187      10.830  -1.235 -12.612  0.00  0.00      CHNA  
ATOM   2957  HD1 ILE C 187      11.615  -1.188 -11.879  0.00  0.00      CHNA  
ATOM   2958  HD2 ILE C 187      11.310  -1.283 -13.600  0.00  0.00      CHNA  
ATOM   2959  HD3 ILE C 187      10.191  -0.240 -12.611  0.00  0.00      CHNA  
ATOM   2960  C   ILE C 187       6.985  -4.147 -14.091  0.00  0.00      CHNA  
ATOM   2961  O   ILE C 187       5.910  -3.816 -13.618  0.00  0.00      CHNA  
ATOM   2962  N   SER C 188       7.105  -4.603 -15.404  0.00  0.00      CHNA  
ATOM   2963  HN  SER C 188       7.938  -4.823 -15.889  0.00  0.00      CHNA  
ATOM   2964  CA  SER C 188       6.003  -4.711 -16.285  0.00  0.00      CHNA  
ATOM   2965  HA  SER C 188       5.275  -4.021 -15.933  0.00  0.00      CHNA  
ATOM   2966  CB  SER C 188       6.333  -4.315 -17.674  0.00  0.00      CHNA  
ATOM   2967  HB1 SER C 188       5.430  -4.479 -18.336  0.00  0.00      CHNA  
ATOM   2968  HB2 SER C 188       6.523  -3.239 -17.826  0.00  0.00      CHNA  
ATOM   2969  OG  SER C 188       7.536  -4.940 -18.188  0.00  0.00      CHNA  
ATOM   2970  HG1 SER C 188       7.602  -4.760 -19.116  0.00  0.00      CHNA  
ATOM   2971  C   SER C 188       5.421  -6.134 -16.442  0.00  0.00      CHNA  
ATOM   2972  O   SER C 188       4.431  -6.382 -17.217  0.00  0.00      CHNA  
ATOM   2973  N   LYS C 189       6.019  -7.119 -15.778  0.00  0.00      CHNA  
ATOM   2974  HN  LYS C 189       6.726  -6.777 -15.165  0.00  0.00      CHNA  
ATOM   2975  CA  LYS C 189       5.554  -8.552 -15.841  0.00  0.00      CHNA  
ATOM   2976  HA  LYS C 189       5.242  -8.761 -16.904  0.00  0.00      CHNA  
ATOM   2977  CB  LYS C 189       6.664  -9.456 -15.239  0.00  0.00      CHNA  
ATOM   2978  HB1 LYS C 189       6.902  -8.927 -14.287  0.00  0.00      CHNA  
ATOM   2979  HB2 LYS C 189       6.167 -10.435 -14.982  0.00  0.00      CHNA  
ATOM   2980  CG  LYS C 189       7.773  -9.496 -16.269  0.00  0.00      CHNA  
ATOM   2981  HG1 LYS C 189       7.379  -9.601 -17.318  0.00  0.00      CHNA  
ATOM   2982  HG2 LYS C 189       8.268  -8.516 -16.237  0.00  0.00      CHNA  
ATOM   2983  CD  LYS C 189       8.852 -10.574 -15.905  0.00  0.00      CHNA  
ATOM   2984  HD1 LYS C 189       9.440 -10.174 -15.015  0.00  0.00      CHNA  
ATOM   2985  HD2 LYS C 189       8.306 -11.477 -15.665  0.00  0.00      CHNA  
ATOM   2986  CE  LYS C 189       9.852 -10.935 -17.054  0.00  0.00      CHNA  
ATOM   2987  HE1 LYS C 189      10.602 -11.662 -16.710  0.00  0.00      CHNA  
ATOM   2988  HE2 LYS C 189       9.360 -11.475 -17.881  0.00  0.00      CHNA  
ATOM   2989  NZ  LYS C 189      10.591  -9.808 -17.534  0.00  0.00      CHNA  
ATOM   2990  HZ1 LYS C 189       9.895  -9.149 -17.952  0.00  0.00      CHNA  
ATOM   2991  HZ2 LYS C 189      11.197  -9.196 -16.901  0.00  0.00      CHNA  
ATOM   2992  HZ3 LYS C 189      11.246 -10.048 -18.360  0.00  0.00      CHNA  
ATOM   2993  C   LYS C 189       4.287  -8.709 -15.003  0.00  0.00      CHNA  
ATOM   2994  O   LYS C 189       4.191  -7.950 -14.071  0.00  0.00      CHNA  
ATOM   2995  N   GLY C 190       3.408  -9.651 -15.391  0.00  0.00      CHNA  
ATOM   2996  HN  GLY C 190       3.400 -10.001 -16.327  0.00  0.00      CHNA  
ATOM   2997  CA  GLY C 190       2.389 -10.277 -14.586  0.00  0.00      CHNA  
ATOM   2998  HA1 GLY C 190       2.899 -10.892 -13.914  0.00  0.00      CHNA  
ATOM   2999  HA2 GLY C 190       1.809 -10.810 -15.316  0.00  0.00      CHNA  
ATOM   3000  C   GLY C 190       1.425  -9.398 -13.733  0.00  0.00      CHNA  
ATOM   3001  O   GLY C 190       1.206  -9.770 -12.584  0.00  0.00      CHNA  
ATOM   3002  N   ILE C 191       1.070  -8.155 -14.152  0.00  0.00      CHNA  
ATOM   3003  HN  ILE C 191       1.325  -7.845 -15.027  0.00  0.00      CHNA  
ATOM   3004  CA  ILE C 191       0.386  -7.166 -13.332  0.00  0.00      CHNA  
ATOM   3005  HA  ILE C 191       1.144  -6.992 -12.603  0.00  0.00      CHNA  
ATOM   3006  CB  ILE C 191       0.307  -5.749 -13.914  0.00  0.00      CHNA  
ATOM   3007  HB  ILE C 191      -0.196  -6.015 -14.883  0.00  0.00      CHNA  
ATOM   3008  CG2 ILE C 191      -0.493  -4.765 -12.998  0.00  0.00      CHNA  
ATOM   3009 HG21 ILE C 191      -1.420  -5.281 -12.757  0.00  0.00      CHNA  
ATOM   3010 HG22 ILE C 191       0.010  -4.458 -12.105  0.00  0.00      CHNA  
ATOM   3011 HG23 ILE C 191      -0.630  -3.778 -13.511  0.00  0.00      CHNA  
ATOM   3012  CG1 ILE C 191       1.729  -5.194 -14.088  0.00  0.00      CHNA  
ATOM   3013 HG11 ILE C 191       2.116  -4.724 -13.106  0.00  0.00      CHNA  
ATOM   3014 HG12 ILE C 191       2.384  -5.933 -14.576  0.00  0.00      CHNA  
ATOM   3015  CD  ILE C 191       1.799  -3.974 -15.052  0.00  0.00      CHNA  
ATOM   3016  HD1 ILE C 191       1.600  -4.252 -16.147  0.00  0.00      CHNA  
ATOM   3017  HD2 ILE C 191       1.115  -3.141 -14.736  0.00  0.00      CHNA  
ATOM   3018  HD3 ILE C 191       2.832  -3.613 -14.997  0.00  0.00      CHNA  
ATOM   3019  C   ILE C 191      -0.881  -7.696 -12.758  0.00  0.00      CHNA  
ATOM   3020  O   ILE C 191      -1.065  -7.695 -11.544  0.00  0.00      CHNA  
ATOM   3021  N   GLU C 192      -1.795  -8.209 -13.608  0.00  0.00      CHNA  
ATOM   3022  HN  GLU C 192      -1.599  -8.158 -14.572  0.00  0.00      CHNA  
ATOM   3023  CA  GLU C 192      -3.102  -8.835 -13.272  0.00  0.00      CHNA  
ATOM   3024  HA  GLU C 192      -3.746  -8.271 -12.588  0.00  0.00      CHNA  
ATOM   3025  CB  GLU C 192      -3.895  -9.210 -14.533  0.00  0.00      CHNA  
ATOM   3026  HB1 GLU C 192      -3.155  -9.699 -15.112  0.00  0.00      CHNA  
ATOM   3027  HB2 GLU C 192      -4.690  -9.958 -14.356  0.00  0.00      CHNA  
ATOM   3028  CG  GLU C 192      -4.566  -8.040 -15.224  0.00  0.00      CHNA  
ATOM   3029  HG1 GLU C 192      -5.217  -7.574 -14.453  0.00  0.00      CHNA  
ATOM   3030  HG2 GLU C 192      -3.773  -7.318 -15.376  0.00  0.00      CHNA  
ATOM   3031  CD  GLU C 192      -5.404  -8.439 -16.442  0.00  0.00      CHNA  
ATOM   3032  OE1 GLU C 192      -5.985  -7.557 -17.114  0.00  0.00      CHNA  
ATOM   3033  OE2 GLU C 192      -5.609  -9.682 -16.670  0.00  0.00      CHNA  
ATOM   3034  C   GLU C 192      -2.835 -10.046 -12.344  0.00  0.00      CHNA  
ATOM   3035  O   GLU C 192      -3.390 -10.276 -11.289  0.00  0.00      CHNA  
ATOM   3036  N   ARG C 193      -1.859 -10.944 -12.703  0.00  0.00      CHNA  
ATOM   3037  HN  ARG C 193      -1.388 -10.746 -13.576  0.00  0.00      CHNA  
ATOM   3038  CA  ARG C 193      -1.665 -12.239 -12.066  0.00  0.00      CHNA  
ATOM   3039  HA  ARG C 193      -2.634 -12.775 -11.981  0.00  0.00      CHNA  
ATOM   3040  CB  ARG C 193      -0.632 -13.001 -12.952  0.00  0.00      CHNA  
ATOM   3041  HB1 ARG C 193      -0.802 -12.715 -14.010  0.00  0.00      CHNA  
ATOM   3042  HB2 ARG C 193       0.415 -12.808 -12.731  0.00  0.00      CHNA  
ATOM   3043  CG  ARG C 193      -0.974 -14.574 -12.892  0.00  0.00      CHNA  
ATOM   3044  HG1 ARG C 193      -0.549 -14.837 -11.851  0.00  0.00      CHNA  
ATOM   3045  HG2 ARG C 193      -2.060 -14.804 -12.900  0.00  0.00      CHNA  
ATOM   3046  CD  ARG C 193      -0.255 -15.420 -13.952  0.00  0.00      CHNA  
ATOM   3047  HD1 ARG C 193      -0.718 -15.028 -14.940  0.00  0.00      CHNA  
ATOM   3048  HD2 ARG C 193       0.879 -15.156 -13.876  0.00  0.00      CHNA  
ATOM   3049  NE  ARG C 193      -0.416 -16.847 -13.693  0.00  0.00      CHNA  
ATOM   3050  HE  ARG C 193      -1.268 -17.202 -13.207  0.00  0.00      CHNA  
ATOM   3051  CZ  ARG C 193       0.081 -17.783 -14.498  0.00  0.00      CHNA  
ATOM   3052  NH1 ARG C 193       1.043 -17.606 -15.359  0.00  0.00      CHNA  
ATOM   3053 HH11 ARG C 193       1.278 -18.284 -16.063  0.00  0.00      CHNA  
ATOM   3054 HH12 ARG C 193       1.429 -16.646 -15.471  0.00  0.00      CHNA  
ATOM   3055  NH2 ARG C 193      -0.529 -19.011 -14.360  0.00  0.00      CHNA  
ATOM   3056 HH21 ARG C 193      -0.329 -19.715 -15.012  0.00  0.00      CHNA  
ATOM   3057 HH22 ARG C 193      -1.298 -19.013 -13.775  0.00  0.00      CHNA  
ATOM   3058  C   ARG C 193      -1.240 -12.197 -10.618  0.00  0.00      CHNA  
ATOM   3059  O   ARG C 193      -1.660 -13.009  -9.812  0.00  0.00      CHNA  
ATOM   3060  N   PHE C 194      -0.287 -11.260 -10.290  0.00  0.00      CHNA  
ATOM   3061  HN  PHE C 194       0.194 -10.741 -10.974  0.00  0.00      CHNA  
ATOM   3062  CA  PHE C 194       0.071 -10.825  -8.938  0.00  0.00      CHNA  
ATOM   3063  HA  PHE C 194       0.377 -11.751  -8.375  0.00  0.00      CHNA  
ATOM   3064  CB  PHE C 194       1.301  -9.833  -8.829  0.00  0.00      CHNA  
ATOM   3065  HB1 PHE C 194       1.022  -8.955  -9.344  0.00  0.00      CHNA  
ATOM   3066  HB2 PHE C 194       1.565  -9.586  -7.740  0.00  0.00      CHNA  
ATOM   3067  CG  PHE C 194       2.567 -10.410  -9.427  0.00  0.00      CHNA  
ATOM   3068  CD1 PHE C 194       3.192 -11.627  -9.056  0.00  0.00      CHNA  
ATOM   3069  HD1 PHE C 194       2.765 -12.203  -8.182  0.00  0.00      CHNA  
ATOM   3070  CE1 PHE C 194       4.344 -12.185  -9.682  0.00  0.00      CHNA  
ATOM   3071  HE1 PHE C 194       4.742 -13.132  -9.327  0.00  0.00      CHNA  
ATOM   3072  CZ  PHE C 194       4.897 -11.356 -10.720  0.00  0.00      CHNA  
ATOM   3073  HZ  PHE C 194       5.791 -11.706 -11.330  0.00  0.00      CHNA  
ATOM   3074  CD2 PHE C 194       3.164  -9.609 -10.443  0.00  0.00      CHNA  
ATOM   3075  HD2 PHE C 194       2.714  -8.676 -10.709  0.00  0.00      CHNA  
ATOM   3076  CE2 PHE C 194       4.357 -10.067 -11.058  0.00  0.00      CHNA  
ATOM   3077  HE2 PHE C 194       4.902  -9.455 -11.737  0.00  0.00      CHNA  
ATOM   3078  C   PHE C 194      -1.066 -10.286  -8.109  0.00  0.00      CHNA  
ATOM   3079  O   PHE C 194      -1.262 -10.583  -6.966  0.00  0.00      CHNA  
ATOM   3080  N   ALA C 195      -1.815  -9.333  -8.692  0.00  0.00      CHNA  
ATOM   3081  HN  ALA C 195      -1.576  -9.078  -9.603  0.00  0.00      CHNA  
ATOM   3082  CA  ALA C 195      -3.051  -8.787  -8.172  0.00  0.00      CHNA  
ATOM   3083  HA  ALA C 195      -2.797  -8.337  -7.210  0.00  0.00      CHNA  
ATOM   3084  CB  ALA C 195      -3.614  -7.630  -9.086  0.00  0.00      CHNA  
ATOM   3085  HB1 ALA C 195      -3.830  -7.933 -10.140  0.00  0.00      CHNA  
ATOM   3086  HB2 ALA C 195      -4.529  -7.224  -8.633  0.00  0.00      CHNA  
ATOM   3087  HB3 ALA C 195      -2.823  -6.878  -9.182  0.00  0.00      CHNA  
ATOM   3088  C   ALA C 195      -4.118  -9.806  -7.801  0.00  0.00      CHNA  
ATOM   3089  O   ALA C 195      -4.654  -9.887  -6.681  0.00  0.00      CHNA  
ATOM   3090  N   LYS C 196      -4.361 -10.838  -8.700  0.00  0.00      CHNA  
ATOM   3091  HN  LYS C 196      -3.962 -10.750  -9.583  0.00  0.00      CHNA  
ATOM   3092  CA  LYS C 196      -5.213 -11.927  -8.484  0.00  0.00      CHNA  
ATOM   3093  HA  LYS C 196      -6.104 -11.515  -7.998  0.00  0.00      CHNA  
ATOM   3094  CB  LYS C 196      -5.648 -12.620  -9.711  0.00  0.00      CHNA  
ATOM   3095  HB1 LYS C 196      -4.762 -13.026 -10.211  0.00  0.00      CHNA  
ATOM   3096  HB2 LYS C 196      -6.376 -13.453  -9.518  0.00  0.00      CHNA  
ATOM   3097  CG  LYS C 196      -6.506 -11.579 -10.489  0.00  0.00      CHNA  
ATOM   3098  HG1 LYS C 196      -7.225 -10.980  -9.846  0.00  0.00      CHNA  
ATOM   3099  HG2 LYS C 196      -5.761 -10.900 -10.958  0.00  0.00      CHNA  
ATOM   3100  CD  LYS C 196      -7.451 -12.192 -11.607  0.00  0.00      CHNA  
ATOM   3101  HD1 LYS C 196      -8.192 -12.885 -11.059  0.00  0.00      CHNA  
ATOM   3102  HD2 LYS C 196      -8.027 -11.408 -12.085  0.00  0.00      CHNA  
ATOM   3103  CE  LYS C 196      -6.827 -13.056 -12.710  0.00  0.00      CHNA  
ATOM   3104  HE1 LYS C 196      -6.048 -12.570 -13.304  0.00  0.00      CHNA  
ATOM   3105  HE2 LYS C 196      -6.374 -13.984 -12.291  0.00  0.00      CHNA  
ATOM   3106  NZ  LYS C 196      -8.001 -13.581 -13.533  0.00  0.00      CHNA  
ATOM   3107  HZ1 LYS C 196      -8.812 -13.687 -12.811  0.00  0.00      CHNA  
ATOM   3108  HZ2 LYS C 196      -8.222 -13.030 -14.358  0.00  0.00      CHNA  
ATOM   3109  HZ3 LYS C 196      -7.675 -14.460 -14.006  0.00  0.00      CHNA  
ATOM   3110  C   LYS C 196      -4.787 -12.865  -7.352  0.00  0.00      CHNA  
ATOM   3111  O   LYS C 196      -5.620 -13.393  -6.588  0.00  0.00      CHNA  
ATOM   3112  N   ILE C 197      -3.449 -13.104  -7.189  0.00  0.00      CHNA  
ATOM   3113  HN  ILE C 197      -2.828 -12.813  -7.929  0.00  0.00      CHNA  
ATOM   3114  CA  ILE C 197      -3.051 -13.916  -6.086  0.00  0.00      CHNA  
ATOM   3115  HA  ILE C 197      -3.759 -14.751  -6.117  0.00  0.00      CHNA  
ATOM   3116  CB  ILE C 197      -1.706 -14.620  -6.293  0.00  0.00      CHNA  
ATOM   3117  HB  ILE C 197      -1.654 -15.347  -5.468  0.00  0.00      CHNA  
ATOM   3118  CG2 ILE C 197      -1.782 -15.489  -7.610  0.00  0.00      CHNA  
ATOM   3119 HG21 ILE C 197      -1.469 -14.875  -8.537  0.00  0.00      CHNA  
ATOM   3120 HG22 ILE C 197      -1.275 -16.432  -7.515  0.00  0.00      CHNA  
ATOM   3121 HG23 ILE C 197      -2.835 -15.766  -7.833  0.00  0.00      CHNA  
ATOM   3122  CG1 ILE C 197      -0.541 -13.680  -6.129  0.00  0.00      CHNA  
ATOM   3123 HG11 ILE C 197      -0.666 -12.931  -6.970  0.00  0.00      CHNA  
ATOM   3124 HG12 ILE C 197      -0.555 -13.096  -5.180  0.00  0.00      CHNA  
ATOM   3125  CD  ILE C 197       0.830 -14.224  -6.398  0.00  0.00      CHNA  
ATOM   3126  HD1 ILE C 197       1.396 -13.267  -6.356  0.00  0.00      CHNA  
ATOM   3127  HD2 ILE C 197       1.290 -14.941  -5.652  0.00  0.00      CHNA  
ATOM   3128  HD3 ILE C 197       0.848 -14.667  -7.434  0.00  0.00      CHNA  
ATOM   3129  C   ILE C 197      -3.308 -13.229  -4.727  0.00  0.00      CHNA  
ATOM   3130  O   ILE C 197      -3.830 -13.819  -3.817  0.00  0.00      CHNA  
ATOM   3131  N   ALA C 198      -2.975 -11.924  -4.694  0.00  0.00      CHNA  
ATOM   3132  HN  ALA C 198      -2.852 -11.333  -5.477  0.00  0.00      CHNA  
ATOM   3133  CA  ALA C 198      -3.053 -11.167  -3.393  0.00  0.00      CHNA  
ATOM   3134  HA  ALA C 198      -2.612 -11.862  -2.665  0.00  0.00      CHNA  
ATOM   3135  CB  ALA C 198      -2.191  -9.898  -3.273  0.00  0.00      CHNA  
ATOM   3136  HB1 ALA C 198      -2.417  -9.238  -4.156  0.00  0.00      CHNA  
ATOM   3137  HB2 ALA C 198      -2.291  -9.351  -2.302  0.00  0.00      CHNA  
ATOM   3138  HB3 ALA C 198      -1.127 -10.178  -3.315  0.00  0.00      CHNA  
ATOM   3139  C   ALA C 198      -4.428 -10.656  -3.025  0.00  0.00      CHNA  
ATOM   3140  O   ALA C 198      -4.836 -10.719  -1.866  0.00  0.00      CHNA  
ATOM   3141  N   MET C 199      -5.263 -10.109  -3.943  0.00  0.00      CHNA  
ATOM   3142  HN  MET C 199      -4.985  -9.869  -4.857  0.00  0.00      CHNA  
ATOM   3143  CA  MET C 199      -6.466  -9.396  -3.596  0.00  0.00      CHNA  
ATOM   3144  HA  MET C 199      -6.110  -8.625  -2.890  0.00  0.00      CHNA  
ATOM   3145  CB  MET C 199      -6.971  -8.613  -4.827  0.00  0.00      CHNA  
ATOM   3146  HB1 MET C 199      -7.023  -9.195  -5.739  0.00  0.00      CHNA  
ATOM   3147  HB2 MET C 199      -7.931  -8.071  -4.694  0.00  0.00      CHNA  
ATOM   3148  CG  MET C 199      -5.968  -7.417  -5.111  0.00  0.00      CHNA  
ATOM   3149  HG1 MET C 199      -6.059  -6.704  -4.224  0.00  0.00      CHNA  
ATOM   3150  HG2 MET C 199      -4.900  -7.715  -5.300  0.00  0.00      CHNA  
ATOM   3151  SD  MET C 199      -6.519  -6.580  -6.649  0.00  0.00      CHNA  
ATOM   3152  CE  MET C 199      -5.636  -5.162  -6.020  0.00  0.00      CHNA  
ATOM   3153  HE1 MET C 199      -4.552  -5.189  -6.040  0.00  0.00      CHNA  
ATOM   3154  HE2 MET C 199      -5.819  -4.315  -6.713  0.00  0.00      CHNA  
ATOM   3155  HE3 MET C 199      -5.920  -4.942  -5.001  0.00  0.00      CHNA  
ATOM   3156  C   MET C 199      -7.563 -10.146  -2.843  0.00  0.00      CHNA  
ATOM   3157  O   MET C 199      -8.037  -9.796  -1.771  0.00  0.00      CHNA  
ATOM   3158  N   PRO C 200      -8.005 -11.375  -3.363  0.00  0.00      CHNA  
ATOM   3159  CD  PRO C 200      -7.769 -11.893  -4.730  0.00  0.00      CHNA  
ATOM   3160  HD1 PRO C 200      -8.181 -11.252  -5.506  0.00  0.00      CHNA  
ATOM   3161  HD2 PRO C 200      -6.738 -12.064  -5.030  0.00  0.00      CHNA  
ATOM   3162  CA  PRO C 200      -9.101 -12.143  -2.731  0.00  0.00      CHNA  
ATOM   3163  HA  PRO C 200      -9.851 -11.502  -2.443  0.00  0.00      CHNA  
ATOM   3164  CB  PRO C 200      -9.693 -13.117  -3.739  0.00  0.00      CHNA  
ATOM   3165  HB1 PRO C 200     -10.566 -12.689  -4.244  0.00  0.00      CHNA  
ATOM   3166  HB2 PRO C 200     -10.024 -14.102  -3.332  0.00  0.00      CHNA  
ATOM   3167  CG  PRO C 200      -8.637 -13.195  -4.863  0.00  0.00      CHNA  
ATOM   3168  HG1 PRO C 200      -7.919 -14.096  -4.675  0.00  0.00      CHNA  
ATOM   3169  HG2 PRO C 200      -9.243 -13.281  -5.770  0.00  0.00      CHNA  
ATOM   3170  C   PRO C 200      -8.574 -12.881  -1.519  0.00  0.00      CHNA  
ATOM   3171  O   PRO C 200      -9.273 -13.090  -0.588  0.00  0.00      CHNA  
ATOM   3172  N   THR C 201      -7.275 -13.313  -1.470  0.00  0.00      CHNA  
ATOM   3173  HN  THR C 201      -6.732 -13.235  -2.322  0.00  0.00      CHNA  
ATOM   3174  CA  THR C 201      -6.571 -14.004  -0.389  0.00  0.00      CHNA  
ATOM   3175  HA  THR C 201      -7.116 -14.928  -0.231  0.00  0.00      CHNA  
ATOM   3176  CB  THR C 201      -5.169 -14.265  -1.003  0.00  0.00      CHNA  
ATOM   3177  HB  THR C 201      -4.776 -13.210  -1.337  0.00  0.00      CHNA  
ATOM   3178  OG1 THR C 201      -5.236 -15.072  -2.129  0.00  0.00      CHNA  
ATOM   3179  HG1 THR C 201      -4.830 -14.515  -2.835  0.00  0.00      CHNA  
ATOM   3180  CG2 THR C 201      -4.334 -14.980   0.081  0.00  0.00      CHNA  
ATOM   3181 HG21 THR C 201      -3.497 -15.577  -0.380  0.00  0.00      CHNA  
ATOM   3182 HG22 THR C 201      -4.042 -14.332   0.905  0.00  0.00      CHNA  
ATOM   3183 HG23 THR C 201      -5.131 -15.626   0.562  0.00  0.00      CHNA  
ATOM   3184  C   THR C 201      -6.440 -13.194   0.888  0.00  0.00      CHNA  
ATOM   3185  O   THR C 201      -6.671 -13.649   2.018  0.00  0.00      CHNA  
ATOM   3186  N   LEU C 202      -6.065 -11.891   0.716  0.00  0.00      CHNA  
ATOM   3187  HN  LEU C 202      -5.814 -11.558  -0.206  0.00  0.00      CHNA  
ATOM   3188  CA  LEU C 202      -5.990 -11.014   1.803  0.00  0.00      CHNA  
ATOM   3189  HA  LEU C 202      -5.354 -11.422   2.628  0.00  0.00      CHNA  
ATOM   3190  CB  LEU C 202      -5.370  -9.656   1.302  0.00  0.00      CHNA  
ATOM   3191  HB1 LEU C 202      -4.502  -9.869   0.559  0.00  0.00      CHNA  
ATOM   3192  HB2 LEU C 202      -5.977  -8.974   0.741  0.00  0.00      CHNA  
ATOM   3193  CG  LEU C 202      -4.551  -8.864   2.327  0.00  0.00      CHNA  
ATOM   3194  HG  LEU C 202      -4.141  -9.612   3.047  0.00  0.00      CHNA  
ATOM   3195  CD1 LEU C 202      -5.510  -7.875   3.064  0.00  0.00      CHNA  
ATOM   3196 HD11 LEU C 202      -5.032  -7.476   3.951  0.00  0.00      CHNA  
ATOM   3197 HD12 LEU C 202      -5.819  -7.065   2.340  0.00  0.00      CHNA  
ATOM   3198 HD13 LEU C 202      -6.402  -8.432   3.455  0.00  0.00      CHNA  
ATOM   3199  CD2 LEU C 202      -3.394  -8.071   1.703  0.00  0.00      CHNA  
ATOM   3200 HD21 LEU C 202      -2.831  -8.740   1.058  0.00  0.00      CHNA  
ATOM   3201 HD22 LEU C 202      -3.797  -7.173   1.323  0.00  0.00      CHNA  
ATOM   3202 HD23 LEU C 202      -2.707  -7.621   2.451  0.00  0.00      CHNA  
ATOM   3203  C   LEU C 202      -7.303 -10.764   2.462  0.00  0.00      CHNA  
ATOM   3204  O   LEU C 202      -7.352 -10.649   3.669  0.00  0.00      CHNA  
ATOM   3205  N   PHE C 203      -8.449 -10.689   1.711  0.00  0.00      CHNA  
ATOM   3206  HN  PHE C 203      -8.360 -10.894   0.769  0.00  0.00      CHNA  
ATOM   3207  CA  PHE C 203      -9.813 -10.511   2.120  0.00  0.00      CHNA  
ATOM   3208  HA  PHE C 203      -9.804  -9.589   2.671  0.00  0.00      CHNA  
ATOM   3209  CB  PHE C 203     -10.590 -10.430   0.805  0.00  0.00      CHNA  
ATOM   3210  HB1 PHE C 203     -10.183  -9.776   0.011  0.00  0.00      CHNA  
ATOM   3211  HB2 PHE C 203     -10.730 -11.475   0.322  0.00  0.00      CHNA  
ATOM   3212  CG  PHE C 203     -11.946  -9.869   1.077  0.00  0.00      CHNA  
ATOM   3213  CD1 PHE C 203     -13.171 -10.557   1.424  0.00  0.00      CHNA  
ATOM   3214  HD1 PHE C 203     -13.088 -11.604   1.372  0.00  0.00      CHNA  
ATOM   3215  CE1 PHE C 203     -14.314  -9.952   1.861  0.00  0.00      CHNA  
ATOM   3216  HE1 PHE C 203     -15.240 -10.486   2.006  0.00  0.00      CHNA  
ATOM   3217  CZ  PHE C 203     -14.368  -8.576   1.866  0.00  0.00      CHNA  
ATOM   3218  HZ  PHE C 203     -15.270  -8.115   2.314  0.00  0.00      CHNA  
ATOM   3219  CD2 PHE C 203     -12.082  -8.437   1.145  0.00  0.00      CHNA  
ATOM   3220  HD2 PHE C 203     -11.185  -7.814   0.936  0.00  0.00      CHNA  
ATOM   3221  CE2 PHE C 203     -13.211  -7.784   1.543  0.00  0.00      CHNA  
ATOM   3222  HE2 PHE C 203     -13.319  -6.699   1.556  0.00  0.00      CHNA  
ATOM   3223  C   PHE C 203     -10.473 -11.616   2.940  0.00  0.00      CHNA  
ATOM   3224  O   PHE C 203     -11.227 -11.330   3.827  0.00  0.00      CHNA  
ATOM   3225  N   ILE C 204     -10.255 -12.901   2.515  0.00  0.00      CHNA  
ATOM   3226  HN  ILE C 204      -9.867 -13.056   1.600  0.00  0.00      CHNA  
ATOM   3227  CA  ILE C 204     -10.593 -14.043   3.343  0.00  0.00      CHNA  
ATOM   3228  HA  ILE C 204     -11.646 -13.938   3.681  0.00  0.00      CHNA  
ATOM   3229  CB  ILE C 204     -10.584 -15.364   2.533  0.00  0.00      CHNA  
ATOM   3230  HB  ILE C 204     -11.048 -16.090   3.296  0.00  0.00      CHNA  
ATOM   3231  CG2 ILE C 204     -11.626 -15.334   1.388  0.00  0.00      CHNA  
ATOM   3232 HG21 ILE C 204     -11.767 -16.397   0.899  0.00  0.00      CHNA  
ATOM   3233 HG22 ILE C 204     -12.655 -15.085   1.904  0.00  0.00      CHNA  
ATOM   3234 HG23 ILE C 204     -11.431 -14.648   0.499  0.00  0.00      CHNA  
ATOM   3235  CG1 ILE C 204      -9.180 -15.906   2.181  0.00  0.00      CHNA  
ATOM   3236 HG11 ILE C 204      -8.665 -15.271   1.400  0.00  0.00      CHNA  
ATOM   3237 HG12 ILE C 204      -8.480 -15.872   2.973  0.00  0.00      CHNA  
ATOM   3238  CD  ILE C 204      -9.206 -17.288   1.667  0.00  0.00      CHNA  
ATOM   3239  HD1 ILE C 204      -9.722 -17.413   0.669  0.00  0.00      CHNA  
ATOM   3240  HD2 ILE C 204      -8.185 -17.664   1.560  0.00  0.00      CHNA  
ATOM   3241  HD3 ILE C 204      -9.762 -17.934   2.443  0.00  0.00      CHNA  
ATOM   3242  C   ILE C 204      -9.802 -14.102   4.601  0.00  0.00      CHNA  
ATOM   3243  O   ILE C 204     -10.315 -14.478   5.652  0.00  0.00      CHNA  
ATOM   3244  N   LEU C 205      -8.496 -13.780   4.473  0.00  0.00      CHNA  
ATOM   3245  HN  LEU C 205      -8.217 -13.567   3.551  0.00  0.00      CHNA  
ATOM   3246  CA  LEU C 205      -7.621 -13.720   5.661  0.00  0.00      CHNA  
ATOM   3247  HA  LEU C 205      -7.702 -14.636   6.248  0.00  0.00      CHNA  
ATOM   3248  CB  LEU C 205      -6.135 -13.396   5.289  0.00  0.00      CHNA  
ATOM   3249  HB1 LEU C 205      -5.995 -13.756   4.228  0.00  0.00      CHNA  
ATOM   3250  HB2 LEU C 205      -6.083 -12.276   5.229  0.00  0.00      CHNA  
ATOM   3251  CG  LEU C 205      -4.954 -13.811   6.234  0.00  0.00      CHNA  
ATOM   3252  HG  LEU C 205      -5.255 -14.911   6.551  0.00  0.00      CHNA  
ATOM   3253  CD1 LEU C 205      -4.750 -13.068   7.562  0.00  0.00      CHNA  
ATOM   3254 HD11 LEU C 205      -4.478 -11.953   7.389  0.00  0.00      CHNA  
ATOM   3255 HD12 LEU C 205      -5.658 -13.331   8.213  0.00  0.00      CHNA  
ATOM   3256 HD13 LEU C 205      -3.835 -13.450   8.120  0.00  0.00      CHNA  
ATOM   3257  CD2 LEU C 205      -3.649 -13.819   5.415  0.00  0.00      CHNA  
ATOM   3258 HD21 LEU C 205      -3.647 -14.363   4.439  0.00  0.00      CHNA  
ATOM   3259 HD22 LEU C 205      -3.366 -12.724   5.262  0.00  0.00      CHNA  
ATOM   3260 HD23 LEU C 205      -2.861 -14.381   5.955  0.00  0.00      CHNA  
ATOM   3261  C   LEU C 205      -8.099 -12.662   6.737  0.00  0.00      CHNA  
ATOM   3262  O   LEU C 205      -8.247 -12.939   7.915  0.00  0.00      CHNA  
ATOM   3263  N   ALA C 206      -8.490 -11.520   6.228  0.00  0.00      CHNA  
ATOM   3264  HN  ALA C 206      -8.274 -11.341   5.237  0.00  0.00      CHNA  
ATOM   3265  CA  ALA C 206      -9.168 -10.508   6.974  0.00  0.00      CHNA  
ATOM   3266  HA  ALA C 206      -8.557 -10.159   7.741  0.00  0.00      CHNA  
ATOM   3267  CB  ALA C 206      -9.442  -9.375   5.946  0.00  0.00      CHNA  
ATOM   3268  HB1 ALA C 206      -9.832  -9.641   4.917  0.00  0.00      CHNA  
ATOM   3269  HB2 ALA C 206      -9.943  -8.510   6.484  0.00  0.00      CHNA  
ATOM   3270  HB3 ALA C 206      -8.530  -8.865   5.613  0.00  0.00      CHNA  
ATOM   3271  C   ALA C 206     -10.471 -10.831   7.639  0.00  0.00      CHNA  
ATOM   3272  O   ALA C 206     -10.674 -10.550   8.809  0.00  0.00      CHNA  
ATOM   3273  N   VAL C 207     -11.419 -11.503   7.026  0.00  0.00      CHNA  
ATOM   3274  HN  VAL C 207     -11.409 -11.858   6.125  0.00  0.00      CHNA  
ATOM   3275  CA  VAL C 207     -12.623 -11.929   7.746  0.00  0.00      CHNA  
ATOM   3276  HA  VAL C 207     -13.084 -10.988   8.067  0.00  0.00      CHNA  
ATOM   3277  CB  VAL C 207     -13.544 -12.753   6.797  0.00  0.00      CHNA  
ATOM   3278  HB  VAL C 207     -13.020 -13.594   6.478  0.00  0.00      CHNA  
ATOM   3279  CG1 VAL C 207     -14.832 -13.135   7.563  0.00  0.00      CHNA  
ATOM   3280 HG11 VAL C 207     -14.652 -13.850   8.378  0.00  0.00      CHNA  
ATOM   3281 HG12 VAL C 207     -15.469 -12.273   7.971  0.00  0.00      CHNA  
ATOM   3282 HG13 VAL C 207     -15.339 -13.765   6.843  0.00  0.00      CHNA  
ATOM   3283  CG2 VAL C 207     -13.920 -11.881   5.573  0.00  0.00      CHNA  
ATOM   3284 HG21 VAL C 207     -14.630 -11.094   5.879  0.00  0.00      CHNA  
ATOM   3285 HG22 VAL C 207     -13.139 -11.441   4.923  0.00  0.00      CHNA  
ATOM   3286 HG23 VAL C 207     -14.522 -12.519   4.829  0.00  0.00      CHNA  
ATOM   3287  C   VAL C 207     -12.381 -12.834   8.941  0.00  0.00      CHNA  
ATOM   3288  O   VAL C 207     -12.904 -12.711  10.039  0.00  0.00      CHNA  
ATOM   3289  N   PHE C 208     -11.493 -13.804   8.676  0.00  0.00      CHNA  
ATOM   3290  HN  PHE C 208     -11.133 -13.884   7.726  0.00  0.00      CHNA  
ATOM   3291  CA  PHE C 208     -11.083 -14.630   9.801  0.00  0.00      CHNA  
ATOM   3292  HA  PHE C 208     -11.996 -15.092  10.102  0.00  0.00      CHNA  
ATOM   3293  CB  PHE C 208     -10.217 -15.864   9.369  0.00  0.00      CHNA  
ATOM   3294  HB1 PHE C 208     -10.772 -16.457   8.530  0.00  0.00      CHNA  
ATOM   3295  HB2 PHE C 208      -9.272 -15.438   8.972  0.00  0.00      CHNA  
ATOM   3296  CG  PHE C 208      -9.896 -16.866  10.383  0.00  0.00      CHNA  
ATOM   3297  CD1 PHE C 208     -10.822 -17.373  11.346  0.00  0.00      CHNA  
ATOM   3298  HD1 PHE C 208     -11.796 -16.946  11.411  0.00  0.00      CHNA  
ATOM   3299  CE1 PHE C 208     -10.419 -18.357  12.151  0.00  0.00      CHNA  
ATOM   3300  HE1 PHE C 208     -11.110 -18.805  12.856  0.00  0.00      CHNA  
ATOM   3301  CZ  PHE C 208      -9.168 -18.934  12.194  0.00  0.00      CHNA  
ATOM   3302  HZ  PHE C 208      -8.873 -19.639  12.872  0.00  0.00      CHNA  
ATOM   3303  CD2 PHE C 208      -8.592 -17.432  10.409  0.00  0.00      CHNA  
ATOM   3304  HD2 PHE C 208      -7.891 -17.163   9.642  0.00  0.00      CHNA  
ATOM   3305  CE2 PHE C 208      -8.236 -18.441  11.268  0.00  0.00      CHNA  
ATOM   3306  HE2 PHE C 208      -7.185 -18.798  11.338  0.00  0.00      CHNA  
ATOM   3307  C   PHE C 208     -10.480 -13.903  10.973  0.00  0.00      CHNA  
ATOM   3308  O   PHE C 208     -10.945 -14.041  12.088  0.00  0.00      CHNA  
ATOM   3309  N   LEU C 209      -9.486 -12.991  10.704  0.00  0.00      CHNA  
ATOM   3310  HN  LEU C 209      -9.323 -12.859   9.772  0.00  0.00      CHNA  
ATOM   3311  CA  LEU C 209      -8.803 -12.161  11.694  0.00  0.00      CHNA  
ATOM   3312  HA  LEU C 209      -8.432 -12.898  12.403  0.00  0.00      CHNA  
ATOM   3313  CB  LEU C 209      -7.675 -11.327  11.029  0.00  0.00      CHNA  
ATOM   3314  HB1 LEU C 209      -7.283 -12.072  10.303  0.00  0.00      CHNA  
ATOM   3315  HB2 LEU C 209      -8.202 -10.500  10.461  0.00  0.00      CHNA  
ATOM   3316  CG  LEU C 209      -6.582 -10.580  11.882  0.00  0.00      CHNA  
ATOM   3317  HG  LEU C 209      -6.958  -9.760  12.522  0.00  0.00      CHNA  
ATOM   3318  CD1 LEU C 209      -5.443 -10.033  10.989  0.00  0.00      CHNA  
ATOM   3319 HD11 LEU C 209      -4.972 -10.935  10.586  0.00  0.00      CHNA  
ATOM   3320 HD12 LEU C 209      -5.809  -9.324  10.231  0.00  0.00      CHNA  
ATOM   3321 HD13 LEU C 209      -4.744  -9.538  11.623  0.00  0.00      CHNA  
ATOM   3322  CD2 LEU C 209      -6.055 -11.520  12.993  0.00  0.00      CHNA  
ATOM   3323 HD21 LEU C 209      -6.730 -11.594  13.819  0.00  0.00      CHNA  
ATOM   3324 HD22 LEU C 209      -5.789 -12.555  12.660  0.00  0.00      CHNA  
ATOM   3325 HD23 LEU C 209      -5.165 -11.027  13.412  0.00  0.00      CHNA  
ATOM   3326  C   LEU C 209      -9.744 -11.248  12.447  0.00  0.00      CHNA  
ATOM   3327  O   LEU C 209      -9.709 -11.170  13.700  0.00  0.00      CHNA  
ATOM   3328  N   VAL C 210     -10.781 -10.569  11.780  0.00  0.00      CHNA  
ATOM   3329  HN  VAL C 210     -10.805 -10.675  10.768  0.00  0.00      CHNA  
ATOM   3330  CA  VAL C 210     -11.845  -9.887  12.470  0.00  0.00      CHNA  
ATOM   3331  HA  VAL C 210     -11.415  -9.109  13.102  0.00  0.00      CHNA  
ATOM   3332  CB  VAL C 210     -12.795  -9.307  11.524  0.00  0.00      CHNA  
ATOM   3333  HB  VAL C 210     -13.142  -9.948  10.719  0.00  0.00      CHNA  
ATOM   3334  CG1 VAL C 210     -14.147  -8.789  12.208  0.00  0.00      CHNA  
ATOM   3335 HG11 VAL C 210     -14.702  -8.269  11.390  0.00  0.00      CHNA  
ATOM   3336 HG12 VAL C 210     -14.787  -9.611  12.427  0.00  0.00      CHNA  
ATOM   3337 HG13 VAL C 210     -13.895  -8.187  13.093  0.00  0.00      CHNA  
ATOM   3338  CG2 VAL C 210     -11.955  -8.155  10.988  0.00  0.00      CHNA  
ATOM   3339 HG21 VAL C 210     -12.492  -7.476  10.319  0.00  0.00      CHNA  
ATOM   3340 HG22 VAL C 210     -11.588  -7.538  11.852  0.00  0.00      CHNA  
ATOM   3341 HG23 VAL C 210     -11.017  -8.396  10.365  0.00  0.00      CHNA  
ATOM   3342  C   VAL C 210     -12.571 -10.795  13.442  0.00  0.00      CHNA  
ATOM   3343  O   VAL C 210     -12.755 -10.475  14.590  0.00  0.00      CHNA  
ATOM   3344  N   ILE C 211     -12.934 -11.995  12.997  0.00  0.00      CHNA  
ATOM   3345  HN  ILE C 211     -12.662 -12.270  12.053  0.00  0.00      CHNA  
ATOM   3346  CA  ILE C 211     -13.677 -12.920  13.788  0.00  0.00      CHNA  
ATOM   3347  HA  ILE C 211     -14.460 -12.251  14.292  0.00  0.00      CHNA  
ATOM   3348  CB  ILE C 211     -14.223 -14.095  13.030  0.00  0.00      CHNA  
ATOM   3349  HB  ILE C 211     -13.416 -14.395  12.298  0.00  0.00      CHNA  
ATOM   3350  CG2 ILE C 211     -14.645 -15.338  13.861  0.00  0.00      CHNA  
ATOM   3351 HG21 ILE C 211     -13.705 -15.796  14.269  0.00  0.00      CHNA  
ATOM   3352 HG22 ILE C 211     -15.363 -15.166  14.728  0.00  0.00      CHNA  
ATOM   3353 HG23 ILE C 211     -15.009 -16.083  13.052  0.00  0.00      CHNA  
ATOM   3354  CG1 ILE C 211     -15.401 -13.575  12.204  0.00  0.00      CHNA  
ATOM   3355 HG11 ILE C 211     -15.109 -12.749  11.587  0.00  0.00      CHNA  
ATOM   3356 HG12 ILE C 211     -15.725 -14.325  11.461  0.00  0.00      CHNA  
ATOM   3357  CD  ILE C 211     -16.569 -13.223  13.202  0.00  0.00      CHNA  
ATOM   3358  HD1 ILE C 211     -16.311 -12.633  14.061  0.00  0.00      CHNA  
ATOM   3359  HD2 ILE C 211     -17.178 -12.560  12.556  0.00  0.00      CHNA  
ATOM   3360  HD3 ILE C 211     -17.317 -14.016  13.389  0.00  0.00      CHNA  
ATOM   3361  C   ILE C 211     -12.831 -13.440  14.987  0.00  0.00      CHNA  
ATOM   3362  O   ILE C 211     -13.385 -13.617  16.066  0.00  0.00      CHNA  
ATOM   3363  N   ARG C 212     -11.486 -13.626  14.828  0.00  0.00      CHNA  
ATOM   3364  HN  ARG C 212     -11.077 -13.484  13.957  0.00  0.00      CHNA  
ATOM   3365  CA  ARG C 212     -10.693 -14.149  15.963  0.00  0.00      CHNA  
ATOM   3366  HA  ARG C 212     -11.248 -14.893  16.458  0.00  0.00      CHNA  
ATOM   3367  CB  ARG C 212      -9.224 -14.564  15.502  0.00  0.00      CHNA  
ATOM   3368  HB1 ARG C 212      -8.870 -13.711  14.924  0.00  0.00      CHNA  
ATOM   3369  HB2 ARG C 212      -8.554 -14.649  16.472  0.00  0.00      CHNA  
ATOM   3370  CG  ARG C 212      -9.168 -15.910  14.768  0.00  0.00      CHNA  
ATOM   3371  HG1 ARG C 212      -9.765 -15.819  13.877  0.00  0.00      CHNA  
ATOM   3372  HG2 ARG C 212      -8.189 -16.166  14.388  0.00  0.00      CHNA  
ATOM   3373  CD  ARG C 212      -9.750 -17.123  15.481  0.00  0.00      CHNA  
ATOM   3374  HD1 ARG C 212     -10.835 -16.970  15.760  0.00  0.00      CHNA  
ATOM   3375  HD2 ARG C 212      -9.785 -17.949  14.744  0.00  0.00      CHNA  
ATOM   3376  NE  ARG C 212      -8.861 -17.433  16.695  0.00  0.00      CHNA  
ATOM   3377  HE  ARG C 212      -7.912 -17.084  16.661  0.00  0.00      CHNA  
ATOM   3378  CZ  ARG C 212      -9.117 -18.390  17.614  0.00  0.00      CHNA  
ATOM   3379  NH1 ARG C 212     -10.200 -19.090  17.434  0.00  0.00      CHNA  
ATOM   3380 HH11 ARG C 212     -10.420 -19.680  18.190  0.00  0.00      CHNA  
ATOM   3381 HH12 ARG C 212     -10.791 -19.140  16.582  0.00  0.00      CHNA  
ATOM   3382  NH2 ARG C 212      -8.340 -18.561  18.635  0.00  0.00      CHNA  
ATOM   3383 HH21 ARG C 212      -8.450 -19.459  19.157  0.00  0.00      CHNA  
ATOM   3384 HH22 ARG C 212      -7.755 -17.798  19.023  0.00  0.00      CHNA  
ATOM   3385  C   ARG C 212     -10.371 -13.063  16.961  0.00  0.00      CHNA  
ATOM   3386  O   ARG C 212     -10.296 -13.377  18.162  0.00  0.00      CHNA  
ATOM   3387  N   VAL C 213     -10.329 -11.789  16.511  0.00  0.00      CHNA  
ATOM   3388  HN  VAL C 213     -10.271 -11.611  15.558  0.00  0.00      CHNA  
ATOM   3389  CA  VAL C 213     -10.156 -10.614  17.393  0.00  0.00      CHNA  
ATOM   3390  HA  VAL C 213      -9.409 -10.846  18.124  0.00  0.00      CHNA  
ATOM   3391  CB  VAL C 213      -9.813  -9.375  16.601  0.00  0.00      CHNA  
ATOM   3392  HB  VAL C 213     -10.403  -9.353  15.667  0.00  0.00      CHNA  
ATOM   3393  CG1 VAL C 213     -10.069  -7.945  17.176  0.00  0.00      CHNA  
ATOM   3394 HG11 VAL C 213      -9.704  -7.252  16.409  0.00  0.00      CHNA  
ATOM   3395 HG12 VAL C 213     -11.154  -7.800  17.345  0.00  0.00      CHNA  
ATOM   3396 HG13 VAL C 213      -9.504  -7.803  18.113  0.00  0.00      CHNA  
ATOM   3397  CG2 VAL C 213      -8.319  -9.353  16.257  0.00  0.00      CHNA  
ATOM   3398 HG21 VAL C 213      -7.723  -9.317  17.213  0.00  0.00      CHNA  
ATOM   3399 HG22 VAL C 213      -8.185 -10.350  15.675  0.00  0.00      CHNA  
ATOM   3400 HG23 VAL C 213      -8.105  -8.428  15.662  0.00  0.00      CHNA  
ATOM   3401  C   VAL C 213     -11.364 -10.457  18.292  0.00  0.00      CHNA  
ATOM   3402  O   VAL C 213     -11.252 -10.426  19.493  0.00  0.00      CHNA  
ATOM   3403  N   PHE C 214     -12.536 -10.470  17.635  0.00  0.00      CHNA  
ATOM   3404  HN  PHE C 214     -12.588 -10.511  16.617  0.00  0.00      CHNA  
ATOM   3405  CA  PHE C 214     -13.865 -10.421  18.181  0.00  0.00      CHNA  
ATOM   3406  HA  PHE C 214     -13.915  -9.491  18.848  0.00  0.00      CHNA  
ATOM   3407  CB  PHE C 214     -14.873 -10.452  16.965  0.00  0.00      CHNA  
ATOM   3408  HB1 PHE C 214     -14.471 -10.077  15.994  0.00  0.00      CHNA  
ATOM   3409  HB2 PHE C 214     -15.103 -11.481  16.714  0.00  0.00      CHNA  
ATOM   3410  CG  PHE C 214     -16.053  -9.740  17.380  0.00  0.00      CHNA  
ATOM   3411  CD1 PHE C 214     -17.050 -10.357  18.178  0.00  0.00      CHNA  
ATOM   3412  HD1 PHE C 214     -16.896 -11.378  18.384  0.00  0.00      CHNA  
ATOM   3413  CE1 PHE C 214     -18.185  -9.638  18.511  0.00  0.00      CHNA  
ATOM   3414  HE1 PHE C 214     -18.967 -10.169  19.082  0.00  0.00      CHNA  
ATOM   3415  CZ  PHE C 214     -18.288  -8.275  18.133  0.00  0.00      CHNA  
ATOM   3416  HZ  PHE C 214     -19.115  -7.653  18.379  0.00  0.00      CHNA  
ATOM   3417  CD2 PHE C 214     -16.133  -8.372  17.160  0.00  0.00      CHNA  
ATOM   3418  HD2 PHE C 214     -15.243  -7.831  16.774  0.00  0.00      CHNA  
ATOM   3419  CE2 PHE C 214     -17.189  -7.616  17.416  0.00  0.00      CHNA  
ATOM   3420  HE2 PHE C 214     -17.230  -6.567  17.200  0.00  0.00      CHNA  
ATOM   3421  C   PHE C 214     -14.142 -11.597  19.182  0.00  0.00      CHNA  
ATOM   3422  O   PHE C 214     -14.805 -11.429  20.253  0.00  0.00      CHNA  
ATOM   3423  N   LEU C 215     -13.616 -12.787  18.979  0.00  0.00      CHNA  
ATOM   3424  HN  LEU C 215     -13.029 -12.950  18.175  0.00  0.00      CHNA  
ATOM   3425  CA  LEU C 215     -13.857 -13.941  19.881  0.00  0.00      CHNA  
ATOM   3426  HA  LEU C 215     -14.905 -13.954  19.964  0.00  0.00      CHNA  
ATOM   3427  CB  LEU C 215     -13.149 -15.168  19.185  0.00  0.00      CHNA  
ATOM   3428  HB1 LEU C 215     -13.697 -15.373  18.220  0.00  0.00      CHNA  
ATOM   3429  HB2 LEU C 215     -12.044 -14.927  19.038  0.00  0.00      CHNA  
ATOM   3430  CG  LEU C 215     -13.167 -16.512  19.928  0.00  0.00      CHNA  
ATOM   3431  HG  LEU C 215     -12.543 -16.411  20.813  0.00  0.00      CHNA  
ATOM   3432  CD1 LEU C 215     -12.358 -17.542  19.103  0.00  0.00      CHNA  
ATOM   3433 HD11 LEU C 215     -12.126 -18.414  19.783  0.00  0.00      CHNA  
ATOM   3434 HD12 LEU C 215     -12.945 -17.905  18.223  0.00  0.00      CHNA  
ATOM   3435 HD13 LEU C 215     -11.344 -17.114  18.792  0.00  0.00      CHNA  
ATOM   3436  CD2 LEU C 215     -14.548 -17.108  20.339  0.00  0.00      CHNA  
ATOM   3437 HD21 LEU C 215     -14.374 -18.113  20.745  0.00  0.00      CHNA  
ATOM   3438 HD22 LEU C 215     -14.898 -16.352  21.062  0.00  0.00      CHNA  
ATOM   3439 HD23 LEU C 215     -15.262 -16.930  19.539  0.00  0.00      CHNA  
ATOM   3440  C   LEU C 215     -13.291 -13.702  21.272  0.00  0.00      CHNA  
ATOM   3441  O   LEU C 215     -13.948 -14.090  22.227  0.00  0.00      CHNA  
ATOM   3442  N   LEU C 216     -12.112 -13.078  21.522  0.00  0.00      CHNA  
ATOM   3443  HN  LEU C 216     -11.737 -12.606  20.696  0.00  0.00      CHNA  
ATOM   3444  CA  LEU C 216     -11.536 -12.894  22.837  0.00  0.00      CHNA  
ATOM   3445  HA  LEU C 216     -11.427 -13.893  23.275  0.00  0.00      CHNA  
ATOM   3446  CB  LEU C 216     -10.134 -12.192  22.721  0.00  0.00      CHNA  
ATOM   3447  HB1 LEU C 216     -10.345 -11.247  22.298  0.00  0.00      CHNA  
ATOM   3448  HB2 LEU C 216      -9.798 -12.077  23.782  0.00  0.00      CHNA  
ATOM   3449  CG  LEU C 216      -9.017 -12.938  21.988  0.00  0.00      CHNA  
ATOM   3450  HG  LEU C 216      -9.339 -13.510  21.063  0.00  0.00      CHNA  
ATOM   3451  CD1 LEU C 216      -8.510 -14.051  23.033  0.00  0.00      CHNA  
ATOM   3452 HD11 LEU C 216      -9.115 -14.917  23.215  0.00  0.00      CHNA  
ATOM   3453 HD12 LEU C 216      -7.594 -14.437  22.567  0.00  0.00      CHNA  
ATOM   3454 HD13 LEU C 216      -8.296 -13.461  24.025  0.00  0.00      CHNA  
ATOM   3455  CD2 LEU C 216      -8.037 -11.974  21.460  0.00  0.00      CHNA  
ATOM   3456 HD21 LEU C 216      -7.234 -12.496  20.867  0.00  0.00      CHNA  
ATOM   3457 HD22 LEU C 216      -8.491 -11.376  20.684  0.00  0.00      CHNA  
ATOM   3458 HD23 LEU C 216      -7.567 -11.342  22.259  0.00  0.00      CHNA  
ATOM   3459  C   LEU C 216     -12.432 -12.115  23.808  0.00  0.00      CHNA  
ATOM   3460  O   LEU C 216     -13.082 -11.164  23.403  0.00  0.00      CHNA  
ATOM   3461  N   GLU C 217     -12.422 -12.464  25.117  0.00  0.00      CHNA  
ATOM   3462  HN  GLU C 217     -11.867 -13.241  25.491  0.00  0.00      CHNA  
ATOM   3463  CA  GLU C 217     -13.129 -11.638  26.082  0.00  0.00      CHNA  
ATOM   3464  HA  GLU C 217     -13.830 -10.902  25.589  0.00  0.00      CHNA  
ATOM   3465  CB  GLU C 217     -14.022 -12.400  27.037  0.00  0.00      CHNA  
ATOM   3466  HB1 GLU C 217     -13.573 -13.114  27.767  0.00  0.00      CHNA  
ATOM   3467  HB2 GLU C 217     -14.559 -11.698  27.684  0.00  0.00      CHNA  
ATOM   3468  CG  GLU C 217     -15.012 -13.253  26.217  0.00  0.00      CHNA  
ATOM   3469  HG1 GLU C 217     -15.743 -12.726  25.589  0.00  0.00      CHNA  
ATOM   3470  HG2 GLU C 217     -14.607 -13.915  25.440  0.00  0.00      CHNA  
ATOM   3471  CD  GLU C 217     -15.955 -14.033  27.098  0.00  0.00      CHNA  
ATOM   3472  OE1 GLU C 217     -15.777 -15.259  27.256  0.00  0.00      CHNA  
ATOM   3473  OE2 GLU C 217     -16.864 -13.434  27.632  0.00  0.00      CHNA  
ATOM   3474  C   GLU C 217     -12.138 -10.839  26.946  0.00  0.00      CHNA  
ATOM   3475  O   GLU C 217     -11.496 -11.313  27.883  0.00  0.00      CHNA  
ATOM   3476  N   THR C 218     -11.946  -9.558  26.577  0.00  0.00      CHNA  
ATOM   3477  HN  THR C 218     -12.428  -9.238  25.792  0.00  0.00      CHNA  
ATOM   3478  CA  THR C 218     -10.800  -8.724  26.946  0.00  0.00      CHNA  
ATOM   3479  HA  THR C 218     -10.046  -9.387  27.331  0.00  0.00      CHNA  
ATOM   3480  CB  THR C 218     -10.186  -7.880  25.833  0.00  0.00      CHNA  
ATOM   3481  HB  THR C 218      -9.425  -7.176  26.284  0.00  0.00      CHNA  
ATOM   3482  OG1 THR C 218     -11.145  -7.118  25.030  0.00  0.00      CHNA  
ATOM   3483  HG1 THR C 218     -10.984  -6.205  25.234  0.00  0.00      CHNA  
ATOM   3484  CG2 THR C 218      -9.430  -8.778  24.835  0.00  0.00      CHNA  
ATOM   3485 HG21 THR C 218      -8.695  -9.337  25.459  0.00  0.00      CHNA  
ATOM   3486 HG22 THR C 218     -10.060  -9.506  24.290  0.00  0.00      CHNA  
ATOM   3487 HG23 THR C 218      -8.853  -8.169  24.097  0.00  0.00      CHNA  
ATOM   3488  C   THR C 218     -11.064  -7.631  28.096  0.00  0.00      CHNA  
ATOM   3489  O   THR C 218     -12.109  -6.953  28.071  0.00  0.00      CHNA  
ATOM   3490  N   PRO C 219     -10.242  -7.288  29.036  0.00  0.00      CHNA  
ATOM   3491  CD  PRO C 219      -9.142  -8.069  29.387  0.00  0.00      CHNA  
ATOM   3492  HD1 PRO C 219      -9.453  -9.085  29.715  0.00  0.00      CHNA  
ATOM   3493  HD2 PRO C 219      -8.338  -8.090  28.545  0.00  0.00      CHNA  
ATOM   3494  CA  PRO C 219     -10.720  -6.438  30.118  0.00  0.00      CHNA  
ATOM   3495  HA  PRO C 219     -11.750  -6.696  30.330  0.00  0.00      CHNA  
ATOM   3496  CB  PRO C 219      -9.900  -6.841  31.315  0.00  0.00      CHNA  
ATOM   3497  HB1 PRO C 219     -10.383  -7.665  31.904  0.00  0.00      CHNA  
ATOM   3498  HB2 PRO C 219      -9.654  -5.986  32.069  0.00  0.00      CHNA  
ATOM   3499  CG  PRO C 219      -8.581  -7.355  30.574  0.00  0.00      CHNA  
ATOM   3500  HG1 PRO C 219      -7.822  -6.535  30.412  0.00  0.00      CHNA  
ATOM   3501  HG2 PRO C 219      -8.059  -8.144  31.081  0.00  0.00      CHNA  
ATOM   3502  C   PRO C 219     -10.509  -4.963  29.870  0.00  0.00      CHNA  
ATOM   3503  O   PRO C 219     -11.281  -4.184  30.424  0.00  0.00      CHNA  
ATOM   3504  N   ASN C 220      -9.466  -4.487  29.095  0.00  0.00      CHNA  
ATOM   3505  HN  ASN C 220      -8.814  -5.137  28.570  0.00  0.00      CHNA  
ATOM   3506  CA  ASN C 220      -9.202  -3.093  29.135  0.00  0.00      CHNA  
ATOM   3507  HA  ASN C 220      -9.649  -2.638  29.992  0.00  0.00      CHNA  
ATOM   3508  CB  ASN C 220      -7.632  -2.765  29.334  0.00  0.00      CHNA  
ATOM   3509  HB1 ASN C 220      -7.040  -3.124  28.472  0.00  0.00      CHNA  
ATOM   3510  HB2 ASN C 220      -7.411  -1.718  29.185  0.00  0.00      CHNA  
ATOM   3511  CG  ASN C 220      -7.192  -3.343  30.663  0.00  0.00      CHNA  
ATOM   3512  OD1 ASN C 220      -7.929  -3.249  31.656  0.00  0.00      CHNA  
ATOM   3513  ND2 ASN C 220      -5.976  -3.991  30.735  0.00  0.00      CHNA  
ATOM   3514 HD21 ASN C 220      -5.689  -4.616  31.519  0.00  0.00      CHNA  
ATOM   3515 HD22 ASN C 220      -5.436  -4.109  29.898  0.00  0.00      CHNA  
ATOM   3516  C   ASN C 220      -9.668  -2.309  27.985  0.00  0.00      CHNA  
ATOM   3517  O   ASN C 220      -9.450  -1.127  27.782  0.00  0.00      CHNA  
ATOM   3518  N   GLY C 221     -10.447  -2.967  27.081  0.00  0.00      CHNA  
ATOM   3519  HN  GLY C 221     -10.527  -3.912  27.175  0.00  0.00      CHNA  
ATOM   3520  CA  GLY C 221     -10.949  -2.221  25.888  0.00  0.00      CHNA  
ATOM   3521  HA1 GLY C 221     -10.162  -1.621  25.454  0.00  0.00      CHNA  
ATOM   3522  HA2 GLY C 221     -11.771  -1.640  26.217  0.00  0.00      CHNA  
ATOM   3523  C   GLY C 221     -11.265  -3.323  24.927  0.00  0.00      CHNA  
ATOM   3524  O   GLY C 221     -10.898  -4.458  25.103  0.00  0.00      CHNA  
ATOM   3525  N   THR C 222     -12.071  -3.038  23.944  0.00  0.00      CHNA  
ATOM   3526  HN  THR C 222     -12.252  -2.052  23.857  0.00  0.00      CHNA  
ATOM   3527  CA  THR C 222     -12.771  -3.975  23.209  0.00  0.00      CHNA  
ATOM   3528  HA  THR C 222     -12.258  -4.897  23.338  0.00  0.00      CHNA  
ATOM   3529  CB  THR C 222     -14.276  -4.245  23.558  0.00  0.00      CHNA  
ATOM   3530  HB  THR C 222     -14.578  -5.166  23.022  0.00  0.00      CHNA  
ATOM   3531  OG1 THR C 222     -15.069  -3.288  23.134  0.00  0.00      CHNA  
ATOM   3532  HG1 THR C 222     -14.819  -2.506  23.813  0.00  0.00      CHNA  
ATOM   3533  CG2 THR C 222     -14.445  -4.424  25.116  0.00  0.00      CHNA  
ATOM   3534 HG21 THR C 222     -13.778  -5.105  25.617  0.00  0.00      CHNA  
ATOM   3535 HG22 THR C 222     -14.303  -3.394  25.507  0.00  0.00      CHNA  
ATOM   3536 HG23 THR C 222     -15.479  -4.681  25.345  0.00  0.00      CHNA  
ATOM   3537  C   THR C 222     -12.684  -3.627  21.752  0.00  0.00      CHNA  
ATOM   3538  O   THR C 222     -12.358  -2.572  21.250  0.00  0.00      CHNA  
ATOM   3539  N   ALA C 223     -12.991  -4.673  20.916  0.00  0.00      CHNA  
ATOM   3540  HN  ALA C 223     -13.135  -5.576  21.233  0.00  0.00      CHNA  
ATOM   3541  CA  ALA C 223     -13.128  -4.482  19.528  0.00  0.00      CHNA  
ATOM   3542  HA  ALA C 223     -12.232  -4.121  19.142  0.00  0.00      CHNA  
ATOM   3543  CB  ALA C 223     -13.486  -5.825  18.793  0.00  0.00      CHNA  
ATOM   3544  HB1 ALA C 223     -13.375  -5.728  17.738  0.00  0.00      CHNA  
ATOM   3545  HB2 ALA C 223     -12.719  -6.530  19.035  0.00  0.00      CHNA  
ATOM   3546  HB3 ALA C 223     -14.477  -6.186  19.041  0.00  0.00      CHNA  
ATOM   3547  C   ALA C 223     -14.192  -3.403  19.185  0.00  0.00      CHNA  
ATOM   3548  O   ALA C 223     -14.021  -2.564  18.290  0.00  0.00      CHNA  
ATOM   3549  N   ALA C 224     -15.299  -3.400  19.937  0.00  0.00      CHNA  
ATOM   3550  HN  ALA C 224     -15.346  -4.131  20.631  0.00  0.00      CHNA  
ATOM   3551  CA  ALA C 224     -16.415  -2.449  19.928  0.00  0.00      CHNA  
ATOM   3552  HA  ALA C 224     -16.868  -2.462  18.910  0.00  0.00      CHNA  
ATOM   3553  CB  ALA C 224     -17.540  -2.750  20.939  0.00  0.00      CHNA  
ATOM   3554  HB1 ALA C 224     -18.487  -2.139  20.847  0.00  0.00      CHNA  
ATOM   3555  HB2 ALA C 224     -17.779  -3.820  20.800  0.00  0.00      CHNA  
ATOM   3556  HB3 ALA C 224     -17.265  -2.560  22.011  0.00  0.00      CHNA  
ATOM   3557  C   ALA C 224     -15.957  -1.034  20.285  0.00  0.00      CHNA  
ATOM   3558  O   ALA C 224     -16.125  -0.076  19.543  0.00  0.00      CHNA  
ATOM   3559  N   ASP C 225     -15.175  -0.859  21.405  0.00  0.00      CHNA  
ATOM   3560  HN  ASP C 225     -14.966  -1.696  21.897  0.00  0.00      CHNA  
ATOM   3561  CA  ASP C 225     -14.451   0.318  21.752  0.00  0.00      CHNA  
ATOM   3562  HA  ASP C 225     -15.187   1.174  21.720  0.00  0.00      CHNA  
ATOM   3563  CB  ASP C 225     -13.702   0.284  23.099  0.00  0.00      CHNA  
ATOM   3564  HB1 ASP C 225     -12.939  -0.564  23.102  0.00  0.00      CHNA  
ATOM   3565  HB2 ASP C 225     -13.204   1.277  23.264  0.00  0.00      CHNA  
ATOM   3566  CG  ASP C 225     -14.654   0.042  24.206  0.00  0.00      CHNA  
ATOM   3567  OD1 ASP C 225     -15.489   0.907  24.637  0.00  0.00      CHNA  
ATOM   3568  OD2 ASP C 225     -14.653  -1.118  24.707  0.00  0.00      CHNA  
ATOM   3569  C   ASP C 225     -13.400   0.778  20.640  0.00  0.00      CHNA  
ATOM   3570  O   ASP C 225     -13.209   1.921  20.280  0.00  0.00      CHNA  
ATOM   3571  N   GLY C 226     -12.719  -0.189  19.982  0.00  0.00      CHNA  
ATOM   3572  HN  GLY C 226     -12.764  -1.176  20.219  0.00  0.00      CHNA  
ATOM   3573  CA  GLY C 226     -11.782   0.162  18.864  0.00  0.00      CHNA  
ATOM   3574  HA1 GLY C 226     -11.269  -0.727  18.598  0.00  0.00      CHNA  
ATOM   3575  HA2 GLY C 226     -11.131   0.931  19.258  0.00  0.00      CHNA  
ATOM   3576  C   GLY C 226     -12.512   0.668  17.659  0.00  0.00      CHNA  
ATOM   3577  O   GLY C 226     -12.123   1.719  17.166  0.00  0.00      CHNA  
ATOM   3578  N   LEU C 227     -13.605   0.044  17.169  0.00  0.00      CHNA  
ATOM   3579  HN  LEU C 227     -14.003  -0.803  17.564  0.00  0.00      CHNA  
ATOM   3580  CA  LEU C 227     -14.460   0.668  16.199  0.00  0.00      CHNA  
ATOM   3581  HA  LEU C 227     -13.981   0.893  15.254  0.00  0.00      CHNA  
ATOM   3582  CB  LEU C 227     -15.707  -0.314  15.917  0.00  0.00      CHNA  
ATOM   3583  HB1 LEU C 227     -16.318  -0.414  16.833  0.00  0.00      CHNA  
ATOM   3584  HB2 LEU C 227     -16.232   0.243  15.089  0.00  0.00      CHNA  
ATOM   3585  CG  LEU C 227     -15.356  -1.688  15.160  0.00  0.00      CHNA  
ATOM   3586  HG  LEU C 227     -14.726  -2.245  15.933  0.00  0.00      CHNA  
ATOM   3587  CD1 LEU C 227     -14.620  -1.510  13.854  0.00  0.00      CHNA  
ATOM   3588 HD11 LEU C 227     -13.633  -1.064  14.009  0.00  0.00      CHNA  
ATOM   3589 HD12 LEU C 227     -14.474  -2.516  13.385  0.00  0.00      CHNA  
ATOM   3590 HD13 LEU C 227     -15.110  -0.833  13.210  0.00  0.00      CHNA  
ATOM   3591  CD2 LEU C 227     -16.615  -2.593  14.893  0.00  0.00      CHNA  
ATOM   3592 HD21 LEU C 227     -16.275  -3.510  14.293  0.00  0.00      CHNA  
ATOM   3593 HD22 LEU C 227     -17.020  -2.842  15.862  0.00  0.00      CHNA  
ATOM   3594 HD23 LEU C 227     -17.338  -1.990  14.303  0.00  0.00      CHNA  
ATOM   3595  C   LEU C 227     -15.037   2.020  16.515  0.00  0.00      CHNA  
ATOM   3596  O   LEU C 227     -15.149   2.909  15.702  0.00  0.00      CHNA  
ATOM   3597  N   ASN C 228     -15.474   2.182  17.793  0.00  0.00      CHNA  
ATOM   3598  HN  ASN C 228     -15.385   1.433  18.416  0.00  0.00      CHNA  
ATOM   3599  CA  ASN C 228     -16.154   3.323  18.441  0.00  0.00      CHNA  
ATOM   3600  HA  ASN C 228     -17.026   3.529  17.865  0.00  0.00      CHNA  
ATOM   3601  CB  ASN C 228     -16.795   3.024  19.782  0.00  0.00      CHNA  
ATOM   3602  HB1 ASN C 228     -17.335   2.082  19.686  0.00  0.00      CHNA  
ATOM   3603  HB2 ASN C 228     -15.968   2.902  20.540  0.00  0.00      CHNA  
ATOM   3604  CG  ASN C 228     -17.791   4.103  20.378  0.00  0.00      CHNA  
ATOM   3605  OD1 ASN C 228     -18.305   4.986  19.681  0.00  0.00      CHNA  
ATOM   3606  ND2 ASN C 228     -18.244   3.885  21.574  0.00  0.00      CHNA  
ATOM   3607 HD21 ASN C 228     -18.978   4.490  21.943  0.00  0.00      CHNA  
ATOM   3608 HD22 ASN C 228     -17.828   3.193  22.216  0.00  0.00      CHNA  
ATOM   3609  C   ASN C 228     -15.210   4.433  18.436  0.00  0.00      CHNA  
ATOM   3610  O   ASN C 228     -15.747   5.452  18.099  0.00  0.00      CHNA  
ATOM   3611  N   PHE C 229     -13.913   4.263  18.644  0.00  0.00      CHNA  
ATOM   3612  HN  PHE C 229     -13.653   3.401  19.044  0.00  0.00      CHNA  
ATOM   3613  CA  PHE C 229     -12.816   5.197  18.539  0.00  0.00      CHNA  
ATOM   3614  HA  PHE C 229     -12.944   5.976  19.196  0.00  0.00      CHNA  
ATOM   3615  CB  PHE C 229     -11.457   4.476  18.910  0.00  0.00      CHNA  
ATOM   3616  HB1 PHE C 229     -11.452   3.949  19.893  0.00  0.00      CHNA  
ATOM   3617  HB2 PHE C 229     -11.207   3.689  18.112  0.00  0.00      CHNA  
ATOM   3618  CG  PHE C 229     -10.228   5.298  18.963  0.00  0.00      CHNA  
ATOM   3619  CD1 PHE C 229      -9.943   5.975  20.111  0.00  0.00      CHNA  
ATOM   3620  HD1 PHE C 229     -10.655   6.127  20.870  0.00  0.00      CHNA  
ATOM   3621  CE1 PHE C 229      -8.739   6.722  20.102  0.00  0.00      CHNA  
ATOM   3622  HE1 PHE C 229      -8.570   7.473  20.905  0.00  0.00      CHNA  
ATOM   3623  CZ  PHE C 229      -7.894   6.768  18.992  0.00  0.00      CHNA  
ATOM   3624  HZ  PHE C 229      -7.109   7.484  18.914  0.00  0.00      CHNA  
ATOM   3625  CD2 PHE C 229      -9.288   5.249  17.887  0.00  0.00      CHNA  
ATOM   3626  HD2 PHE C 229      -9.572   4.553  17.059  0.00  0.00      CHNA  
ATOM   3627  CE2 PHE C 229      -8.122   5.892  17.916  0.00  0.00      CHNA  
ATOM   3628  HE2 PHE C 229      -7.489   5.989  17.010  0.00  0.00      CHNA  
ATOM   3629  C   PHE C 229     -12.732   5.832  17.138  0.00  0.00      CHNA  
ATOM   3630  O   PHE C 229     -12.571   7.035  16.935  0.00  0.00      CHNA  
ATOM   3631  N   LEU C 230     -12.793   4.977  16.089  0.00  0.00      CHNA  
ATOM   3632  HN  LEU C 230     -12.866   3.997  16.357  0.00  0.00      CHNA  
ATOM   3633  CA  LEU C 230     -12.794   5.281  14.664  0.00  0.00      CHNA  
ATOM   3634  HA  LEU C 230     -12.054   6.115  14.457  0.00  0.00      CHNA  
ATOM   3635  CB  LEU C 230     -12.470   4.011  13.846  0.00  0.00      CHNA  
ATOM   3636  HB1 LEU C 230     -13.377   3.372  13.980  0.00  0.00      CHNA  
ATOM   3637  HB2 LEU C 230     -12.408   4.291  12.790  0.00  0.00      CHNA  
ATOM   3638  CG  LEU C 230     -11.182   3.227  14.200  0.00  0.00      CHNA  
ATOM   3639  HG  LEU C 230     -11.209   3.054  15.344  0.00  0.00      CHNA  
ATOM   3640  CD1 LEU C 230      -9.946   4.031  13.859  0.00  0.00      CHNA  
ATOM   3641 HD11 LEU C 230      -9.810   4.846  14.646  0.00  0.00      CHNA  
ATOM   3642 HD12 LEU C 230      -9.074   3.300  14.020  0.00  0.00      CHNA  
ATOM   3643 HD13 LEU C 230     -10.189   4.435  12.892  0.00  0.00      CHNA  
ATOM   3644  CD2 LEU C 230     -11.156   1.846  13.541  0.00  0.00      CHNA  
ATOM   3645 HD21 LEU C 230     -11.557   1.908  12.500  0.00  0.00      CHNA  
ATOM   3646 HD22 LEU C 230     -10.144   1.500  13.584  0.00  0.00      CHNA  
ATOM   3647 HD23 LEU C 230     -11.840   1.172  14.128  0.00  0.00      CHNA  
ATOM   3648  C   LEU C 230     -14.103   6.059  14.306  0.00  0.00      CHNA  
ATOM   3649  O   LEU C 230     -14.116   6.762  13.316  0.00  0.00      CHNA  
ATOM   3650  N   TRP C 231     -15.137   5.809  15.093  0.00  0.00      CHNA  
ATOM   3651  HN  TRP C 231     -15.109   5.007  15.618  0.00  0.00      CHNA  
ATOM   3652  CA  TRP C 231     -16.451   6.266  14.775  0.00  0.00      CHNA  
ATOM   3653  HA  TRP C 231     -16.488   6.678  13.715  0.00  0.00      CHNA  
ATOM   3654  CB  TRP C 231     -17.405   5.001  14.882  0.00  0.00      CHNA  
ATOM   3655  HB1 TRP C 231     -17.040   4.313  14.108  0.00  0.00      CHNA  
ATOM   3656  HB2 TRP C 231     -17.267   4.510  15.877  0.00  0.00      CHNA  
ATOM   3657  CG  TRP C 231     -18.861   5.182  14.377  0.00  0.00      CHNA  
ATOM   3658  CD1 TRP C 231     -19.380   5.575  13.204  0.00  0.00      CHNA  
ATOM   3659  HD1 TRP C 231     -18.715   5.895  12.384  0.00  0.00      CHNA  
ATOM   3660  NE1 TRP C 231     -20.769   5.541  13.266  0.00  0.00      CHNA  
ATOM   3661  HE1 TRP C 231     -21.339   5.974  12.565  0.00  0.00      CHNA  
ATOM   3662  CE2 TRP C 231     -21.089   5.192  14.546  0.00  0.00      CHNA  
ATOM   3663  CD2 TRP C 231     -19.928   5.114  15.307  0.00  0.00      CHNA  
ATOM   3664  CE3 TRP C 231     -19.849   4.801  16.687  0.00  0.00      CHNA  
ATOM   3665  HE3 TRP C 231     -19.017   4.756  17.322  0.00  0.00      CHNA  
ATOM   3666  CZ3 TRP C 231     -21.101   4.607  17.384  0.00  0.00      CHNA  
ATOM   3667  HZ3 TRP C 231     -21.209   4.415  18.467  0.00  0.00      CHNA  
ATOM   3668  CZ2 TRP C 231     -22.324   5.139  15.202  0.00  0.00      CHNA  
ATOM   3669  HZ2 TRP C 231     -23.288   5.470  14.841  0.00  0.00      CHNA  
ATOM   3670  CH2 TRP C 231     -22.280   4.835  16.606  0.00  0.00      CHNA  
ATOM   3671  HH2 TRP C 231     -23.175   4.957  17.151  0.00  0.00      CHNA  
ATOM   3672  C   TRP C 231     -16.810   7.416  15.729  0.00  0.00      CHNA  
ATOM   3673  O   TRP C 231     -17.981   7.884  15.749  0.00  0.00      CHNA  
ATOM   3674  N   THR C 232     -15.833   7.959  16.472  0.00  0.00      CHNA  
ATOM   3675  HN  THR C 232     -14.894   7.581  16.347  0.00  0.00      CHNA  
ATOM   3676  CA  THR C 232     -16.032   9.014  17.414  0.00  0.00      CHNA  
ATOM   3677  HA  THR C 232     -17.073   9.293  17.313  0.00  0.00      CHNA  
ATOM   3678  CB  THR C 232     -15.744   8.567  18.904  0.00  0.00      CHNA  
ATOM   3679  HB  THR C 232     -14.712   8.129  18.892  0.00  0.00      CHNA  
ATOM   3680  OG1 THR C 232     -16.649   7.591  19.285  0.00  0.00      CHNA  
ATOM   3681  HG1 THR C 232     -16.207   6.762  19.043  0.00  0.00      CHNA  
ATOM   3682  CG2 THR C 232     -15.956   9.740  19.802  0.00  0.00      CHNA  
ATOM   3683 HG21 THR C 232     -15.137  10.484  19.785  0.00  0.00      CHNA  
ATOM   3684 HG22 THR C 232     -16.957  10.229  19.613  0.00  0.00      CHNA  
ATOM   3685 HG23 THR C 232     -16.006   9.328  20.825  0.00  0.00      CHNA  
ATOM   3686  C   THR C 232     -15.199  10.141  17.048  0.00  0.00      CHNA  
ATOM   3687  O   THR C 232     -14.021   9.989  17.305  0.00  0.00      CHNA  
ATOM   3688  N   PRO C 233     -15.592  11.255  16.471  0.00  0.00      CHNA  
ATOM   3689  CD  PRO C 233     -16.955  11.367  15.914  0.00  0.00      CHNA  
ATOM   3690  HD1 PRO C 233     -17.092  10.601  15.117  0.00  0.00      CHNA  
ATOM   3691  HD2 PRO C 233     -17.823  11.383  16.644  0.00  0.00      CHNA  
ATOM   3692  CA  PRO C 233     -14.773  12.376  16.103  0.00  0.00      CHNA  
ATOM   3693  HA  PRO C 233     -13.727  12.105  16.004  0.00  0.00      CHNA  
ATOM   3694  CB  PRO C 233     -15.470  12.972  14.873  0.00  0.00      CHNA  
ATOM   3695  HB1 PRO C 233     -15.118  12.524  13.894  0.00  0.00      CHNA  
ATOM   3696  HB2 PRO C 233     -15.349  14.038  14.697  0.00  0.00      CHNA  
ATOM   3697  CG  PRO C 233     -16.941  12.675  15.140  0.00  0.00      CHNA  
ATOM   3698  HG1 PRO C 233     -17.494  13.387  15.839  0.00  0.00      CHNA  
ATOM   3699  HG2 PRO C 233     -17.400  12.492  14.162  0.00  0.00      CHNA  
ATOM   3700  C   PRO C 233     -14.722  13.300  17.311  0.00  0.00      CHNA  
ATOM   3701  O   PRO C 233     -15.735  13.628  17.908  0.00  0.00      CHNA  
ATOM   3702  N   ASP C 234     -13.551  13.745  17.632  0.00  0.00      CHNA  
ATOM   3703  HN  ASP C 234     -12.778  13.570  17.058  0.00  0.00      CHNA  
ATOM   3704  CA  ASP C 234     -13.371  14.618  18.783  0.00  0.00      CHNA  
ATOM   3705  HA  ASP C 234     -14.229  14.545  19.480  0.00  0.00      CHNA  
ATOM   3706  CB  ASP C 234     -12.156  14.126  19.635  0.00  0.00      CHNA  
ATOM   3707  HB1 ASP C 234     -12.246  13.031  19.757  0.00  0.00      CHNA  
ATOM   3708  HB2 ASP C 234     -11.218  14.322  19.137  0.00  0.00      CHNA  
ATOM   3709  CG  ASP C 234     -12.141  14.648  21.015  0.00  0.00      CHNA  
ATOM   3710  OD1 ASP C 234     -13.180  14.491  21.757  0.00  0.00      CHNA  
ATOM   3711  OD2 ASP C 234     -11.078  15.277  21.345  0.00  0.00      CHNA  
ATOM   3712  C   ASP C 234     -13.167  16.042  18.348  0.00  0.00      CHNA  
ATOM   3713  O   ASP C 234     -12.200  16.278  17.552  0.00  0.00      CHNA  
ATOM   3714  N   PHE C 235     -14.022  16.971  18.747  0.00  0.00      CHNA  
ATOM   3715  HN  PHE C 235     -14.791  16.759  19.285  0.00  0.00      CHNA  
ATOM   3716  CA  PHE C 235     -13.822  18.384  18.383  0.00  0.00      CHNA  
ATOM   3717  HA  PHE C 235     -13.385  18.417  17.436  0.00  0.00      CHNA  
ATOM   3718  CB  PHE C 235     -15.143  19.225  18.539  0.00  0.00      CHNA  
ATOM   3719  HB1 PHE C 235     -15.685  19.016  19.467  0.00  0.00      CHNA  
ATOM   3720  HB2 PHE C 235     -14.938  20.270  18.613  0.00  0.00      CHNA  
ATOM   3721  CG  PHE C 235     -16.075  19.134  17.410  0.00  0.00      CHNA  
ATOM   3722  CD1 PHE C 235     -17.389  19.598  17.707  0.00  0.00      CHNA  
ATOM   3723  HD1 PHE C 235     -17.591  19.932  18.758  0.00  0.00      CHNA  
ATOM   3724  CE1 PHE C 235     -18.340  19.577  16.766  0.00  0.00      CHNA  
ATOM   3725  HE1 PHE C 235     -19.270  19.937  17.134  0.00  0.00      CHNA  
ATOM   3726  CZ  PHE C 235     -18.140  18.926  15.559  0.00  0.00      CHNA  
ATOM   3727  HZ  PHE C 235     -18.950  18.734  14.811  0.00  0.00      CHNA  
ATOM   3728  CD2 PHE C 235     -15.866  18.484  16.206  0.00  0.00      CHNA  
ATOM   3729  HD2 PHE C 235     -14.897  18.105  15.939  0.00  0.00      CHNA  
ATOM   3730  CE2 PHE C 235     -16.877  18.419  15.235  0.00  0.00      CHNA  
ATOM   3731  HE2 PHE C 235     -16.699  17.921  14.292  0.00  0.00      CHNA  
ATOM   3732  C   PHE C 235     -12.826  19.129  19.271  0.00  0.00      CHNA  
ATOM   3733  O   PHE C 235     -12.359  20.174  18.793  0.00  0.00      CHNA  
ATOM   3734  N   GLU C 236     -12.431  18.628  20.439  0.00  0.00      CHNA  
ATOM   3735  HN  GLU C 236     -12.846  17.802  20.868  0.00  0.00      CHNA  
ATOM   3736  CA  GLU C 236     -11.390  19.257  21.178  0.00  0.00      CHNA  
ATOM   3737  HA  GLU C 236     -11.612  20.318  21.277  0.00  0.00      CHNA  
ATOM   3738  CB  GLU C 236     -11.385  18.451  22.590  0.00  0.00      CHNA  
ATOM   3739  HB1 GLU C 236     -12.484  18.476  22.844  0.00  0.00      CHNA  
ATOM   3740  HB2 GLU C 236     -11.020  17.442  22.419  0.00  0.00      CHNA  
ATOM   3741  CG  GLU C 236     -10.608  19.124  23.747  0.00  0.00      CHNA  
ATOM   3742  HG1 GLU C 236      -9.585  19.308  23.433  0.00  0.00      CHNA  
ATOM   3743  HG2 GLU C 236     -11.130  20.120  23.897  0.00  0.00      CHNA  
ATOM   3744  CD  GLU C 236     -10.436  18.348  25.028  0.00  0.00      CHNA  
ATOM   3745  OE1 GLU C 236     -10.929  18.911  26.093  0.00  0.00      CHNA  
ATOM   3746  OE2 GLU C 236      -9.818  17.260  25.016  0.00  0.00      CHNA  
ATOM   3747  C   GLU C 236     -10.029  19.006  20.544  0.00  0.00      CHNA  
ATOM   3748  O   GLU C 236      -9.227  19.916  20.436  0.00  0.00      CHNA  
ATOM   3749  N   LYS C 237      -9.808  17.856  19.929  0.00  0.00      CHNA  
ATOM   3750  HN  LYS C 237     -10.493  17.130  20.028  0.00  0.00      CHNA  
ATOM   3751  CA  LYS C 237      -8.541  17.576  19.224  0.00  0.00      CHNA  
ATOM   3752  HA  LYS C 237      -7.747  17.975  19.949  0.00  0.00      CHNA  
ATOM   3753  CB  LYS C 237      -8.285  16.064  18.956  0.00  0.00      CHNA  
ATOM   3754  HB1 LYS C 237      -8.183  15.735  20.034  0.00  0.00      CHNA  
ATOM   3755  HB2 LYS C 237      -9.213  15.576  18.599  0.00  0.00      CHNA  
ATOM   3756  CG  LYS C 237      -6.953  15.687  18.293  0.00  0.00      CHNA  
ATOM   3757  HG1 LYS C 237      -6.972  14.628  18.366  0.00  0.00      CHNA  
ATOM   3758  HG2 LYS C 237      -7.101  16.099  17.289  0.00  0.00      CHNA  
ATOM   3759  CD  LYS C 237      -5.619  16.244  18.766  0.00  0.00      CHNA  
ATOM   3760  HD1 LYS C 237      -5.585  17.365  18.571  0.00  0.00      CHNA  
ATOM   3761  HD2 LYS C 237      -5.628  16.046  19.886  0.00  0.00      CHNA  
ATOM   3762  CE  LYS C 237      -4.413  15.547  18.087  0.00  0.00      CHNA  
ATOM   3763  HE1 LYS C 237      -4.426  14.409  18.217  0.00  0.00      CHNA  
ATOM   3764  HE2 LYS C 237      -4.497  15.734  16.985  0.00  0.00      CHNA  
ATOM   3765  NZ  LYS C 237      -3.220  16.064  18.720  0.00  0.00      CHNA  
ATOM   3766  HZ1 LYS C 237      -2.467  15.575  18.239  0.00  0.00      CHNA  
ATOM   3767  HZ2 LYS C 237      -3.001  17.007  18.377  0.00  0.00      CHNA  
ATOM   3768  HZ3 LYS C 237      -3.147  15.890  19.772  0.00  0.00      CHNA  
ATOM   3769  C   LYS C 237      -8.566  18.236  17.874  0.00  0.00      CHNA  
ATOM   3770  O   LYS C 237      -7.542  18.595  17.258  0.00  0.00      CHNA  
ATOM   3771  N   LEU C 238      -9.770  18.461  17.291  0.00  0.00      CHNA  
ATOM   3772  HN  LEU C 238     -10.556  18.134  17.724  0.00  0.00      CHNA  
ATOM   3773  CA  LEU C 238      -9.804  19.002  15.910  0.00  0.00      CHNA  
ATOM   3774  HA  LEU C 238      -9.185  18.411  15.331  0.00  0.00      CHNA  
ATOM   3775  CB  LEU C 238     -11.290  18.979  15.345  0.00  0.00      CHNA  
ATOM   3776  HB1 LEU C 238     -11.608  17.921  15.467  0.00  0.00      CHNA  
ATOM   3777  HB2 LEU C 238     -12.026  19.658  15.891  0.00  0.00      CHNA  
ATOM   3778  CG  LEU C 238     -11.380  19.086  13.780  0.00  0.00      CHNA  
ATOM   3779  HG  LEU C 238     -11.140  20.159  13.572  0.00  0.00      CHNA  
ATOM   3780  CD1 LEU C 238     -12.796  18.853  13.273  0.00  0.00      CHNA  
ATOM   3781 HD11 LEU C 238     -13.040  17.751  13.447  0.00  0.00      CHNA  
ATOM   3782 HD12 LEU C 238     -13.537  19.450  13.772  0.00  0.00      CHNA  
ATOM   3783 HD13 LEU C 238     -12.863  19.160  12.200  0.00  0.00      CHNA  
ATOM   3784  CD2 LEU C 238     -10.452  18.215  12.952  0.00  0.00      CHNA  
ATOM   3785 HD21 LEU C 238     -10.679  17.157  13.096  0.00  0.00      CHNA  
ATOM   3786 HD22 LEU C 238     -10.500  18.505  11.933  0.00  0.00      CHNA  
ATOM   3787 HD23 LEU C 238      -9.409  18.428  13.251  0.00  0.00      CHNA  
ATOM   3788  C   LEU C 238      -9.301  20.429  15.787  0.00  0.00      CHNA  
ATOM   3789  O   LEU C 238      -8.934  20.875  14.699  0.00  0.00      CHNA  
ATOM   3790  N   LYS C 239      -9.196  21.176  16.890  0.00  0.00      CHNA  
ATOM   3791  HN  LYS C 239      -9.596  20.793  17.733  0.00  0.00      CHNA  
ATOM   3792  CA  LYS C 239      -8.711  22.514  17.039  0.00  0.00      CHNA  
ATOM   3793  HA  LYS C 239      -8.797  22.957  16.005  0.00  0.00      CHNA  
ATOM   3794  CB  LYS C 239      -9.413  23.329  18.195  0.00  0.00      CHNA  
ATOM   3795  HB1 LYS C 239      -9.107  22.921  19.210  0.00  0.00      CHNA  
ATOM   3796  HB2 LYS C 239      -9.043  24.368  18.167  0.00  0.00      CHNA  
ATOM   3797  CG  LYS C 239     -10.935  23.416  18.038  0.00  0.00      CHNA  
ATOM   3798  HG1 LYS C 239     -11.140  23.884  17.052  0.00  0.00      CHNA  
ATOM   3799  HG2 LYS C 239     -11.323  22.360  17.963  0.00  0.00      CHNA  
ATOM   3800  CD  LYS C 239     -11.718  24.159  19.165  0.00  0.00      CHNA  
ATOM   3801  HD1 LYS C 239     -11.341  25.177  19.228  0.00  0.00      CHNA  
ATOM   3802  HD2 LYS C 239     -12.796  24.261  18.863  0.00  0.00      CHNA  
ATOM   3803  CE  LYS C 239     -11.597  23.526  20.542  0.00  0.00      CHNA  
ATOM   3804  HE1 LYS C 239     -12.075  22.515  20.579  0.00  0.00      CHNA  
ATOM   3805  HE2 LYS C 239     -10.565  23.339  20.788  0.00  0.00      CHNA  
ATOM   3806  NZ  LYS C 239     -12.117  24.484  21.514  0.00  0.00      CHNA  
ATOM   3807  HZ1 LYS C 239     -11.993  23.943  22.398  0.00  0.00      CHNA  
ATOM   3808  HZ2 LYS C 239     -11.574  25.335  21.495  0.00  0.00      CHNA  
ATOM   3809  HZ3 LYS C 239     -13.101  24.656  21.347  0.00  0.00      CHNA  
ATOM   3810  C   LYS C 239      -7.192  22.562  17.327  0.00  0.00      CHNA  
ATOM   3811  O   LYS C 239      -6.649  23.632  17.595  0.00  0.00      CHNA  
ATOM   3812  N   ASP C 240      -6.464  21.413  17.349  0.00  0.00      CHNA  
ATOM   3813  HN  ASP C 240      -6.981  20.544  17.309  0.00  0.00      CHNA  
ATOM   3814  CA  ASP C 240      -5.015  21.325  17.227  0.00  0.00      CHNA  
ATOM   3815  HA  ASP C 240      -4.566  22.149  17.799  0.00  0.00      CHNA  
ATOM   3816  CB  ASP C 240      -4.580  19.989  17.732  0.00  0.00      CHNA  
ATOM   3817  HB1 ASP C 240      -4.829  20.077  18.843  0.00  0.00      CHNA  
ATOM   3818  HB2 ASP C 240      -5.095  19.104  17.295  0.00  0.00      CHNA  
ATOM   3819  CG  ASP C 240      -3.121  19.693  17.852  0.00  0.00      CHNA  
ATOM   3820  OD1 ASP C 240      -2.239  20.450  17.374  0.00  0.00      CHNA  
ATOM   3821  OD2 ASP C 240      -2.873  18.629  18.440  0.00  0.00      CHNA  
ATOM   3822  C   ASP C 240      -4.660  21.436  15.737  0.00  0.00      CHNA  
ATOM   3823  O   ASP C 240      -5.077  20.582  14.915  0.00  0.00      CHNA  
ATOM   3824  N   PRO C 241      -3.781  22.352  15.320  0.00  0.00      CHNA  
ATOM   3825  CD  PRO C 241      -3.611  23.675  15.938  0.00  0.00      CHNA  
ATOM   3826  HD1 PRO C 241      -4.668  24.118  15.998  0.00  0.00      CHNA  
ATOM   3827  HD2 PRO C 241      -3.262  23.543  16.963  0.00  0.00      CHNA  
ATOM   3828  CA  PRO C 241      -2.977  22.265  14.047  0.00  0.00      CHNA  
ATOM   3829  HA  PRO C 241      -3.540  22.488  13.154  0.00  0.00      CHNA  
ATOM   3830  CB  PRO C 241      -1.845  23.199  14.396  0.00  0.00      CHNA  
ATOM   3831  HB1 PRO C 241      -1.140  23.357  13.562  0.00  0.00      CHNA  
ATOM   3832  HB2 PRO C 241      -1.173  22.649  15.032  0.00  0.00      CHNA  
ATOM   3833  CG  PRO C 241      -2.568  24.370  15.032  0.00  0.00      CHNA  
ATOM   3834  HG1 PRO C 241      -1.814  24.979  15.613  0.00  0.00      CHNA  
ATOM   3835  HG2 PRO C 241      -3.072  24.903  14.196  0.00  0.00      CHNA  
ATOM   3836  C   PRO C 241      -2.501  20.917  13.637  0.00  0.00      CHNA  
ATOM   3837  O   PRO C 241      -2.398  20.760  12.416  0.00  0.00      CHNA  
ATOM   3838  N   GLY C 242      -2.180  19.938  14.566  0.00  0.00      CHNA  
ATOM   3839  HN  GLY C 242      -2.240  20.087  15.514  0.00  0.00      CHNA  
ATOM   3840  CA  GLY C 242      -1.464  18.679  14.220  0.00  0.00      CHNA  
ATOM   3841  HA1 GLY C 242      -1.166  18.268  15.159  0.00  0.00      CHNA  
ATOM   3842  HA2 GLY C 242      -0.464  18.838  13.804  0.00  0.00      CHNA  
ATOM   3843  C   GLY C 242      -2.243  17.656  13.554  0.00  0.00      CHNA  
ATOM   3844  O   GLY C 242      -1.592  16.682  13.088  0.00  0.00      CHNA  
ATOM   3845  N   VAL C 243      -3.548  17.812  13.456  0.00  0.00      CHNA  
ATOM   3846  HN  VAL C 243      -4.046  18.532  13.915  0.00  0.00      CHNA  
ATOM   3847  CA  VAL C 243      -4.287  16.812  12.805  0.00  0.00      CHNA  
ATOM   3848  HA  VAL C 243      -3.758  15.855  12.854  0.00  0.00      CHNA  
ATOM   3849  CB  VAL C 243      -5.623  16.600  13.588  0.00  0.00      CHNA  
ATOM   3850  HB  VAL C 243      -5.332  16.478  14.640  0.00  0.00      CHNA  
ATOM   3851  CG1 VAL C 243      -6.530  17.835  13.506  0.00  0.00      CHNA  
ATOM   3852 HG11 VAL C 243      -6.077  18.770  13.796  0.00  0.00      CHNA  
ATOM   3853 HG12 VAL C 243      -7.009  17.969  12.532  0.00  0.00      CHNA  
ATOM   3854 HG13 VAL C 243      -7.330  17.534  14.203  0.00  0.00      CHNA  
ATOM   3855  CG2 VAL C 243      -6.323  15.303  13.252  0.00  0.00      CHNA  
ATOM   3856 HG21 VAL C 243      -6.856  14.907  14.172  0.00  0.00      CHNA  
ATOM   3857 HG22 VAL C 243      -7.117  15.548  12.539  0.00  0.00      CHNA  
ATOM   3858 HG23 VAL C 243      -5.626  14.566  12.835  0.00  0.00      CHNA  
ATOM   3859  C   VAL C 243      -4.508  17.258  11.334  0.00  0.00      CHNA  
ATOM   3860  O   VAL C 243      -4.559  16.465  10.396  0.00  0.00      CHNA  
ATOM   3861  N   TRP C 244      -4.550  18.576  11.071  0.00  0.00      CHNA  
ATOM   3862  HN  TRP C 244      -4.438  19.122  11.883  0.00  0.00      CHNA  
ATOM   3863  CA  TRP C 244      -4.608  19.157   9.753  0.00  0.00      CHNA  
ATOM   3864  HA  TRP C 244      -5.444  18.580   9.235  0.00  0.00      CHNA  
ATOM   3865  CB  TRP C 244      -4.928  20.655   9.938  0.00  0.00      CHNA  
ATOM   3866  HB1 TRP C 244      -4.189  21.141  10.682  0.00  0.00      CHNA  
ATOM   3867  HB2 TRP C 244      -4.941  21.166   8.985  0.00  0.00      CHNA  
ATOM   3868  CG  TRP C 244      -6.338  20.768  10.458  0.00  0.00      CHNA  
ATOM   3869  CD1 TRP C 244      -6.765  20.751  11.710  0.00  0.00      CHNA  
ATOM   3870  HD1 TRP C 244      -6.127  20.640  12.610  0.00  0.00      CHNA  
ATOM   3871  NE1 TRP C 244      -8.111  20.724  11.805  0.00  0.00      CHNA  
ATOM   3872  HE1 TRP C 244      -8.615  20.333  12.599  0.00  0.00      CHNA  
ATOM   3873  CE2 TRP C 244      -8.628  20.639  10.530  0.00  0.00      CHNA  
ATOM   3874  CD2 TRP C 244      -7.537  20.795   9.622  0.00  0.00      CHNA  
ATOM   3875  CE3 TRP C 244      -7.740  20.762   8.242  0.00  0.00      CHNA  
ATOM   3876  HE3 TRP C 244      -6.895  20.978   7.561  0.00  0.00      CHNA  
ATOM   3877  CZ3 TRP C 244      -9.081  20.721   7.800  0.00  0.00      CHNA  
ATOM   3878  HZ3 TRP C 244      -9.345  20.864   6.804  0.00  0.00      CHNA  
ATOM   3879  CZ2 TRP C 244      -9.944  20.465  10.063  0.00  0.00      CHNA  
ATOM   3880  HZ2 TRP C 244     -10.799  20.555  10.662  0.00  0.00      CHNA  
ATOM   3881  CH2 TRP C 244     -10.164  20.572   8.660  0.00  0.00      CHNA  
ATOM   3882  HH2 TRP C 244     -11.160  20.656   8.211  0.00  0.00      CHNA  
ATOM   3883  C   TRP C 244      -3.383  18.875   8.898  0.00  0.00      CHNA  
ATOM   3884  O   TRP C 244      -3.499  18.611   7.720  0.00  0.00      CHNA  
ATOM   3885  N   ILE C 245      -2.210  19.032   9.460  0.00  0.00      CHNA  
ATOM   3886  HN  ILE C 245      -2.149  19.236  10.432  0.00  0.00      CHNA  
ATOM   3887  CA  ILE C 245      -0.955  18.766   8.772  0.00  0.00      CHNA  
ATOM   3888  HA  ILE C 245      -0.967  19.089   7.753  0.00  0.00      CHNA  
ATOM   3889  CB  ILE C 245       0.313  19.410   9.414  0.00  0.00      CHNA  
ATOM   3890  HB  ILE C 245       1.161  18.900   9.000  0.00  0.00      CHNA  
ATOM   3891  CG2 ILE C 245       0.357  20.944   9.239  0.00  0.00      CHNA  
ATOM   3892 HG21 ILE C 245       1.251  21.327   9.720  0.00  0.00      CHNA  
ATOM   3893 HG22 ILE C 245       0.382  21.256   8.130  0.00  0.00      CHNA  
ATOM   3894 HG23 ILE C 245      -0.561  21.330   9.731  0.00  0.00      CHNA  
ATOM   3895  CG1 ILE C 245       0.278  19.123  10.957  0.00  0.00      CHNA  
ATOM   3896 HG11 ILE C 245      -0.297  19.930  11.462  0.00  0.00      CHNA  
ATOM   3897 HG12 ILE C 245      -0.130  18.144  11.240  0.00  0.00      CHNA  
ATOM   3898  CD  ILE C 245       1.749  19.114  11.463  0.00  0.00      CHNA  
ATOM   3899  HD1 ILE C 245       2.397  18.375  10.925  0.00  0.00      CHNA  
ATOM   3900  HD2 ILE C 245       2.196  20.118  11.181  0.00  0.00      CHNA  
ATOM   3901  HD3 ILE C 245       1.738  18.950  12.548  0.00  0.00      CHNA  
ATOM   3902  C   ILE C 245      -0.655  17.282   8.613  0.00  0.00      CHNA  
ATOM   3903  O   ILE C 245      -0.194  16.881   7.515  0.00  0.00      CHNA  
ATOM   3904  N   ALA C 246      -0.984  16.503   9.595  0.00  0.00      CHNA  
ATOM   3905  HN  ALA C 246      -1.652  16.684  10.384  0.00  0.00      CHNA  
ATOM   3906  CA  ALA C 246      -0.830  15.059   9.507  0.00  0.00      CHNA  
ATOM   3907  HA  ALA C 246       0.169  14.828   9.179  0.00  0.00      CHNA  
ATOM   3908  CB  ALA C 246      -1.086  14.406  10.801  0.00  0.00      CHNA  
ATOM   3909  HB1 ALA C 246      -2.175  14.362  11.041  0.00  0.00      CHNA  
ATOM   3910  HB2 ALA C 246      -0.673  13.377  10.820  0.00  0.00      CHNA  
ATOM   3911  HB3 ALA C 246      -0.585  14.841  11.700  0.00  0.00      CHNA  
ATOM   3912  C   ALA C 246      -1.694  14.374   8.511  0.00  0.00      CHNA  
ATOM   3913  O   ALA C 246      -1.239  13.476   7.751  0.00  0.00      CHNA  
ATOM   3914  N   ALA C 247      -2.959  14.798   8.416  0.00  0.00      CHNA  
ATOM   3915  HN  ALA C 247      -3.346  15.395   9.157  0.00  0.00      CHNA  
ATOM   3916  CA  ALA C 247      -3.846  14.329   7.395  0.00  0.00      CHNA  
ATOM   3917  HA  ALA C 247      -3.921  13.249   7.458  0.00  0.00      CHNA  
ATOM   3918  CB  ALA C 247      -5.278  14.897   7.662  0.00  0.00      CHNA  
ATOM   3919  HB1 ALA C 247      -5.955  14.361   7.026  0.00  0.00      CHNA  
ATOM   3920  HB2 ALA C 247      -5.559  14.585   8.707  0.00  0.00      CHNA  
ATOM   3921  HB3 ALA C 247      -5.357  15.940   7.550  0.00  0.00      CHNA  
ATOM   3922  C   ALA C 247      -3.461  14.616   5.914  0.00  0.00      CHNA  
ATOM   3923  O   ALA C 247      -3.547  13.668   5.139  0.00  0.00      CHNA  
ATOM   3924  N   VAL C 248      -3.134  15.903   5.561  0.00  0.00      CHNA  
ATOM   3925  HN  VAL C 248      -3.117  16.630   6.284  0.00  0.00      CHNA  
ATOM   3926  CA  VAL C 248      -2.667  16.332   4.283  0.00  0.00      CHNA  
ATOM   3927  HA  VAL C 248      -3.329  15.957   3.534  0.00  0.00      CHNA  
ATOM   3928  CB  VAL C 248      -2.540  17.855   4.115  0.00  0.00      CHNA  
ATOM   3929  HB  VAL C 248      -1.913  18.255   4.867  0.00  0.00      CHNA  
ATOM   3930  CG1 VAL C 248      -1.948  18.289   2.708  0.00  0.00      CHNA  
ATOM   3931 HG11 VAL C 248      -0.971  17.912   2.732  0.00  0.00      CHNA  
ATOM   3932 HG12 VAL C 248      -2.528  17.858   1.828  0.00  0.00      CHNA  
ATOM   3933 HG13 VAL C 248      -1.846  19.395   2.650  0.00  0.00      CHNA  
ATOM   3934  CG2 VAL C 248      -3.917  18.626   4.401  0.00  0.00      CHNA  
ATOM   3935 HG21 VAL C 248      -3.877  19.702   4.378  0.00  0.00      CHNA  
ATOM   3936 HG22 VAL C 248      -4.658  18.259   3.649  0.00  0.00      CHNA  
ATOM   3937 HG23 VAL C 248      -4.360  18.343   5.399  0.00  0.00      CHNA  
ATOM   3938  C   VAL C 248      -1.381  15.679   3.895  0.00  0.00      CHNA  
ATOM   3939  O   VAL C 248      -1.282  15.201   2.758  0.00  0.00      CHNA  
ATOM   3940  N   GLY C 249      -0.356  15.600   4.745  0.00  0.00      CHNA  
ATOM   3941  HN  GLY C 249      -0.383  16.132   5.611  0.00  0.00      CHNA  
ATOM   3942  CA  GLY C 249       0.849  14.714   4.480  0.00  0.00      CHNA  
ATOM   3943  HA1 GLY C 249       1.534  14.766   5.315  0.00  0.00      CHNA  
ATOM   3944  HA2 GLY C 249       1.393  15.144   3.592  0.00  0.00      CHNA  
ATOM   3945  C   GLY C 249       0.546  13.267   4.213  0.00  0.00      CHNA  
ATOM   3946  O   GLY C 249       1.063  12.748   3.230  0.00  0.00      CHNA  
ATOM   3947  N   GLN C 250      -0.345  12.573   4.985  0.00  0.00      CHNA  
ATOM   3948  HN  GLN C 250      -0.766  12.961   5.831  0.00  0.00      CHNA  
ATOM   3949  CA  GLN C 250      -0.643  11.159   4.931  0.00  0.00      CHNA  
ATOM   3950  HA  GLN C 250       0.234  10.608   4.947  0.00  0.00      CHNA  
ATOM   3951  CB  GLN C 250      -1.531  10.663   6.127  0.00  0.00      CHNA  
ATOM   3952  HB1 GLN C 250      -1.014  10.918   7.096  0.00  0.00      CHNA  
ATOM   3953  HB2 GLN C 250      -2.445  11.234   6.136  0.00  0.00      CHNA  
ATOM   3954  CG  GLN C 250      -2.024   9.194   5.951  0.00  0.00      CHNA  
ATOM   3955  HG1 GLN C 250      -2.789   8.926   6.754  0.00  0.00      CHNA  
ATOM   3956  HG2 GLN C 250      -2.629   9.158   4.986  0.00  0.00      CHNA  
ATOM   3957  CD  GLN C 250      -0.940   8.180   5.997  0.00  0.00      CHNA  
ATOM   3958  OE1 GLN C 250       0.220   8.398   6.378  0.00  0.00      CHNA  
ATOM   3959  NE2 GLN C 250      -1.335   6.943   5.581  0.00  0.00      CHNA  
ATOM   3960 HE21 GLN C 250      -0.855   6.153   5.764  0.00  0.00      CHNA  
ATOM   3961 HE22 GLN C 250      -2.316   6.835   5.378  0.00  0.00      CHNA  
ATOM   3962  C   GLN C 250      -1.280  10.767   3.583  0.00  0.00      CHNA  
ATOM   3963  O   GLN C 250      -0.939   9.759   2.994  0.00  0.00      CHNA  
ATOM   3964  N   ILE C 251      -2.220  11.619   3.043  0.00  0.00      CHNA  
ATOM   3965  HN  ILE C 251      -2.521  12.441   3.523  0.00  0.00      CHNA  
ATOM   3966  CA  ILE C 251      -2.787  11.352   1.678  0.00  0.00      CHNA  
ATOM   3967  HA  ILE C 251      -2.987  10.279   1.765  0.00  0.00      CHNA  
ATOM   3968  CB  ILE C 251      -3.978  12.178   1.417  0.00  0.00      CHNA  
ATOM   3969  HB  ILE C 251      -4.602  12.285   2.342  0.00  0.00      CHNA  
ATOM   3970  CG2 ILE C 251      -3.555  13.670   1.028  0.00  0.00      CHNA  
ATOM   3971 HG21 ILE C 251      -3.009  14.128   1.852  0.00  0.00      CHNA  
ATOM   3972 HG22 ILE C 251      -2.922  13.770   0.075  0.00  0.00      CHNA  
ATOM   3973 HG23 ILE C 251      -4.396  14.238   0.813  0.00  0.00      CHNA  
ATOM   3974  CG1 ILE C 251      -4.842  11.458   0.392  0.00  0.00      CHNA  
ATOM   3975 HG11 ILE C 251      -5.801  12.040   0.095  0.00  0.00      CHNA  
ATOM   3976 HG12 ILE C 251      -4.185  11.181  -0.521  0.00  0.00      CHNA  
ATOM   3977  CD  ILE C 251      -5.415  10.167   0.893  0.00  0.00      CHNA  
ATOM   3978  HD1 ILE C 251      -6.107   9.679   0.168  0.00  0.00      CHNA  
ATOM   3979  HD2 ILE C 251      -4.563   9.416   0.969  0.00  0.00      CHNA  
ATOM   3980  HD3 ILE C 251      -5.928  10.247   1.855  0.00  0.00      CHNA  
ATOM   3981  C   ILE C 251      -1.785  11.285   0.558  0.00  0.00      CHNA  
ATOM   3982  O   ILE C 251      -1.929  10.388  -0.232  0.00  0.00      CHNA  
ATOM   3983  N   PHE C 252      -0.809  12.194   0.605  0.00  0.00      CHNA  
ATOM   3984  HN  PHE C 252      -0.738  12.791   1.423  0.00  0.00      CHNA  
ATOM   3985  CA  PHE C 252       0.240  12.240  -0.329  0.00  0.00      CHNA  
ATOM   3986  HA  PHE C 252      -0.238  12.279  -1.286  0.00  0.00      CHNA  
ATOM   3987  CB  PHE C 252       1.169  13.457  -0.018  0.00  0.00      CHNA  
ATOM   3988  HB1 PHE C 252       1.144  13.742   1.059  0.00  0.00      CHNA  
ATOM   3989  HB2 PHE C 252       2.265  13.234  -0.242  0.00  0.00      CHNA  
ATOM   3990  CG  PHE C 252       0.644  14.651  -0.860  0.00  0.00      CHNA  
ATOM   3991  CD1 PHE C 252       1.176  14.774  -2.118  0.00  0.00      CHNA  
ATOM   3992  HD1 PHE C 252       1.997  14.266  -2.351  0.00  0.00      CHNA  
ATOM   3993  CE1 PHE C 252       0.937  15.849  -2.959  0.00  0.00      CHNA  
ATOM   3994  HE1 PHE C 252       1.561  15.917  -3.807  0.00  0.00      CHNA  
ATOM   3995  CZ  PHE C 252       0.165  16.941  -2.460  0.00  0.00      CHNA  
ATOM   3996  HZ  PHE C 252       0.003  17.885  -3.014  0.00  0.00      CHNA  
ATOM   3997  CD2 PHE C 252      -0.172  15.665  -0.415  0.00  0.00      CHNA  
ATOM   3998  HD2 PHE C 252      -0.710  15.623   0.538  0.00  0.00      CHNA  
ATOM   3999  CE2 PHE C 252      -0.357  16.843  -1.163  0.00  0.00      CHNA  
ATOM   4000  HE2 PHE C 252      -0.960  17.668  -0.868  0.00  0.00      CHNA  
ATOM   4001  C   PHE C 252       1.114  10.976  -0.332  0.00  0.00      CHNA  
ATOM   4002  O   PHE C 252       1.356  10.280  -1.341  0.00  0.00      CHNA  
ATOM   4003  N   PHE C 253       1.638  10.643   0.908  0.00  0.00      CHNA  
ATOM   4004  HN  PHE C 253       1.472  11.252   1.712  0.00  0.00      CHNA  
ATOM   4005  CA  PHE C 253       2.387   9.434   1.174  0.00  0.00      CHNA  
ATOM   4006  HA  PHE C 253       3.196   9.501   0.470  0.00  0.00      CHNA  
ATOM   4007  CB  PHE C 253       2.831   9.532   2.673  0.00  0.00      CHNA  
ATOM   4008  HB1 PHE C 253       3.133  10.582   2.831  0.00  0.00      CHNA  
ATOM   4009  HB2 PHE C 253       2.016   9.271   3.402  0.00  0.00      CHNA  
ATOM   4010  CG  PHE C 253       4.097   8.705   2.948  0.00  0.00      CHNA  
ATOM   4011  CD1 PHE C 253       5.369   9.218   2.779  0.00  0.00      CHNA  
ATOM   4012  HD1 PHE C 253       5.491  10.269   2.493  0.00  0.00      CHNA  
ATOM   4013  CE1 PHE C 253       6.497   8.512   3.071  0.00  0.00      CHNA  
ATOM   4014  HE1 PHE C 253       7.428   9.001   2.905  0.00  0.00      CHNA  
ATOM   4015  CZ  PHE C 253       6.436   7.185   3.478  0.00  0.00      CHNA  
ATOM   4016  HZ  PHE C 253       7.231   6.523   3.795  0.00  0.00      CHNA  
ATOM   4017  CD2 PHE C 253       3.941   7.400   3.453  0.00  0.00      CHNA  
ATOM   4018  HD2 PHE C 253       2.963   6.945   3.517  0.00  0.00      CHNA  
ATOM   4019  CE2 PHE C 253       5.098   6.590   3.665  0.00  0.00      CHNA  
ATOM   4020  HE2 PHE C 253       5.092   5.627   4.110  0.00  0.00      CHNA  
ATOM   4021  C   PHE C 253       1.758   8.119   0.889  0.00  0.00      CHNA  
ATOM   4022  O   PHE C 253       2.376   7.225   0.374  0.00  0.00      CHNA  
ATOM   4023  N   THR C 254       0.487   7.971   1.294  0.00  0.00      CHNA  
ATOM   4024  HN  THR C 254       0.057   8.603   1.993  0.00  0.00      CHNA  
ATOM   4025  CA  THR C 254      -0.259   6.663   1.172  0.00  0.00      CHNA  
ATOM   4026  HA  THR C 254       0.392   5.919   1.526  0.00  0.00      CHNA  
ATOM   4027  CB  THR C 254      -1.509   6.500   1.931  0.00  0.00      CHNA  
ATOM   4028  HB  THR C 254      -1.454   6.785   3.022  0.00  0.00      CHNA  
ATOM   4029  OG1 THR C 254      -1.840   5.119   1.912  0.00  0.00      CHNA  
ATOM   4030  HG1 THR C 254      -2.462   5.039   2.651  0.00  0.00      CHNA  
ATOM   4031  CG2 THR C 254      -2.728   7.303   1.387  0.00  0.00      CHNA  
ATOM   4032 HG21 THR C 254      -3.319   6.915   0.538  0.00  0.00      CHNA  
ATOM   4033 HG22 THR C 254      -3.402   7.271   2.252  0.00  0.00      CHNA  
ATOM   4034 HG23 THR C 254      -2.448   8.322   1.198  0.00  0.00      CHNA  
ATOM   4035  C   THR C 254      -0.478   6.533  -0.325  0.00  0.00      CHNA  
ATOM   4036  O   THR C 254      -0.236   5.419  -0.797  0.00  0.00      CHNA  
ATOM   4037  N   LEU C 255      -0.848   7.500  -1.126  0.00  0.00      CHNA  
ATOM   4038  HN  LEU C 255      -1.158   8.392  -0.818  0.00  0.00      CHNA  
ATOM   4039  CA  LEU C 255      -1.068   7.295  -2.555  0.00  0.00      CHNA  
ATOM   4040  HA  LEU C 255      -1.617   6.348  -2.666  0.00  0.00      CHNA  
ATOM   4041  CB  LEU C 255      -2.067   8.462  -2.966  0.00  0.00      CHNA  
ATOM   4042  HB1 LEU C 255      -1.563   9.406  -3.073  0.00  0.00      CHNA  
ATOM   4043  HB2 LEU C 255      -2.288   8.194  -4.056  0.00  0.00      CHNA  
ATOM   4044  CG  LEU C 255      -3.461   8.422  -2.317  0.00  0.00      CHNA  
ATOM   4045  HG  LEU C 255      -3.464   8.570  -1.202  0.00  0.00      CHNA  
ATOM   4046  CD1 LEU C 255      -4.274   7.147  -2.753  0.00  0.00      CHNA  
ATOM   4047 HD11 LEU C 255      -5.379   7.263  -2.506  0.00  0.00      CHNA  
ATOM   4048 HD12 LEU C 255      -4.251   7.045  -3.890  0.00  0.00      CHNA  
ATOM   4049 HD13 LEU C 255      -3.822   6.284  -2.232  0.00  0.00      CHNA  
ATOM   4050  CD2 LEU C 255      -4.265   9.596  -2.892  0.00  0.00      CHNA  
ATOM   4051 HD21 LEU C 255      -4.356   9.518  -3.955  0.00  0.00      CHNA  
ATOM   4052 HD22 LEU C 255      -5.270   9.658  -2.415  0.00  0.00      CHNA  
ATOM   4053 HD23 LEU C 255      -3.630  10.549  -2.688  0.00  0.00      CHNA  
ATOM   4054  C   LEU C 255       0.180   7.252  -3.514  0.00  0.00      CHNA  
ATOM   4055  O   LEU C 255       0.043   6.811  -4.645  0.00  0.00      CHNA  
ATOM   4056  N   SER C 256       1.311   7.798  -3.088  0.00  0.00      CHNA  
ATOM   4057  HN  SER C 256       1.408   8.131  -2.115  0.00  0.00      CHNA  
ATOM   4058  CA  SER C 256       2.554   7.783  -3.960  0.00  0.00      CHNA  
ATOM   4059  HA  SER C 256       3.361   8.048  -3.271  0.00  0.00      CHNA  
ATOM   4060  CB  SER C 256       2.957   6.525  -4.674  0.00  0.00      CHNA  
ATOM   4061  HB1 SER C 256       2.218   6.257  -5.504  0.00  0.00      CHNA  
ATOM   4062  HB2 SER C 256       3.953   6.741  -5.112  0.00  0.00      CHNA  
ATOM   4063  OG  SER C 256       3.118   5.483  -3.795  0.00  0.00      CHNA  
ATOM   4064  HG1 SER C 256       3.439   4.757  -4.404  0.00  0.00      CHNA  
ATOM   4065  C   SER C 256       2.595   8.964  -4.881  0.00  0.00      CHNA  
ATOM   4066  O   SER C 256       3.277   8.850  -5.952  0.00  0.00      CHNA  
ATOM   4067  N   LEU C 257       2.022  10.142  -4.490  0.00  0.00      CHNA  
ATOM   4068  HN  LEU C 257       1.489  10.160  -3.664  0.00  0.00      CHNA  
ATOM   4069  CA  LEU C 257       2.110  11.363  -5.204  0.00  0.00      CHNA  
ATOM   4070  HA  LEU C 257       2.115  11.163  -6.240  0.00  0.00      CHNA  
ATOM   4071  CB  LEU C 257       0.868  12.376  -4.992  0.00  0.00      CHNA  
ATOM   4072  HB1 LEU C 257       0.910  12.722  -3.996  0.00  0.00      CHNA  
ATOM   4073  HB2 LEU C 257       1.072  13.195  -5.722  0.00  0.00      CHNA  
ATOM   4074  CG  LEU C 257      -0.551  11.689  -5.223  0.00  0.00      CHNA  
ATOM   4075  HG  LEU C 257      -0.545  10.670  -4.675  0.00  0.00      CHNA  
ATOM   4076  CD1 LEU C 257      -0.929  11.687  -6.659  0.00  0.00      CHNA  
ATOM   4077 HD11 LEU C 257      -2.009  11.490  -6.816  0.00  0.00      CHNA  
ATOM   4078 HD12 LEU C 257      -0.779  12.686  -7.069  0.00  0.00      CHNA  
ATOM   4079 HD13 LEU C 257      -0.322  10.872  -7.203  0.00  0.00      CHNA  
ATOM   4080  CD2 LEU C 257      -1.606  12.486  -4.505  0.00  0.00      CHNA  
ATOM   4081 HD21 LEU C 257      -1.475  12.348  -3.420  0.00  0.00      CHNA  
ATOM   4082 HD22 LEU C 257      -1.487  13.581  -4.779  0.00  0.00      CHNA  
ATOM   4083 HD23 LEU C 257      -2.584  12.215  -4.824  0.00  0.00      CHNA  
ATOM   4084  C   LEU C 257       3.344  12.201  -4.802  0.00  0.00      CHNA  
ATOM   4085  O   LEU C 257       3.849  12.127  -3.689  0.00  0.00      CHNA  
ATOM   4086  N   GLY C 258       3.913  13.013  -5.711  0.00  0.00      CHNA  
ATOM   4087  HN  GLY C 258       3.469  13.175  -6.567  0.00  0.00      CHNA  
ATOM   4088  CA  GLY C 258       5.110  13.789  -5.401  0.00  0.00      CHNA  
ATOM   4089  HA1 GLY C 258       5.110  14.276  -4.430  0.00  0.00      CHNA  
ATOM   4090  HA2 GLY C 258       5.151  14.563  -6.149  0.00  0.00      CHNA  
ATOM   4091  C   GLY C 258       6.379  13.010  -5.527  0.00  0.00      CHNA  
ATOM   4092  O   GLY C 258       7.431  13.545  -5.199  0.00  0.00      CHNA  
ATOM   4093  N   PHE C 259       6.362  11.702  -5.947  0.00  0.00      CHNA  
ATOM   4094  HN  PHE C 259       5.520  11.329  -6.234  0.00  0.00      CHNA  
ATOM   4095  CA  PHE C 259       7.475  10.831  -5.893  0.00  0.00      CHNA  
ATOM   4096  HA  PHE C 259       8.347  11.185  -5.339  0.00  0.00      CHNA  
ATOM   4097  CB  PHE C 259       7.000   9.592  -5.001  0.00  0.00      CHNA  
ATOM   4098  HB1 PHE C 259       6.070   9.227  -5.400  0.00  0.00      CHNA  
ATOM   4099  HB2 PHE C 259       7.755   8.762  -5.165  0.00  0.00      CHNA  
ATOM   4100  CG  PHE C 259       6.982   9.800  -3.538  0.00  0.00      CHNA  
ATOM   4101  CD1 PHE C 259       5.712  10.017  -2.916  0.00  0.00      CHNA  
ATOM   4102  HD1 PHE C 259       4.757  10.061  -3.434  0.00  0.00      CHNA  
ATOM   4103  CE1 PHE C 259       5.716  10.140  -1.516  0.00  0.00      CHNA  
ATOM   4104  HE1 PHE C 259       4.728  10.199  -1.022  0.00  0.00      CHNA  
ATOM   4105  CZ  PHE C 259       6.922  10.178  -0.790  0.00  0.00      CHNA  
ATOM   4106  HZ  PHE C 259       6.904  10.371   0.221  0.00  0.00      CHNA  
ATOM   4107  CD2 PHE C 259       8.171   9.892  -2.803  0.00  0.00      CHNA  
ATOM   4108  HD2 PHE C 259       9.125   9.806  -3.358  0.00  0.00      CHNA  
ATOM   4109  CE2 PHE C 259       8.183  10.122  -1.411  0.00  0.00      CHNA  
ATOM   4110  HE2 PHE C 259       9.138  10.286  -0.848  0.00  0.00      CHNA  
ATOM   4111  C   PHE C 259       7.986  10.464  -7.323  0.00  0.00      CHNA  
ATOM   4112  O   PHE C 259       8.872   9.584  -7.482  0.00  0.00      CHNA  
ATOM   4113  N   GLY C 260       7.554  11.191  -8.420  0.00  0.00      CHNA  
ATOM   4114  HN  GLY C 260       6.892  11.905  -8.327  0.00  0.00      CHNA  
ATOM   4115  CA  GLY C 260       8.037  10.904  -9.811  0.00  0.00      CHNA  
ATOM   4116  HA1 GLY C 260       9.059  10.593  -9.806  0.00  0.00      CHNA  
ATOM   4117  HA2 GLY C 260       7.896  11.869 -10.272  0.00  0.00      CHNA  
ATOM   4118  C   GLY C 260       7.458   9.763 -10.487  0.00  0.00      CHNA  
ATOM   4119  O   GLY C 260       7.984   9.362 -11.491  0.00  0.00      CHNA  
ATOM   4120  N   ALA C 261       6.369   9.230 -10.024  0.00  0.00      CHNA  
ATOM   4121  HN  ALA C 261       5.953   9.816  -9.291  0.00  0.00      CHNA  
ATOM   4122  CA  ALA C 261       5.973   7.887 -10.211  0.00  0.00      CHNA  
ATOM   4123  HA  ALA C 261       6.681   7.376 -10.890  0.00  0.00      CHNA  
ATOM   4124  CB  ALA C 261       5.843   7.169  -8.814  0.00  0.00      CHNA  
ATOM   4125  HB1 ALA C 261       6.783   7.140  -8.335  0.00  0.00      CHNA  
ATOM   4126  HB2 ALA C 261       5.141   7.684  -8.110  0.00  0.00      CHNA  
ATOM   4127  HB3 ALA C 261       5.492   6.214  -8.887  0.00  0.00      CHNA  
ATOM   4128  C   ALA C 261       4.638   7.869 -10.941  0.00  0.00      CHNA  
ATOM   4129  O   ALA C 261       4.354   7.064 -11.815  0.00  0.00      CHNA  
ATOM   4130  N   ILE C 262       3.688   8.752 -10.695  0.00  0.00      CHNA  
ATOM   4131  HN  ILE C 262       3.913   9.471 -10.070  0.00  0.00      CHNA  
ATOM   4132  CA  ILE C 262       2.354   8.749 -11.291  0.00  0.00      CHNA  
ATOM   4133  HA  ILE C 262       1.987   7.757 -11.189  0.00  0.00      CHNA  
ATOM   4134  CB  ILE C 262       1.363   9.616 -10.495  0.00  0.00      CHNA  
ATOM   4135  HB  ILE C 262       1.732  10.646 -10.437  0.00  0.00      CHNA  
ATOM   4136  CG2 ILE C 262      -0.041   9.614 -11.235  0.00  0.00      CHNA  
ATOM   4137 HG21 ILE C 262      -0.394   8.551 -11.177  0.00  0.00      CHNA  
ATOM   4138 HG22 ILE C 262      -0.636  10.297 -10.555  0.00  0.00      CHNA  
ATOM   4139 HG23 ILE C 262      -0.068   9.956 -12.330  0.00  0.00      CHNA  
ATOM   4140  CG1 ILE C 262       1.301   9.030  -9.036  0.00  0.00      CHNA  
ATOM   4141 HG11 ILE C 262       2.317   9.048  -8.588  0.00  0.00      CHNA  
ATOM   4142 HG12 ILE C 262       0.672   9.697  -8.424  0.00  0.00      CHNA  
ATOM   4143  CD  ILE C 262       0.774   7.630  -8.887  0.00  0.00      CHNA  
ATOM   4144  HD1 ILE C 262      -0.281   7.527  -9.029  0.00  0.00      CHNA  
ATOM   4145  HD2 ILE C 262       1.197   6.834  -9.651  0.00  0.00      CHNA  
ATOM   4146  HD3 ILE C 262       0.937   7.282  -7.799  0.00  0.00      CHNA  
ATOM   4147  C   ILE C 262       2.426   9.056 -12.781  0.00  0.00      CHNA  
ATOM   4148  O   ILE C 262       1.844   8.449 -13.680  0.00  0.00      CHNA  
ATOM   4149  N   ILE C 263       3.319  10.008 -13.102  0.00  0.00      CHNA  
ATOM   4150  HN  ILE C 263       3.769  10.652 -12.534  0.00  0.00      CHNA  
ATOM   4151  CA  ILE C 263       3.664  10.398 -14.399  0.00  0.00      CHNA  
ATOM   4152  HA  ILE C 263       2.743  10.633 -14.955  0.00  0.00      CHNA  
ATOM   4153  CB  ILE C 263       4.520  11.771 -14.260  0.00  0.00      CHNA  
ATOM   4154  HB  ILE C 263       3.942  12.486 -13.580  0.00  0.00      CHNA  
ATOM   4155  CG2 ILE C 263       5.933  11.486 -13.559  0.00  0.00      CHNA  
ATOM   4156 HG21 ILE C 263       5.796  10.843 -12.743  0.00  0.00      CHNA  
ATOM   4157 HG22 ILE C 263       6.535  10.829 -14.261  0.00  0.00      CHNA  
ATOM   4158 HG23 ILE C 263       6.479  12.405 -13.298  0.00  0.00      CHNA  
ATOM   4159  CG1 ILE C 263       4.785  12.421 -15.579  0.00  0.00      CHNA  
ATOM   4160 HG11 ILE C 263       5.354  13.306 -15.358  0.00  0.00      CHNA  
ATOM   4161 HG12 ILE C 263       5.501  11.869 -16.229  0.00  0.00      CHNA  
ATOM   4162  CD  ILE C 263       3.474  12.879 -16.311  0.00  0.00      CHNA  
ATOM   4163  HD1 ILE C 263       2.835  13.424 -15.528  0.00  0.00      CHNA  
ATOM   4164  HD2 ILE C 263       3.711  13.637 -17.148  0.00  0.00      CHNA  
ATOM   4165  HD3 ILE C 263       2.975  11.945 -16.694  0.00  0.00      CHNA  
ATOM   4166  C   ILE C 263       4.372   9.295 -15.175  0.00  0.00      CHNA  
ATOM   4167  O   ILE C 263       4.186   9.205 -16.372  0.00  0.00      CHNA  
ATOM   4168  N   THR C 264       5.180   8.373 -14.503  0.00  0.00      CHNA  
ATOM   4169  HN  THR C 264       5.109   8.537 -13.560  0.00  0.00      CHNA  
ATOM   4170  CA  THR C 264       5.862   7.328 -15.189  0.00  0.00      CHNA  
ATOM   4171  HA  THR C 264       6.442   7.796 -15.938  0.00  0.00      CHNA  
ATOM   4172  CB  THR C 264       6.922   6.556 -14.387  0.00  0.00      CHNA  
ATOM   4173  HB  THR C 264       6.504   6.324 -13.383  0.00  0.00      CHNA  
ATOM   4174  OG1 THR C 264       8.002   7.452 -14.188  0.00  0.00      CHNA  
ATOM   4175  HG1 THR C 264       8.172   7.615 -13.270  0.00  0.00      CHNA  
ATOM   4176  CG2 THR C 264       7.601   5.346 -15.048  0.00  0.00      CHNA  
ATOM   4177 HG21 THR C 264       8.362   5.695 -15.747  0.00  0.00      CHNA  
ATOM   4178 HG22 THR C 264       8.205   4.696 -14.380  0.00  0.00      CHNA  
ATOM   4179 HG23 THR C 264       6.884   4.648 -15.557  0.00  0.00      CHNA  
ATOM   4180  C   THR C 264       4.789   6.412 -15.866  0.00  0.00      CHNA  
ATOM   4181  O   THR C 264       4.984   5.919 -16.965  0.00  0.00      CHNA  
ATOM   4182  N   TYR C 265       3.712   5.969 -15.121  0.00  0.00      CHNA  
ATOM   4183  HN  TYR C 265       3.839   6.088 -14.153  0.00  0.00      CHNA  
ATOM   4184  CA  TYR C 265       2.578   5.235 -15.519  0.00  0.00      CHNA  
ATOM   4185  HA  TYR C 265       2.912   4.281 -15.968  0.00  0.00      CHNA  
ATOM   4186  CB  TYR C 265       1.572   4.950 -14.421  0.00  0.00      CHNA  
ATOM   4187  HB1 TYR C 265       1.089   5.868 -14.032  0.00  0.00      CHNA  
ATOM   4188  HB2 TYR C 265       0.784   4.363 -14.786  0.00  0.00      CHNA  
ATOM   4189  CG  TYR C 265       2.230   4.072 -13.335  0.00  0.00      CHNA  
ATOM   4190  CD1 TYR C 265       2.415   4.686 -12.110  0.00  0.00      CHNA  
ATOM   4191  HD1 TYR C 265       2.121   5.689 -11.870  0.00  0.00      CHNA  
ATOM   4192  CE1 TYR C 265       3.040   3.979 -11.058  0.00  0.00      CHNA  
ATOM   4193  HE1 TYR C 265       3.152   4.356 -10.044  0.00  0.00      CHNA  
ATOM   4194  CZ  TYR C 265       3.614   2.712 -11.410  0.00  0.00      CHNA  
ATOM   4195  OH  TYR C 265       4.375   2.024 -10.403  0.00  0.00      CHNA  
ATOM   4196  HH  TYR C 265       4.546   1.144 -10.714  0.00  0.00      CHNA  
ATOM   4197  CD2 TYR C 265       2.659   2.798 -13.574  0.00  0.00      CHNA  
ATOM   4198  HD2 TYR C 265       2.458   2.349 -14.524  0.00  0.00      CHNA  
ATOM   4199  CE2 TYR C 265       3.470   2.120 -12.676  0.00  0.00      CHNA  
ATOM   4200  HE2 TYR C 265       3.908   1.147 -12.876  0.00  0.00      CHNA  
ATOM   4201  C   TYR C 265       1.855   6.038 -16.632  0.00  0.00      CHNA  
ATOM   4202  O   TYR C 265       1.580   5.527 -17.713  0.00  0.00      CHNA  
ATOM   4203  N   ALA C 266       1.636   7.413 -16.496  0.00  0.00      CHNA  
ATOM   4204  HN  ALA C 266       1.781   7.918 -15.714  0.00  0.00      CHNA  
ATOM   4205  CA  ALA C 266       0.869   8.236 -17.368  0.00  0.00      CHNA  
ATOM   4206  HA  ALA C 266      -0.176   7.884 -17.466  0.00  0.00      CHNA  
ATOM   4207  CB  ALA C 266       0.827   9.624 -16.715  0.00  0.00      CHNA  
ATOM   4208  HB1 ALA C 266       1.847  10.073 -16.736  0.00  0.00      CHNA  
ATOM   4209  HB2 ALA C 266       0.243  10.319 -17.273  0.00  0.00      CHNA  
ATOM   4210  HB3 ALA C 266       0.460   9.641 -15.734  0.00  0.00      CHNA  
ATOM   4211  C   ALA C 266       1.453   8.494 -18.793  0.00  0.00      CHNA  
ATOM   4212  O   ALA C 266       0.823   8.804 -19.826  0.00  0.00      CHNA  
ATOM   4213  N   SER C 267       2.827   8.258 -18.848  0.00  0.00      CHNA  
ATOM   4214  HN  SER C 267       3.336   8.340 -18.003  0.00  0.00      CHNA  
ATOM   4215  CA  SER C 267       3.635   8.457 -19.993  0.00  0.00      CHNA  
ATOM   4216  HA  SER C 267       3.387   9.378 -20.348  0.00  0.00      CHNA  
ATOM   4217  CB  SER C 267       5.154   8.276 -19.673  0.00  0.00      CHNA  
ATOM   4218  HB1 SER C 267       5.435   8.800 -18.726  0.00  0.00      CHNA  
ATOM   4219  HB2 SER C 267       5.367   7.276 -19.407  0.00  0.00      CHNA  
ATOM   4220  OG  SER C 267       6.036   8.844 -20.639  0.00  0.00      CHNA  
ATOM   4221  HG1 SER C 267       6.957   8.485 -20.481  0.00  0.00      CHNA  
ATOM   4222  C   SER C 267       3.227   7.708 -21.256  0.00  0.00      CHNA  
ATOM   4223  O   SER C 267       3.331   8.264 -22.326  0.00  0.00      CHNA  
ATOM   4224  N   TYR C 268       2.748   6.400 -21.205  0.00  0.00      CHNA  
ATOM   4225  HN  TYR C 268       2.386   6.055 -20.358  0.00  0.00      CHNA  
ATOM   4226  CA  TYR C 268       2.616   5.552 -22.342  0.00  0.00      CHNA  
ATOM   4227  HA  TYR C 268       2.996   6.030 -23.207  0.00  0.00      CHNA  
ATOM   4228  CB  TYR C 268       3.409   4.222 -22.208  0.00  0.00      CHNA  
ATOM   4229  HB1 TYR C 268       3.220   3.436 -23.027  0.00  0.00      CHNA  
ATOM   4230  HB2 TYR C 268       4.460   4.590 -22.397  0.00  0.00      CHNA  
ATOM   4231  CG  TYR C 268       3.354   3.480 -20.907  0.00  0.00      CHNA  
ATOM   4232  CD1 TYR C 268       4.141   4.019 -19.865  0.00  0.00      CHNA  
ATOM   4233  HD1 TYR C 268       4.742   4.922 -19.970  0.00  0.00      CHNA  
ATOM   4234  CE1 TYR C 268       4.148   3.307 -18.658  0.00  0.00      CHNA  
ATOM   4235  HE1 TYR C 268       4.849   3.578 -17.871  0.00  0.00      CHNA  
ATOM   4236  CZ  TYR C 268       3.372   2.194 -18.413  0.00  0.00      CHNA  
ATOM   4237  OH  TYR C 268       3.328   1.373 -17.224  0.00  0.00      CHNA  
ATOM   4238  HH  TYR C 268       2.570   0.783 -17.217  0.00  0.00      CHNA  
ATOM   4239  CD2 TYR C 268       2.613   2.354 -20.624  0.00  0.00      CHNA  
ATOM   4240  HD2 TYR C 268       1.934   1.911 -21.323  0.00  0.00      CHNA  
ATOM   4241  CE2 TYR C 268       2.607   1.699 -19.427  0.00  0.00      CHNA  
ATOM   4242  HE2 TYR C 268       1.950   0.847 -19.232  0.00  0.00      CHNA  
ATOM   4243  C   TYR C 268       1.143   5.303 -22.696  0.00  0.00      CHNA  
ATOM   4244  O   TYR C 268       0.859   4.535 -23.654  0.00  0.00      CHNA  
ATOM   4245  N   VAL C 269       0.186   5.860 -21.911  0.00  0.00      CHNA  
ATOM   4246  HN  VAL C 269       0.438   6.514 -21.197  0.00  0.00      CHNA  
ATOM   4247  CA  VAL C 269      -1.253   5.711 -21.981  0.00  0.00      CHNA  
ATOM   4248  HA  VAL C 269      -1.451   4.644 -21.887  0.00  0.00      CHNA  
ATOM   4249  CB  VAL C 269      -1.927   6.596 -20.895  0.00  0.00      CHNA  
ATOM   4250  HB  VAL C 269      -1.752   7.676 -21.203  0.00  0.00      CHNA  
ATOM   4251  CG1 VAL C 269      -3.490   6.408 -20.819  0.00  0.00      CHNA  
ATOM   4252 HG11 VAL C 269      -4.031   7.228 -20.326  0.00  0.00      CHNA  
ATOM   4253 HG12 VAL C 269      -3.956   6.222 -21.803  0.00  0.00      CHNA  
ATOM   4254 HG13 VAL C 269      -3.704   5.573 -20.178  0.00  0.00      CHNA  
ATOM   4255  CG2 VAL C 269      -1.231   6.357 -19.553  0.00  0.00      CHNA  
ATOM   4256 HG21 VAL C 269      -1.736   7.058 -18.864  0.00  0.00      CHNA  
ATOM   4257 HG22 VAL C 269      -1.391   5.303 -19.190  0.00  0.00      CHNA  
ATOM   4258 HG23 VAL C 269      -0.150   6.521 -19.552  0.00  0.00      CHNA  
ATOM   4259  C   VAL C 269      -1.861   6.171 -23.314  0.00  0.00      CHNA  
ATOM   4260  O   VAL C 269      -1.537   7.233 -23.823  0.00  0.00      CHNA  
ATOM   4261  N   ARG C 270      -2.752   5.329 -23.926  0.00  0.00      CHNA  
ATOM   4262  HN  ARG C 270      -3.124   4.467 -23.590  0.00  0.00      CHNA  
ATOM   4263  CA  ARG C 270      -3.417   5.793 -25.150  0.00  0.00      CHNA  
ATOM   4264  HA  ARG C 270      -2.683   6.278 -25.758  0.00  0.00      CHNA  
ATOM   4265  CB  ARG C 270      -4.209   4.667 -25.906  0.00  0.00      CHNA  
ATOM   4266  HB1 ARG C 270      -3.854   3.711 -25.396  0.00  0.00      CHNA  
ATOM   4267  HB2 ARG C 270      -5.278   4.811 -25.590  0.00  0.00      CHNA  
ATOM   4268  CG  ARG C 270      -3.986   4.561 -27.425  0.00  0.00      CHNA  
ATOM   4269  HG1 ARG C 270      -4.315   5.502 -27.959  0.00  0.00      CHNA  
ATOM   4270  HG2 ARG C 270      -2.894   4.591 -27.651  0.00  0.00      CHNA  
ATOM   4271  CD  ARG C 270      -4.690   3.338 -28.028  0.00  0.00      CHNA  
ATOM   4272  HD1 ARG C 270      -4.304   3.271 -29.051  0.00  0.00      CHNA  
ATOM   4273  HD2 ARG C 270      -4.406   2.351 -27.576  0.00  0.00      CHNA  
ATOM   4274  NE  ARG C 270      -6.156   3.484 -28.124  0.00  0.00      CHNA  
ATOM   4275  HE  ARG C 270      -6.613   4.334 -27.865  0.00  0.00      CHNA  
ATOM   4276  CZ  ARG C 270      -6.943   2.813 -28.922  0.00  0.00      CHNA  
ATOM   4277  NH1 ARG C 270      -6.250   1.862 -29.564  0.00  0.00      CHNA  
ATOM   4278 HH11 ARG C 270      -6.774   1.333 -30.219  0.00  0.00      CHNA  
ATOM   4279 HH12 ARG C 270      -5.656   1.285 -28.971  0.00  0.00      CHNA  
ATOM   4280  NH2 ARG C 270      -8.132   3.140 -29.194  0.00  0.00      CHNA  
ATOM   4281 HH21 ARG C 270      -8.467   2.736 -30.013  0.00  0.00      CHNA  
ATOM   4282 HH22 ARG C 270      -8.559   3.891 -28.686  0.00  0.00      CHNA  
ATOM   4283  C   ARG C 270      -4.271   7.047 -24.948  0.00  0.00      CHNA  
ATOM   4284  O   ARG C 270      -4.833   7.275 -23.859  0.00  0.00      CHNA  
ATOM   4285  N   LYS C 271      -4.451   7.901 -25.965  0.00  0.00      CHNA  
ATOM   4286  HN  LYS C 271      -4.158   7.848 -26.947  0.00  0.00      CHNA  
ATOM   4287  CA  LYS C 271      -5.079   9.212 -25.727  0.00  0.00      CHNA  
ATOM   4288  HA  LYS C 271      -4.662   9.674 -24.819  0.00  0.00      CHNA  
ATOM   4289  CB  LYS C 271      -4.594  10.163 -26.804  0.00  0.00      CHNA  
ATOM   4290  HB1 LYS C 271      -4.853  11.217 -26.634  0.00  0.00      CHNA  
ATOM   4291  HB2 LYS C 271      -3.459  10.196 -26.730  0.00  0.00      CHNA  
ATOM   4292  CG  LYS C 271      -5.023   9.894 -28.252  0.00  0.00      CHNA  
ATOM   4293  HG1 LYS C 271      -5.016   8.786 -28.375  0.00  0.00      CHNA  
ATOM   4294  HG2 LYS C 271      -6.058  10.225 -28.411  0.00  0.00      CHNA  
ATOM   4295  CD  LYS C 271      -4.098  10.505 -29.332  0.00  0.00      CHNA  
ATOM   4296  HD1 LYS C 271      -4.179  11.646 -29.247  0.00  0.00      CHNA  
ATOM   4297  HD2 LYS C 271      -3.067  10.275 -29.122  0.00  0.00      CHNA  
ATOM   4298  CE  LYS C 271      -4.470  10.058 -30.699  0.00  0.00      CHNA  
ATOM   4299  HE1 LYS C 271      -5.606  10.150 -30.763  0.00  0.00      CHNA  
ATOM   4300  HE2 LYS C 271      -4.001  10.720 -31.412  0.00  0.00      CHNA  
ATOM   4301  NZ  LYS C 271      -3.961   8.678 -30.939  0.00  0.00      CHNA  
ATOM   4302  HZ1 LYS C 271      -4.163   8.033 -30.117  0.00  0.00      CHNA  
ATOM   4303  HZ2 LYS C 271      -4.435   8.209 -31.744  0.00  0.00      CHNA  
ATOM   4304  HZ3 LYS C 271      -2.876   8.797 -31.031  0.00  0.00      CHNA  
ATOM   4305  C   LYS C 271      -6.598   9.308 -25.637  0.00  0.00      CHNA  
ATOM   4306  O   LYS C 271      -7.196  10.313 -25.204  0.00  0.00      CHNA  
ATOM   4307  N   ASP C 272      -7.275   8.249 -26.006  0.00  0.00      CHNA  
ATOM   4308  HN  ASP C 272      -6.763   7.429 -26.297  0.00  0.00      CHNA  
ATOM   4309  CA  ASP C 272      -8.780   8.166 -26.000  0.00  0.00      CHNA  
ATOM   4310  HA  ASP C 272      -9.337   9.106 -25.981  0.00  0.00      CHNA  
ATOM   4311  CB  ASP C 272      -9.206   7.491 -27.323  0.00  0.00      CHNA  
ATOM   4312  HB1 ASP C 272     -10.330   7.503 -27.432  0.00  0.00      CHNA  
ATOM   4313  HB2 ASP C 272      -8.864   8.268 -28.104  0.00  0.00      CHNA  
ATOM   4314  CG  ASP C 272      -8.587   6.151 -27.692  0.00  0.00      CHNA  
ATOM   4315  OD1 ASP C 272      -9.357   5.296 -28.136  0.00  0.00      CHNA  
ATOM   4316  OD2 ASP C 272      -7.320   5.963 -27.590  0.00  0.00      CHNA  
ATOM   4317  C   ASP C 272      -9.259   7.379 -24.827  0.00  0.00      CHNA  
ATOM   4318  O   ASP C 272     -10.369   6.823 -24.891  0.00  0.00      CHNA  
ATOM   4319  N   GLN C 273      -8.356   7.224 -23.828  0.00  0.00      CHNA  
ATOM   4320  HN  GLN C 273      -7.463   7.702 -23.942  0.00  0.00      CHNA  
ATOM   4321  CA  GLN C 273      -8.612   6.423 -22.675  0.00  0.00      CHNA  
ATOM   4322  HA  GLN C 273      -9.396   5.738 -22.956  0.00  0.00      CHNA  
ATOM   4323  CB  GLN C 273      -7.340   5.654 -22.295  0.00  0.00      CHNA  
ATOM   4324  HB1 GLN C 273      -7.034   5.142 -23.205  0.00  0.00      CHNA  
ATOM   4325  HB2 GLN C 273      -6.567   6.406 -22.088  0.00  0.00      CHNA  
ATOM   4326  CG  GLN C 273      -7.394   4.567 -21.203  0.00  0.00      CHNA  
ATOM   4327  HG1 GLN C 273      -7.803   5.044 -20.255  0.00  0.00      CHNA  
ATOM   4328  HG2 GLN C 273      -8.126   3.780 -21.453  0.00  0.00      CHNA  
ATOM   4329  CD  GLN C 273      -6.029   4.050 -20.762  0.00  0.00      CHNA  
ATOM   4330  OE1 GLN C 273      -5.676   4.210 -19.598  0.00  0.00      CHNA  
ATOM   4331  NE2 GLN C 273      -5.142   3.377 -21.594  0.00  0.00      CHNA  
ATOM   4332 HE21 GLN C 273      -4.228   3.190 -21.180  0.00  0.00      CHNA  
ATOM   4333 HE22 GLN C 273      -5.370   3.166 -22.524  0.00  0.00      CHNA  
ATOM   4334  C   GLN C 273      -8.975   7.317 -21.448  0.00  0.00      CHNA  
ATOM   4335  O   GLN C 273      -8.196   8.217 -21.081  0.00  0.00      CHNA  
ATOM   4336  N   ASP C 274     -10.124   7.214 -20.905  0.00  0.00      CHNA  
ATOM   4337  HN  ASP C 274     -10.703   6.516 -21.329  0.00  0.00      CHNA  
ATOM   4338  CA  ASP C 274     -10.563   8.029 -19.814  0.00  0.00      CHNA  
ATOM   4339  HA  ASP C 274     -10.197   9.029 -20.020  0.00  0.00      CHNA  
ATOM   4340  CB  ASP C 274     -12.162   8.045 -19.839  0.00  0.00      CHNA  
ATOM   4341  HB1 ASP C 274     -12.555   8.629 -18.942  0.00  0.00      CHNA  
ATOM   4342  HB2 ASP C 274     -12.507   8.512 -20.721  0.00  0.00      CHNA  
ATOM   4343  CG  ASP C 274     -12.665   6.656 -19.826  0.00  0.00      CHNA  
ATOM   4344  OD1 ASP C 274     -12.899   6.086 -20.922  0.00  0.00      CHNA  
ATOM   4345  OD2 ASP C 274     -12.956   6.118 -18.714  0.00  0.00      CHNA  
ATOM   4346  C   ASP C 274     -10.029   7.597 -18.422  0.00  0.00      CHNA  
ATOM   4347  O   ASP C 274      -9.652   6.458 -18.207  0.00  0.00      CHNA  
ATOM   4348  N   ILE C 275      -9.937   8.579 -17.504  0.00  0.00      CHNA  
ATOM   4349  HN  ILE C 275     -10.378   9.491 -17.674  0.00  0.00      CHNA  
ATOM   4350  CA  ILE C 275      -8.987   8.562 -16.357  0.00  0.00      CHNA  
ATOM   4351  HA  ILE C 275      -8.653   7.501 -16.316  0.00  0.00      CHNA  
ATOM   4352  CB  ILE C 275      -7.824   9.502 -16.614  0.00  0.00      CHNA  
ATOM   4353  HB  ILE C 275      -7.237   9.471 -15.596  0.00  0.00      CHNA  
ATOM   4354  CG2 ILE C 275      -6.938   8.956 -17.786  0.00  0.00      CHNA  
ATOM   4355 HG21 ILE C 275      -6.611   7.853 -17.559  0.00  0.00      CHNA  
ATOM   4356 HG22 ILE C 275      -7.442   8.926 -18.720  0.00  0.00      CHNA  
ATOM   4357 HG23 ILE C 275      -5.995   9.581 -17.899  0.00  0.00      CHNA  
ATOM   4358  CG1 ILE C 275      -8.205  11.002 -16.698  0.00  0.00      CHNA  
ATOM   4359 HG11 ILE C 275      -8.550  11.306 -17.680  0.00  0.00      CHNA  
ATOM   4360 HG12 ILE C 275      -8.943  11.153 -15.959  0.00  0.00      CHNA  
ATOM   4361  CD  ILE C 275      -6.829  11.776 -16.428  0.00  0.00      CHNA  
ATOM   4362  HD1 ILE C 275      -6.447  11.408 -15.471  0.00  0.00      CHNA  
ATOM   4363  HD2 ILE C 275      -6.030  11.568 -17.114  0.00  0.00      CHNA  
ATOM   4364  HD3 ILE C 275      -7.162  12.882 -16.448  0.00  0.00      CHNA  
ATOM   4365  C   ILE C 275      -9.760   8.821 -15.116  0.00  0.00      CHNA  
ATOM   4366  O   ILE C 275      -9.261   8.422 -14.047  0.00  0.00      CHNA  
ATOM   4367  N   VAL C 276     -10.974   9.427 -15.105  0.00  0.00      CHNA  
ATOM   4368  HN  VAL C 276     -11.464   9.533 -15.955  0.00  0.00      CHNA  
ATOM   4369  CA  VAL C 276     -11.861   9.677 -13.971  0.00  0.00      CHNA  
ATOM   4370  HA  VAL C 276     -11.293  10.306 -13.285  0.00  0.00      CHNA  
ATOM   4371  CB  VAL C 276     -13.041  10.558 -14.487  0.00  0.00      CHNA  
ATOM   4372  HB  VAL C 276     -13.558  10.135 -15.394  0.00  0.00      CHNA  
ATOM   4373  CG1 VAL C 276     -14.064  10.716 -13.341  0.00  0.00      CHNA  
ATOM   4374 HG11 VAL C 276     -13.767  11.078 -12.319  0.00  0.00      CHNA  
ATOM   4375 HG12 VAL C 276     -14.830  11.347 -13.824  0.00  0.00      CHNA  
ATOM   4376 HG13 VAL C 276     -14.545   9.732 -13.145  0.00  0.00      CHNA  
ATOM   4377  CG2 VAL C 276     -12.569  12.019 -14.852  0.00  0.00      CHNA  
ATOM   4378 HG21 VAL C 276     -11.797  12.000 -15.676  0.00  0.00      CHNA  
ATOM   4379 HG22 VAL C 276     -13.523  12.618 -15.175  0.00  0.00      CHNA  
ATOM   4380 HG23 VAL C 276     -12.192  12.503 -13.928  0.00  0.00      CHNA  
ATOM   4381  C   VAL C 276     -12.345   8.402 -13.168  0.00  0.00      CHNA  
ATOM   4382  O   VAL C 276     -12.170   8.348 -11.930  0.00  0.00      CHNA  
ATOM   4383  N   LEU C 277     -12.815   7.324 -13.751  0.00  0.00      CHNA  
ATOM   4384  HN  LEU C 277     -13.002   7.408 -14.722  0.00  0.00      CHNA  
ATOM   4385  CA  LEU C 277     -13.212   6.080 -13.073  0.00  0.00      CHNA  
ATOM   4386  HA  LEU C 277     -13.807   6.251 -12.207  0.00  0.00      CHNA  
ATOM   4387  CB  LEU C 277     -14.037   5.195 -14.099  0.00  0.00      CHNA  
ATOM   4388  HB1 LEU C 277     -14.839   5.795 -14.507  0.00  0.00      CHNA  
ATOM   4389  HB2 LEU C 277     -13.326   4.913 -14.934  0.00  0.00      CHNA  
ATOM   4390  CG  LEU C 277     -14.641   3.962 -13.498  0.00  0.00      CHNA  
ATOM   4391  HG  LEU C 277     -13.867   3.166 -13.249  0.00  0.00      CHNA  
ATOM   4392  CD1 LEU C 277     -15.467   3.299 -14.548  0.00  0.00      CHNA  
ATOM   4393 HD11 LEU C 277     -15.630   2.262 -14.271  0.00  0.00      CHNA  
ATOM   4394 HD12 LEU C 277     -16.437   3.864 -14.651  0.00  0.00      CHNA  
ATOM   4395 HD13 LEU C 277     -14.952   3.504 -15.491  0.00  0.00      CHNA  
ATOM   4396  CD2 LEU C 277     -15.606   4.182 -12.310  0.00  0.00      CHNA  
ATOM   4397 HD21 LEU C 277     -16.504   4.637 -12.706  0.00  0.00      CHNA  
ATOM   4398 HD22 LEU C 277     -15.855   3.281 -11.697  0.00  0.00      CHNA  
ATOM   4399 HD23 LEU C 277     -15.115   4.751 -11.520  0.00  0.00      CHNA  
ATOM   4400  C   LEU C 277     -12.013   5.221 -12.644  0.00  0.00      CHNA  
ATOM   4401  O   LEU C 277     -12.001   4.453 -11.667  0.00  0.00      CHNA  
ATOM   4402  N   SER C 278     -10.964   5.256 -13.486  0.00  0.00      CHNA  
ATOM   4403  HN  SER C 278     -11.072   5.535 -14.397  0.00  0.00      CHNA  
ATOM   4404  CA  SER C 278      -9.706   4.633 -13.182  0.00  0.00      CHNA  
ATOM   4405  HA  SER C 278      -9.879   3.645 -12.872  0.00  0.00      CHNA  
ATOM   4406  CB  SER C 278      -8.805   4.760 -14.505  0.00  0.00      CHNA  
ATOM   4407  HB1 SER C 278      -8.557   5.850 -14.629  0.00  0.00      CHNA  
ATOM   4408  HB2 SER C 278      -7.830   4.197 -14.297  0.00  0.00      CHNA  
ATOM   4409  OG  SER C 278      -9.357   4.135 -15.638  0.00  0.00      CHNA  
ATOM   4410  HG1 SER C 278      -8.742   4.361 -16.352  0.00  0.00      CHNA  
ATOM   4411  C   SER C 278      -9.003   5.208 -11.962  0.00  0.00      CHNA  
ATOM   4412  O   SER C 278      -8.654   4.447 -11.056  0.00  0.00      CHNA  
ATOM   4413  N   GLY C 279      -8.803   6.531 -11.829  0.00  0.00      CHNA  
ATOM   4414  HN  GLY C 279      -8.983   7.200 -12.586  0.00  0.00      CHNA  
ATOM   4415  CA  GLY C 279      -8.196   7.118 -10.652  0.00  0.00      CHNA  
ATOM   4416  HA1 GLY C 279      -8.159   8.137 -10.851  0.00  0.00      CHNA  
ATOM   4417  HA2 GLY C 279      -7.259   6.696 -10.435  0.00  0.00      CHNA  
ATOM   4418  C   GLY C 279      -9.056   6.974  -9.403  0.00  0.00      CHNA  
ATOM   4419  O   GLY C 279      -8.540   6.612  -8.346  0.00  0.00      CHNA  
ATOM   4420  N   LEU C 280     -10.394   7.078  -9.589  0.00  0.00      CHNA  
ATOM   4421  HN  LEU C 280     -10.819   7.432 -10.414  0.00  0.00      CHNA  
ATOM   4422  CA  LEU C 280     -11.297   6.711  -8.522  0.00  0.00      CHNA  
ATOM   4423  HA  LEU C 280     -10.997   7.433  -7.708  0.00  0.00      CHNA  
ATOM   4424  CB  LEU C 280     -12.717   7.012  -8.964  0.00  0.00      CHNA  
ATOM   4425  HB1 LEU C 280     -12.821   8.048  -9.143  0.00  0.00      CHNA  
ATOM   4426  HB2 LEU C 280     -12.902   6.385  -9.866  0.00  0.00      CHNA  
ATOM   4427  CG  LEU C 280     -13.768   6.720  -7.861  0.00  0.00      CHNA  
ATOM   4428  HG  LEU C 280     -13.694   5.628  -7.590  0.00  0.00      CHNA  
ATOM   4429  CD1 LEU C 280     -15.232   6.977  -8.333  0.00  0.00      CHNA  
ATOM   4430 HD11 LEU C 280     -15.110   7.903  -8.987  0.00  0.00      CHNA  
ATOM   4431 HD12 LEU C 280     -15.600   6.096  -8.853  0.00  0.00      CHNA  
ATOM   4432 HD13 LEU C 280     -15.922   7.230  -7.591  0.00  0.00      CHNA  
ATOM   4433  CD2 LEU C 280     -13.625   7.595  -6.569  0.00  0.00      CHNA  
ATOM   4434 HD21 LEU C 280     -14.272   7.188  -5.792  0.00  0.00      CHNA  
ATOM   4435 HD22 LEU C 280     -12.547   7.423  -6.140  0.00  0.00      CHNA  
ATOM   4436 HD23 LEU C 280     -13.861   8.654  -6.776  0.00  0.00      CHNA  
ATOM   4437  C   LEU C 280     -11.187   5.216  -8.035  0.00  0.00      CHNA  
ATOM   4438  O   LEU C 280     -11.194   4.953  -6.873  0.00  0.00      CHNA  
ATOM   4439  N   THR C 281     -11.004   4.243  -8.943  0.00  0.00      CHNA  
ATOM   4440  HN  THR C 281     -11.089   4.455  -9.925  0.00  0.00      CHNA  
ATOM   4441  CA  THR C 281     -10.806   2.808  -8.653  0.00  0.00      CHNA  
ATOM   4442  HA  THR C 281     -11.554   2.533  -7.915  0.00  0.00      CHNA  
ATOM   4443  CB  THR C 281     -10.881   1.791  -9.866  0.00  0.00      CHNA  
ATOM   4444  HB  THR C 281      -9.999   2.010 -10.597  0.00  0.00      CHNA  
ATOM   4445  OG1 THR C 281     -12.108   2.018 -10.590  0.00  0.00      CHNA  
ATOM   4446  HG1 THR C 281     -12.072   2.950 -10.916  0.00  0.00      CHNA  
ATOM   4447  CG2 THR C 281     -11.002   0.453  -9.276  0.00  0.00      CHNA  
ATOM   4448 HG21 THR C 281     -11.521   0.479  -8.261  0.00  0.00      CHNA  
ATOM   4449 HG22 THR C 281     -11.603  -0.205  -9.926  0.00  0.00      CHNA  
ATOM   4450 HG23 THR C 281      -9.967   0.081  -9.262  0.00  0.00      CHNA  
ATOM   4451  C   THR C 281      -9.504   2.588  -7.949  0.00  0.00      CHNA  
ATOM   4452  O   THR C 281      -9.328   1.855  -6.988  0.00  0.00      CHNA  
ATOM   4453  N   ALA C 282      -8.477   3.206  -8.488  0.00  0.00      CHNA  
ATOM   4454  HN  ALA C 282      -8.497   3.815  -9.303  0.00  0.00      CHNA  
ATOM   4455  CA  ALA C 282      -7.116   3.133  -8.020  0.00  0.00      CHNA  
ATOM   4456  HA  ALA C 282      -6.835   2.060  -8.031  0.00  0.00      CHNA  
ATOM   4457  CB  ALA C 282      -6.137   3.798  -9.030  0.00  0.00      CHNA  
ATOM   4458  HB1 ALA C 282      -6.118   4.859  -8.675  0.00  0.00      CHNA  
ATOM   4459  HB2 ALA C 282      -5.130   3.416  -8.927  0.00  0.00      CHNA  
ATOM   4460  HB3 ALA C 282      -6.435   3.622 -10.046  0.00  0.00      CHNA  
ATOM   4461  C   ALA C 282      -6.899   3.586  -6.571  0.00  0.00      CHNA  
ATOM   4462  O   ALA C 282      -6.482   2.825  -5.697  0.00  0.00      CHNA  
ATOM   4463  N   ALA C 283      -7.316   4.854  -6.264  0.00  0.00      CHNA  
ATOM   4464  HN  ALA C 283      -7.660   5.406  -7.063  0.00  0.00      CHNA  
ATOM   4465  CA  ALA C 283      -7.448   5.393  -4.917  0.00  0.00      CHNA  
ATOM   4466  HA  ALA C 283      -6.432   5.205  -4.401  0.00  0.00      CHNA  
ATOM   4467  CB  ALA C 283      -7.789   6.884  -5.106  0.00  0.00      CHNA  
ATOM   4468  HB1 ALA C 283      -7.776   7.340  -4.046  0.00  0.00      CHNA  
ATOM   4469  HB2 ALA C 283      -7.074   7.267  -5.807  0.00  0.00      CHNA  
ATOM   4470  HB3 ALA C 283      -8.773   6.875  -5.551  0.00  0.00      CHNA  
ATOM   4471  C   ALA C 283      -8.432   4.629  -3.977  0.00  0.00      CHNA  
ATOM   4472  O   ALA C 283      -8.040   4.327  -2.849  0.00  0.00      CHNA  
ATOM   4473  N   THR C 284      -9.606   4.154  -4.409  0.00  0.00      CHNA  
ATOM   4474  HN  THR C 284      -9.959   4.442  -5.322  0.00  0.00      CHNA  
ATOM   4475  CA  THR C 284     -10.522   3.302  -3.573  0.00  0.00      CHNA  
ATOM   4476  HA  THR C 284     -10.572   3.836  -2.601  0.00  0.00      CHNA  
ATOM   4477  CB  THR C 284     -11.975   3.174  -4.107  0.00  0.00      CHNA  
ATOM   4478  HB  THR C 284     -11.914   2.531  -5.057  0.00  0.00      CHNA  
ATOM   4479  OG1 THR C 284     -12.428   4.433  -4.539  0.00  0.00      CHNA  
ATOM   4480  HG1 THR C 284     -13.141   4.377  -5.200  0.00  0.00      CHNA  
ATOM   4481  CG2 THR C 284     -12.923   2.654  -3.067  0.00  0.00      CHNA  
ATOM   4482 HG21 THR C 284     -12.433   1.736  -2.580  0.00  0.00      CHNA  
ATOM   4483 HG22 THR C 284     -12.865   3.400  -2.203  0.00  0.00      CHNA  
ATOM   4484 HG23 THR C 284     -13.960   2.471  -3.466  0.00  0.00      CHNA  
ATOM   4485  C   THR C 284      -9.966   1.960  -3.207  0.00  0.00      CHNA  
ATOM   4486  O   THR C 284     -10.054   1.515  -2.035  0.00  0.00      CHNA  
ATOM   4487  N   LEU C 285      -9.354   1.262  -4.141  0.00  0.00      CHNA  
ATOM   4488  HN  LEU C 285      -9.304   1.675  -5.049  0.00  0.00      CHNA  
ATOM   4489  CA  LEU C 285      -8.540   0.066  -3.846  0.00  0.00      CHNA  
ATOM   4490  HA  LEU C 285      -9.192  -0.764  -3.514  0.00  0.00      CHNA  
ATOM   4491  CB  LEU C 285      -7.737  -0.423  -5.105  0.00  0.00      CHNA  
ATOM   4492  HB1 LEU C 285      -7.264   0.382  -5.643  0.00  0.00      CHNA  
ATOM   4493  HB2 LEU C 285      -6.945  -1.094  -4.753  0.00  0.00      CHNA  
ATOM   4494  CG  LEU C 285      -8.552  -1.171  -6.218  0.00  0.00      CHNA  
ATOM   4495  HG  LEU C 285      -9.267  -0.469  -6.550  0.00  0.00      CHNA  
ATOM   4496  CD1 LEU C 285      -9.336  -2.439  -5.778  0.00  0.00      CHNA  
ATOM   4497 HD11 LEU C 285      -8.730  -3.337  -5.601  0.00  0.00      CHNA  
ATOM   4498 HD12 LEU C 285     -10.040  -2.264  -4.868  0.00  0.00      CHNA  
ATOM   4499 HD13 LEU C 285      -9.971  -2.753  -6.622  0.00  0.00      CHNA  
ATOM   4500  CD2 LEU C 285      -7.673  -1.616  -7.365  0.00  0.00      CHNA  
ATOM   4501 HD21 LEU C 285      -8.258  -2.178  -8.112  0.00  0.00      CHNA  
ATOM   4502 HD22 LEU C 285      -7.120  -0.736  -7.837  0.00  0.00      CHNA  
ATOM   4503 HD23 LEU C 285      -6.961  -2.390  -7.027  0.00  0.00      CHNA  
ATOM   4504  C   LEU C 285      -7.481   0.158  -2.664  0.00  0.00      CHNA  
ATOM   4505  O   LEU C 285      -7.423  -0.772  -1.846  0.00  0.00      CHNA  
ATOM   4506  N   ASN C 286      -6.671   1.303  -2.572  0.00  0.00      CHNA  
ATOM   4507  HN  ASN C 286      -6.705   1.966  -3.339  0.00  0.00      CHNA  
ATOM   4508  CA  ASN C 286      -5.806   1.732  -1.455  0.00  0.00      CHNA  
ATOM   4509  HA  ASN C 286      -5.273   0.902  -1.148  0.00  0.00      CHNA  
ATOM   4510  CB  ASN C 286      -4.837   3.006  -1.760  0.00  0.00      CHNA  
ATOM   4511  HB1 ASN C 286      -4.145   2.649  -2.534  0.00  0.00      CHNA  
ATOM   4512  HB2 ASN C 286      -5.363   3.872  -2.042  0.00  0.00      CHNA  
ATOM   4513  CG  ASN C 286      -3.951   3.444  -0.546  0.00  0.00      CHNA  
ATOM   4514  OD1 ASN C 286      -2.753   3.023  -0.362  0.00  0.00      CHNA  
ATOM   4515  ND2 ASN C 286      -4.393   4.453   0.166  0.00  0.00      CHNA  
ATOM   4516 HD21 ASN C 286      -3.961   4.600   1.093  0.00  0.00      CHNA  
ATOM   4517 HD22 ASN C 286      -5.144   5.127  -0.021  0.00  0.00      CHNA  
ATOM   4518  C   ASN C 286      -6.697   2.051  -0.201  0.00  0.00      CHNA  
ATOM   4519  O   ASN C 286      -6.410   1.586   0.890  0.00  0.00      CHNA  
ATOM   4520  CG  GLU C 287      -8.872   5.661   0.012  0.00  0.00      CHNA  
ATOM   4521  HG1 GLU C 287      -8.574   5.586  -1.055  0.00  0.00      CHNA  
ATOM   4522  HG2 GLU C 287      -9.586   6.514   0.066  0.00  0.00      CHNA  
ATOM   4523  CD  GLU C 287      -7.581   6.043   0.794  0.00  0.00      CHNA  
ATOM   4524  OE1 GLU C 287      -6.474   6.335   0.360  0.00  0.00      CHNA  
ATOM   4525  OE2 GLU C 287      -7.761   5.801   2.076  0.00  0.00      CHNA  
ATOM   4526  HE2 GLU C 287      -6.884   5.806   2.437  0.00  0.00      CHNA  
ATOM   4527  N   GLU C 287      -7.794   2.851  -0.255  0.00  0.00      CHNA  
ATOM   4528  HN  GLU C 287      -7.945   3.260  -1.153  0.00  0.00      CHNA  
ATOM   4529  CA  GLU C 287      -8.607   3.158   0.941  0.00  0.00      CHNA  
ATOM   4530  HA  GLU C 287      -7.917   3.453   1.720  0.00  0.00      CHNA  
ATOM   4531  CB  GLU C 287      -9.561   4.345   0.553  0.00  0.00      CHNA  
ATOM   4532  HB1 GLU C 287     -10.197   4.017  -0.339  0.00  0.00      CHNA  
ATOM   4533  HB2 GLU C 287     -10.209   4.607   1.413  0.00  0.00      CHNA  
ATOM   4534  C   GLU C 287      -9.403   1.923   1.585  0.00  0.00      CHNA  
ATOM   4535  O   GLU C 287      -9.539   1.869   2.803  0.00  0.00      CHNA  
ATOM   4536  N   LYS C 288      -9.742   0.956   0.759  0.00  0.00      CHNA  
ATOM   4537  HN  LYS C 288      -9.521   1.077  -0.189  0.00  0.00      CHNA  
ATOM   4538  CA  LYS C 288     -10.223  -0.355   1.154  0.00  0.00      CHNA  
ATOM   4539  HA  LYS C 288     -10.909  -0.237   2.047  0.00  0.00      CHNA  
ATOM   4540  CB  LYS C 288     -10.823  -1.130  -0.047  0.00  0.00      CHNA  
ATOM   4541  HB1 LYS C 288     -10.032  -1.265  -0.771  0.00  0.00      CHNA  
ATOM   4542  HB2 LYS C 288     -10.953  -2.177   0.330  0.00  0.00      CHNA  
ATOM   4543  CG  LYS C 288     -12.192  -0.781  -0.606  0.00  0.00      CHNA  
ATOM   4544  HG1 LYS C 288     -12.958  -1.039   0.138  0.00  0.00      CHNA  
ATOM   4545  HG2 LYS C 288     -12.175   0.342  -0.753  0.00  0.00      CHNA  
ATOM   4546  CD  LYS C 288     -12.520  -1.299  -2.022  0.00  0.00      CHNA  
ATOM   4547  HD1 LYS C 288     -11.734  -0.972  -2.714  0.00  0.00      CHNA  
ATOM   4548  HD2 LYS C 288     -12.472  -2.427  -1.814  0.00  0.00      CHNA  
ATOM   4549  CE  LYS C 288     -13.955  -1.033  -2.513  0.00  0.00      CHNA  
ATOM   4550  HE1 LYS C 288     -14.827  -1.379  -1.936  0.00  0.00      CHNA  
ATOM   4551  HE2 LYS C 288     -14.017   0.070  -2.623  0.00  0.00      CHNA  
ATOM   4552  NZ  LYS C 288     -14.167  -1.576  -3.889  0.00  0.00      CHNA  
ATOM   4553  HZ1 LYS C 288     -14.197  -2.661  -3.911  0.00  0.00      CHNA  
ATOM   4554  HZ2 LYS C 288     -15.094  -1.380  -4.254  0.00  0.00      CHNA  
ATOM   4555  HZ3 LYS C 288     -13.507  -1.198  -4.575  0.00  0.00      CHNA  
ATOM   4556  C   LYS C 288      -9.024  -1.137   1.752  0.00  0.00      CHNA  
ATOM   4557  O   LYS C 288      -9.326  -1.686   2.810  0.00  0.00      CHNA  
ATOM   4558  N   ALA C 289      -7.718  -1.115   1.303  0.00  0.00      CHNA  
ATOM   4559  HN  ALA C 289      -7.538  -0.724   0.388  0.00  0.00      CHNA  
ATOM   4560  CA  ALA C 289      -6.663  -1.755   2.127  0.00  0.00      CHNA  
ATOM   4561  HA  ALA C 289      -6.835  -2.803   2.328  0.00  0.00      CHNA  
ATOM   4562  CB  ALA C 289      -5.336  -1.764   1.425  0.00  0.00      CHNA  
ATOM   4563  HB1 ALA C 289      -5.050  -0.743   1.069  0.00  0.00      CHNA  
ATOM   4564  HB2 ALA C 289      -4.554  -2.177   2.072  0.00  0.00      CHNA  
ATOM   4565  HB3 ALA C 289      -5.360  -2.416   0.521  0.00  0.00      CHNA  
ATOM   4566  C   ALA C 289      -6.472  -0.969   3.451  0.00  0.00      CHNA  
ATOM   4567  O   ALA C 289      -6.510  -1.568   4.540  0.00  0.00      CHNA  
ATOM   4568  N   GLU C 290      -6.381   0.353   3.367  0.00  0.00      CHNA  
ATOM   4569  HN  GLU C 290      -6.444   0.805   2.458  0.00  0.00      CHNA  
ATOM   4570  CA  GLU C 290      -6.087   1.270   4.413  0.00  0.00      CHNA  
ATOM   4571  HA  GLU C 290      -5.099   1.107   4.838  0.00  0.00      CHNA  
ATOM   4572  CB  GLU C 290      -6.177   2.733   3.879  0.00  0.00      CHNA  
ATOM   4573  HB1 GLU C 290      -5.703   2.757   2.809  0.00  0.00      CHNA  
ATOM   4574  HB2 GLU C 290      -7.217   3.041   3.669  0.00  0.00      CHNA  
ATOM   4575  CG  GLU C 290      -5.478   3.744   4.773  0.00  0.00      CHNA  
ATOM   4576  HG1 GLU C 290      -6.323   4.344   5.259  0.00  0.00      CHNA  
ATOM   4577  HG2 GLU C 290      -4.709   3.321   5.521  0.00  0.00      CHNA  
ATOM   4578  CD  GLU C 290      -4.752   4.738   3.928  0.00  0.00      CHNA  
ATOM   4579  OE1 GLU C 290      -3.526   4.582   3.649  0.00  0.00      CHNA  
ATOM   4580  OE2 GLU C 290      -5.476   5.592   3.347  0.00  0.00      CHNA  
ATOM   4581  C   GLU C 290      -7.024   1.197   5.600  0.00  0.00      CHNA  
ATOM   4582  O   GLU C 290      -6.654   0.832   6.714  0.00  0.00      CHNA  
ATOM   4583  N   VAL C 291      -8.261   1.511   5.442  0.00  0.00      CHNA  
ATOM   4584  HN  VAL C 291      -8.590   1.893   4.581  0.00  0.00      CHNA  
ATOM   4585  CA  VAL C 291      -9.294   1.596   6.459  0.00  0.00      CHNA  
ATOM   4586  HA  VAL C 291      -9.048   2.047   7.409  0.00  0.00      CHNA  
ATOM   4587  CB  VAL C 291     -10.418   2.486   5.837  0.00  0.00      CHNA  
ATOM   4588  HB  VAL C 291     -10.915   1.938   5.010  0.00  0.00      CHNA  
ATOM   4589  CG1 VAL C 291     -11.633   2.645   6.808  0.00  0.00      CHNA  
ATOM   4590 HG11 VAL C 291     -12.074   1.708   7.033  0.00  0.00      CHNA  
ATOM   4591 HG12 VAL C 291     -11.304   3.096   7.712  0.00  0.00      CHNA  
ATOM   4592 HG13 VAL C 291     -12.418   3.272   6.419  0.00  0.00      CHNA  
ATOM   4593  CG2 VAL C 291      -9.977   3.921   5.376  0.00  0.00      CHNA  
ATOM   4594 HG21 VAL C 291      -9.518   3.836   4.375  0.00  0.00      CHNA  
ATOM   4595 HG22 VAL C 291     -10.814   4.709   5.298  0.00  0.00      CHNA  
ATOM   4596 HG23 VAL C 291      -9.147   4.288   6.075  0.00  0.00      CHNA  
ATOM   4597  C   VAL C 291      -9.775   0.191   6.785  0.00  0.00      CHNA  
ATOM   4598  O   VAL C 291      -9.671  -0.202   7.942  0.00  0.00      CHNA  
ATOM   4599  N   ILE C 292     -10.187  -0.671   5.780  0.00  0.00      CHNA  
ATOM   4600  HN  ILE C 292     -10.116  -0.328   4.795  0.00  0.00      CHNA  
ATOM   4601  CA  ILE C 292     -10.929  -1.812   6.069  0.00  0.00      CHNA  
ATOM   4602  HA  ILE C 292     -11.455  -1.608   6.999  0.00  0.00      CHNA  
ATOM   4603  CB  ILE C 292     -11.898  -2.221   5.009  0.00  0.00      CHNA  
ATOM   4604  HB  ILE C 292     -11.275  -2.565   4.135  0.00  0.00      CHNA  
ATOM   4605  CG2 ILE C 292     -12.739  -3.409   5.384  0.00  0.00      CHNA  
ATOM   4606 HG21 ILE C 292     -13.393  -3.137   6.235  0.00  0.00      CHNA  
ATOM   4607 HG22 ILE C 292     -13.329  -3.741   4.452  0.00  0.00      CHNA  
ATOM   4608 HG23 ILE C 292     -12.185  -4.321   5.696  0.00  0.00      CHNA  
ATOM   4609  CG1 ILE C 292     -12.696  -1.066   4.444  0.00  0.00      CHNA  
ATOM   4610 HG11 ILE C 292     -13.442  -0.650   5.156  0.00  0.00      CHNA  
ATOM   4611 HG12 ILE C 292     -12.060  -0.196   4.134  0.00  0.00      CHNA  
ATOM   4612  CD  ILE C 292     -13.454  -1.397   3.104  0.00  0.00      CHNA  
ATOM   4613  HD1 ILE C 292     -12.934  -2.068   2.438  0.00  0.00      CHNA  
ATOM   4614  HD2 ILE C 292     -14.444  -1.868   3.304  0.00  0.00      CHNA  
ATOM   4615  HD3 ILE C 292     -13.711  -0.450   2.569  0.00  0.00      CHNA  
ATOM   4616  C   ILE C 292     -10.029  -2.975   6.415  0.00  0.00      CHNA  
ATOM   4617  O   ILE C 292     -10.257  -3.696   7.389  0.00  0.00      CHNA  
ATOM   4618  N   LEU C 293      -8.916  -3.090   5.709  0.00  0.00      CHNA  
ATOM   4619  HN  LEU C 293      -8.737  -2.542   4.922  0.00  0.00      CHNA  
ATOM   4620  CA  LEU C 293      -8.112  -4.325   5.899  0.00  0.00      CHNA  
ATOM   4621  HA  LEU C 293      -8.704  -4.988   6.512  0.00  0.00      CHNA  
ATOM   4622  CB  LEU C 293      -7.742  -4.853   4.523  0.00  0.00      CHNA  
ATOM   4623  HB1 LEU C 293      -7.226  -4.039   4.002  0.00  0.00      CHNA  
ATOM   4624  HB2 LEU C 293      -6.947  -5.706   4.605  0.00  0.00      CHNA  
ATOM   4625  CG  LEU C 293      -8.961  -5.167   3.605  0.00  0.00      CHNA  
ATOM   4626  HG  LEU C 293      -9.695  -4.267   3.525  0.00  0.00      CHNA  
ATOM   4627  CD1 LEU C 293      -9.788  -6.429   4.014  0.00  0.00      CHNA  
ATOM   4628 HD11 LEU C 293      -9.113  -7.313   3.957  0.00  0.00      CHNA  
ATOM   4629 HD12 LEU C 293     -10.103  -6.347   5.063  0.00  0.00      CHNA  
ATOM   4630 HD13 LEU C 293     -10.596  -6.573   3.292  0.00  0.00      CHNA  
ATOM   4631  CD2 LEU C 293      -8.477  -5.346   2.242  0.00  0.00      CHNA  
ATOM   4632 HD21 LEU C 293      -7.502  -5.794   2.187  0.00  0.00      CHNA  
ATOM   4633 HD22 LEU C 293      -9.049  -6.014   1.621  0.00  0.00      CHNA  
ATOM   4634 HD23 LEU C 293      -8.459  -4.370   1.762  0.00  0.00      CHNA  
ATOM   4635  C   LEU C 293      -6.861  -4.168   6.683  0.00  0.00      CHNA  
ATOM   4636  O   LEU C 293      -6.058  -5.117   6.850  0.00  0.00      CHNA  
ATOM   4637  N   GLY C 294      -6.680  -2.942   7.206  0.00  0.00      CHNA  
ATOM   4638  HN  GLY C 294      -7.273  -2.243   6.767  0.00  0.00      CHNA  
ATOM   4639  CA  GLY C 294      -5.550  -2.535   8.076  0.00  0.00      CHNA  
ATOM   4640  HA1 GLY C 294      -4.850  -1.900   7.553  0.00  0.00      CHNA  
ATOM   4641  HA2 GLY C 294      -5.116  -3.441   8.516  0.00  0.00      CHNA  
ATOM   4642  C   GLY C 294      -6.066  -1.789   9.302  0.00  0.00      CHNA  
ATOM   4643  O   GLY C 294      -6.075  -2.374  10.409  0.00  0.00      CHNA  
ATOM   4644  N   GLY C 295      -6.576  -0.508   9.160  0.00  0.00      CHNA  
ATOM   4645  HN  GLY C 295      -6.632  -0.007   8.288  0.00  0.00      CHNA  
ATOM   4646  CA  GLY C 295      -7.186   0.065  10.338  0.00  0.00      CHNA  
ATOM   4647  HA1 GLY C 295      -7.614   0.983   9.961  0.00  0.00      CHNA  
ATOM   4648  HA2 GLY C 295      -6.376   0.289  11.051  0.00  0.00      CHNA  
ATOM   4649  C   GLY C 295      -8.321  -0.738  11.120  0.00  0.00      CHNA  
ATOM   4650  O   GLY C 295      -8.327  -0.746  12.352  0.00  0.00      CHNA  
ATOM   4651  N   SER C 296      -9.232  -1.438  10.444  0.00  0.00      CHNA  
ATOM   4652  HN  SER C 296      -9.156  -1.307   9.431  0.00  0.00      CHNA  
ATOM   4653  CA  SER C 296     -10.401  -1.971  11.057  0.00  0.00      CHNA  
ATOM   4654  HA  SER C 296     -10.607  -1.299  11.831  0.00  0.00      CHNA  
ATOM   4655  CB  SER C 296     -11.590  -2.066  10.056  0.00  0.00      CHNA  
ATOM   4656  HB1 SER C 296     -11.502  -2.908   9.338  0.00  0.00      CHNA  
ATOM   4657  HB2 SER C 296     -12.494  -2.261  10.642  0.00  0.00      CHNA  
ATOM   4658  OG  SER C 296     -11.757  -0.793   9.424  0.00  0.00      CHNA  
ATOM   4659  HG1 SER C 296     -11.059  -0.671   8.742  0.00  0.00      CHNA  
ATOM   4660  C   SER C 296     -10.248  -3.352  11.608  0.00  0.00      CHNA  
ATOM   4661  O   SER C 296     -11.080  -3.994  12.192  0.00  0.00      CHNA  
ATOM   4662  N   ILE C 297      -8.969  -3.693  11.598  0.00  0.00      CHNA  
ATOM   4663  HN  ILE C 297      -8.435  -3.177  10.947  0.00  0.00      CHNA  
ATOM   4664  CA  ILE C 297      -8.436  -4.922  12.214  0.00  0.00      CHNA  
ATOM   4665  HA  ILE C 297      -9.131  -5.463  12.773  0.00  0.00      CHNA  
ATOM   4666  CB  ILE C 297      -7.644  -5.712  11.101  0.00  0.00      CHNA  
ATOM   4667  HB  ILE C 297      -6.920  -4.984  10.531  0.00  0.00      CHNA  
ATOM   4668  CG2 ILE C 297      -6.836  -6.802  11.816  0.00  0.00      CHNA  
ATOM   4669 HG21 ILE C 297      -6.375  -7.471  11.120  0.00  0.00      CHNA  
ATOM   4670 HG22 ILE C 297      -6.103  -6.294  12.488  0.00  0.00      CHNA  
ATOM   4671 HG23 ILE C 297      -7.535  -7.361  12.389  0.00  0.00      CHNA  
ATOM   4672  CG1 ILE C 297      -8.744  -6.216  10.104  0.00  0.00      CHNA  
ATOM   4673 HG11 ILE C 297      -9.573  -6.766  10.680  0.00  0.00      CHNA  
ATOM   4674 HG12 ILE C 297      -9.176  -5.352   9.467  0.00  0.00      CHNA  
ATOM   4675  CD  ILE C 297      -8.125  -7.089   9.026  0.00  0.00      CHNA  
ATOM   4676  HD1 ILE C 297      -7.627  -7.935   9.532  0.00  0.00      CHNA  
ATOM   4677  HD2 ILE C 297      -8.915  -7.355   8.360  0.00  0.00      CHNA  
ATOM   4678  HD3 ILE C 297      -7.402  -6.410   8.446  0.00  0.00      CHNA  
ATOM   4679  C   ILE C 297      -7.502  -4.397  13.313  0.00  0.00      CHNA  
ATOM   4680  O   ILE C 297      -7.759  -4.603  14.509  0.00  0.00      CHNA  
ATOM   4681  N   SER C 298      -6.456  -3.617  13.002  0.00  0.00      CHNA  
ATOM   4682  HN  SER C 298      -6.430  -3.346  12.067  0.00  0.00      CHNA  
ATOM   4683  CA  SER C 298      -5.353  -3.173  13.880  0.00  0.00      CHNA  
ATOM   4684  HA  SER C 298      -4.807  -4.092  14.096  0.00  0.00      CHNA  
ATOM   4685  CB  SER C 298      -4.363  -2.154  13.060  0.00  0.00      CHNA  
ATOM   4686  HB1 SER C 298      -4.079  -2.732  12.121  0.00  0.00      CHNA  
ATOM   4687  HB2 SER C 298      -5.019  -1.252  12.877  0.00  0.00      CHNA  
ATOM   4688  OG  SER C 298      -3.269  -1.676  13.880  0.00  0.00      CHNA  
ATOM   4689  HG1 SER C 298      -2.515  -1.555  13.326  0.00  0.00      CHNA  
ATOM   4690  C   SER C 298      -5.788  -2.357  15.069  0.00  0.00      CHNA  
ATOM   4691  O   SER C 298      -5.528  -2.669  16.222  0.00  0.00      CHNA  
ATOM   4692  N   ILE C 299      -6.536  -1.280  14.812  0.00  0.00      CHNA  
ATOM   4693  HN  ILE C 299      -6.827  -1.042  13.938  0.00  0.00      CHNA  
ATOM   4694  CA  ILE C 299      -7.004  -0.426  15.895  0.00  0.00      CHNA  
ATOM   4695  HA  ILE C 299      -6.217  -0.243  16.601  0.00  0.00      CHNA  
ATOM   4696  CB  ILE C 299      -7.399   0.956  15.361  0.00  0.00      CHNA  
ATOM   4697  HB  ILE C 299      -8.303   0.784  14.720  0.00  0.00      CHNA  
ATOM   4698  CG2 ILE C 299      -8.044   1.897  16.405  0.00  0.00      CHNA  
ATOM   4699 HG21 ILE C 299      -8.158   2.939  16.048  0.00  0.00      CHNA  
ATOM   4700 HG22 ILE C 299      -8.976   1.414  16.674  0.00  0.00      CHNA  
ATOM   4701 HG23 ILE C 299      -7.381   1.855  17.252  0.00  0.00      CHNA  
ATOM   4702  CG1 ILE C 299      -6.264   1.645  14.701  0.00  0.00      CHNA  
ATOM   4703 HG11 ILE C 299      -5.903   1.086  13.912  0.00  0.00      CHNA  
ATOM   4704 HG12 ILE C 299      -6.586   2.691  14.272  0.00  0.00      CHNA  
ATOM   4705  CD  ILE C 299      -5.047   1.976  15.660  0.00  0.00      CHNA  
ATOM   4706  HD1 ILE C 299      -4.416   2.532  15.032  0.00  0.00      CHNA  
ATOM   4707  HD2 ILE C 299      -5.299   2.713  16.427  0.00  0.00      CHNA  
ATOM   4708  HD3 ILE C 299      -4.617   1.053  16.148  0.00  0.00      CHNA  
ATOM   4709  C   ILE C 299      -7.954  -1.019  16.852  0.00  0.00      CHNA  
ATOM   4710  O   ILE C 299      -7.868  -0.808  18.077  0.00  0.00      CHNA  
ATOM   4711  N   PRO C 300      -9.011  -1.802  16.520  0.00  0.00      CHNA  
ATOM   4712  CD  PRO C 300      -9.703  -1.797  15.206  0.00  0.00      CHNA  
ATOM   4713  HD1 PRO C 300      -9.733  -0.792  14.682  0.00  0.00      CHNA  
ATOM   4714  HD2 PRO C 300      -9.069  -2.371  14.434  0.00  0.00      CHNA  
ATOM   4715  CA  PRO C 300      -9.655  -2.796  17.441  0.00  0.00      CHNA  
ATOM   4716  HA  PRO C 300     -10.200  -2.317  18.165  0.00  0.00      CHNA  
ATOM   4717  CB  PRO C 300     -10.624  -3.452  16.512  0.00  0.00      CHNA  
ATOM   4718  HB1 PRO C 300     -11.513  -3.895  17.113  0.00  0.00      CHNA  
ATOM   4719  HB2 PRO C 300     -10.237  -4.274  15.851  0.00  0.00      CHNA  
ATOM   4720  CG  PRO C 300     -11.037  -2.357  15.489  0.00  0.00      CHNA  
ATOM   4721  HG1 PRO C 300     -11.579  -2.809  14.630  0.00  0.00      CHNA  
ATOM   4722  HG2 PRO C 300     -11.657  -1.571  15.950  0.00  0.00      CHNA  
ATOM   4723  C   PRO C 300      -8.753  -3.712  18.164  0.00  0.00      CHNA  
ATOM   4724  O   PRO C 300      -8.855  -3.821  19.391  0.00  0.00      CHNA  
ATOM   4725  N   ALA C 301      -7.830  -4.476  17.521  0.00  0.00      CHNA  
ATOM   4726  HN  ALA C 301      -7.713  -4.262  16.529  0.00  0.00      CHNA  
ATOM   4727  CA  ALA C 301      -6.948  -5.445  18.161  0.00  0.00      CHNA  
ATOM   4728  HA  ALA C 301      -7.605  -6.124  18.753  0.00  0.00      CHNA  
ATOM   4729  CB  ALA C 301      -6.196  -6.218  17.054  0.00  0.00      CHNA  
ATOM   4730  HB1 ALA C 301      -5.766  -7.121  17.496  0.00  0.00      CHNA  
ATOM   4731  HB2 ALA C 301      -6.829  -6.643  16.295  0.00  0.00      CHNA  
ATOM   4732  HB3 ALA C 301      -5.461  -5.494  16.614  0.00  0.00      CHNA  
ATOM   4733  C   ALA C 301      -5.986  -4.788  19.221  0.00  0.00      CHNA  
ATOM   4734  O   ALA C 301      -5.877  -5.209  20.367  0.00  0.00      CHNA  
ATOM   4735  N   ALA C 302      -5.382  -3.643  18.806  0.00  0.00      CHNA  
ATOM   4736  HN  ALA C 302      -5.426  -3.263  17.822  0.00  0.00      CHNA  
ATOM   4737  CA  ALA C 302      -4.618  -2.740  19.707  0.00  0.00      CHNA  
ATOM   4738  HA  ALA C 302      -3.824  -3.319  20.160  0.00  0.00      CHNA  
ATOM   4739  CB  ALA C 302      -3.819  -1.692  18.941  0.00  0.00      CHNA  
ATOM   4740  HB1 ALA C 302      -4.344  -1.039  18.297  0.00  0.00      CHNA  
ATOM   4741  HB2 ALA C 302      -3.323  -1.052  19.678  0.00  0.00      CHNA  
ATOM   4742  HB3 ALA C 302      -3.119  -2.190  18.250  0.00  0.00      CHNA  
ATOM   4743  C   ALA C 302      -5.357  -2.136  20.901  0.00  0.00      CHNA  
ATOM   4744  O   ALA C 302      -4.893  -2.277  22.030  0.00  0.00      CHNA  
ATOM   4745  N   VAL C 303      -6.517  -1.562  20.677  0.00  0.00      CHNA  
ATOM   4746  HN  VAL C 303      -6.919  -1.411  19.732  0.00  0.00      CHNA  
ATOM   4747  CA  VAL C 303      -7.397  -1.172  21.777  0.00  0.00      CHNA  
ATOM   4748  HA  VAL C 303      -7.031  -0.424  22.432  0.00  0.00      CHNA  
ATOM   4749  CB  VAL C 303      -8.725  -0.585  21.162  0.00  0.00      CHNA  
ATOM   4750  HB  VAL C 303      -9.055  -1.138  20.269  0.00  0.00      CHNA  
ATOM   4751  CG1 VAL C 303      -9.816  -0.568  22.214  0.00  0.00      CHNA  
ATOM   4752 HG11 VAL C 303      -9.389  -0.237  23.219  0.00  0.00      CHNA  
ATOM   4753 HG12 VAL C 303     -10.616   0.078  21.862  0.00  0.00      CHNA  
ATOM   4754 HG13 VAL C 303     -10.362  -1.580  22.234  0.00  0.00      CHNA  
ATOM   4755  CG2 VAL C 303      -8.457   0.876  20.713  0.00  0.00      CHNA  
ATOM   4756 HG21 VAL C 303      -8.286   1.441  21.651  0.00  0.00      CHNA  
ATOM   4757 HG22 VAL C 303      -7.572   1.024  20.096  0.00  0.00      CHNA  
ATOM   4758 HG23 VAL C 303      -9.376   1.331  20.224  0.00  0.00      CHNA  
ATOM   4759  C   VAL C 303      -7.809  -2.333  22.651  0.00  0.00      CHNA  
ATOM   4760  O   VAL C 303      -7.704  -2.266  23.896  0.00  0.00      CHNA  
ATOM   4761  N   ALA C 304      -8.125  -3.572  22.017  0.00  0.00      CHNA  
ATOM   4762  HN  ALA C 304      -8.163  -3.733  20.994  0.00  0.00      CHNA  
ATOM   4763  CA  ALA C 304      -8.370  -4.749  22.824  0.00  0.00      CHNA  
ATOM   4764  HA  ALA C 304      -9.059  -4.530  23.647  0.00  0.00      CHNA  
ATOM   4765  CB  ALA C 304      -9.020  -5.832  21.890  0.00  0.00      CHNA  
ATOM   4766  HB1 ALA C 304      -8.989  -6.864  22.368  0.00  0.00      CHNA  
ATOM   4767  HB2 ALA C 304     -10.085  -5.579  21.597  0.00  0.00      CHNA  
ATOM   4768  HB3 ALA C 304      -8.440  -5.865  20.987  0.00  0.00      CHNA  
ATOM   4769  C   ALA C 304      -7.137  -5.265  23.612  0.00  0.00      CHNA  
ATOM   4770  O   ALA C 304      -7.353  -5.859  24.652  0.00  0.00      CHNA  
ATOM   4771  N   PHE C 305      -5.908  -5.133  23.103  0.00  0.00      CHNA  
ATOM   4772  HN  PHE C 305      -5.827  -4.931  22.112  0.00  0.00      CHNA  
ATOM   4773  CA  PHE C 305      -4.713  -5.612  23.840  0.00  0.00      CHNA  
ATOM   4774  HA  PHE C 305      -4.967  -6.446  24.467  0.00  0.00      CHNA  
ATOM   4775  CB  PHE C 305      -3.644  -6.155  22.911  0.00  0.00      CHNA  
ATOM   4776  HB1 PHE C 305      -3.505  -5.230  22.225  0.00  0.00      CHNA  
ATOM   4777  HB2 PHE C 305      -2.737  -6.160  23.482  0.00  0.00      CHNA  
ATOM   4778  CG  PHE C 305      -3.809  -7.544  22.199  0.00  0.00      CHNA  
ATOM   4779  CD1 PHE C 305      -3.788  -7.717  20.762  0.00  0.00      CHNA  
ATOM   4780  HD1 PHE C 305      -3.861  -6.888  20.026  0.00  0.00      CHNA  
ATOM   4781  CE1 PHE C 305      -3.841  -9.021  20.289  0.00  0.00      CHNA  
ATOM   4782  HE1 PHE C 305      -3.805  -9.191  19.240  0.00  0.00      CHNA  
ATOM   4783  CZ  PHE C 305      -3.964 -10.148  21.138  0.00  0.00      CHNA  
ATOM   4784  HZ  PHE C 305      -4.043 -11.207  20.792  0.00  0.00      CHNA  
ATOM   4785  CD2 PHE C 305      -3.707  -8.631  23.037  0.00  0.00      CHNA  
ATOM   4786  HD2 PHE C 305      -3.613  -8.386  24.088  0.00  0.00      CHNA  
ATOM   4787  CE2 PHE C 305      -3.894  -9.911  22.545  0.00  0.00      CHNA  
ATOM   4788  HE2 PHE C 305      -3.886 -10.722  23.187  0.00  0.00      CHNA  
ATOM   4789  C   PHE C 305      -4.181  -4.639  24.806  0.00  0.00      CHNA  
ATOM   4790  O   PHE C 305      -3.685  -5.054  25.881  0.00  0.00      CHNA  
ATOM   4791  N   PHE C 306      -4.027  -3.357  24.462  0.00  0.00      CHNA  
ATOM   4792  HN  PHE C 306      -4.297  -3.096  23.546  0.00  0.00      CHNA  
ATOM   4793  CA  PHE C 306      -3.298  -2.429  25.244  0.00  0.00      CHNA  
ATOM   4794  HA  PHE C 306      -2.597  -2.984  25.843  0.00  0.00      CHNA  
ATOM   4795  CB  PHE C 306      -2.513  -1.376  24.421  0.00  0.00      CHNA  
ATOM   4796  HB1 PHE C 306      -3.136  -0.618  23.845  0.00  0.00      CHNA  
ATOM   4797  HB2 PHE C 306      -1.820  -0.722  25.142  0.00  0.00      CHNA  
ATOM   4798  CG  PHE C 306      -1.521  -2.007  23.461  0.00  0.00      CHNA  
ATOM   4799  CD1 PHE C 306      -1.511  -1.630  22.154  0.00  0.00      CHNA  
ATOM   4800  HD1 PHE C 306      -2.307  -0.965  21.924  0.00  0.00      CHNA  
ATOM   4801  CE1 PHE C 306      -0.563  -2.136  21.232  0.00  0.00      CHNA  
ATOM   4802  HE1 PHE C 306      -0.485  -1.830  20.165  0.00  0.00      CHNA  
ATOM   4803  CZ  PHE C 306       0.353  -3.144  21.692  0.00  0.00      CHNA  
ATOM   4804  HZ  PHE C 306       0.983  -3.638  21.012  0.00  0.00      CHNA  
ATOM   4805  CD2 PHE C 306      -0.505  -2.888  23.966  0.00  0.00      CHNA  
ATOM   4806  HD2 PHE C 306      -0.429  -3.200  24.965  0.00  0.00      CHNA  
ATOM   4807  CE2 PHE C 306       0.337  -3.578  23.055  0.00  0.00      CHNA  
ATOM   4808  HE2 PHE C 306       0.965  -4.395  23.323  0.00  0.00      CHNA  
ATOM   4809  C   PHE C 306      -4.233  -1.698  26.123  0.00  0.00      CHNA  
ATOM   4810  O   PHE C 306      -3.858  -1.304  27.207  0.00  0.00      CHNA  
ATOM   4811  N   GLY C 307      -5.465  -1.437  25.673  0.00  0.00      CHNA  
ATOM   4812  HN  GLY C 307      -5.843  -1.691  24.763  0.00  0.00      CHNA  
ATOM   4813  CA  GLY C 307      -6.334  -0.475  26.417  0.00  0.00      CHNA  
ATOM   4814  HA1 GLY C 307      -5.829   0.011  27.215  0.00  0.00      CHNA  
ATOM   4815  HA2 GLY C 307      -7.253  -1.004  26.721  0.00  0.00      CHNA  
ATOM   4816  C   GLY C 307      -6.861   0.544  25.507  0.00  0.00      CHNA  
ATOM   4817  O   GLY C 307      -6.347   0.778  24.393  0.00  0.00      CHNA  
ATOM   4818  N   VAL C 308      -8.030   1.148  25.816  0.00  0.00      CHNA  
ATOM   4819  HN  VAL C 308      -8.466   1.149  26.745  0.00  0.00      CHNA  
ATOM   4820  CA  VAL C 308      -8.576   2.172  24.816  0.00  0.00      CHNA  
ATOM   4821  HA  VAL C 308      -8.593   1.801  23.775  0.00  0.00      CHNA  
ATOM   4822  CB  VAL C 308     -10.026   2.478  25.045  0.00  0.00      CHNA  
ATOM   4823  HB  VAL C 308     -10.145   2.979  26.026  0.00  0.00      CHNA  
ATOM   4824  CG1 VAL C 308     -10.633   3.345  23.858  0.00  0.00      CHNA  
ATOM   4825 HG11 VAL C 308     -11.727   3.445  24.061  0.00  0.00      CHNA  
ATOM   4826 HG12 VAL C 308     -10.262   4.406  23.883  0.00  0.00      CHNA  
ATOM   4827 HG13 VAL C 308     -10.480   2.910  22.840  0.00  0.00      CHNA  
ATOM   4828  CG2 VAL C 308     -10.957   1.288  25.154  0.00  0.00      CHNA  
ATOM   4829 HG21 VAL C 308     -10.786   0.663  26.116  0.00  0.00      CHNA  
ATOM   4830 HG22 VAL C 308     -11.956   1.829  25.340  0.00  0.00      CHNA  
ATOM   4831 HG23 VAL C 308     -10.991   0.577  24.309  0.00  0.00      CHNA  
ATOM   4832  C   VAL C 308      -7.732   3.480  24.684  0.00  0.00      CHNA  
ATOM   4833  O   VAL C 308      -7.277   3.814  23.593  0.00  0.00      CHNA  
ATOM   4834  N   ALA C 309      -7.562   4.116  25.780  0.00  0.00      CHNA  
ATOM   4835  HN  ALA C 309      -8.039   3.673  26.539  0.00  0.00      CHNA  
ATOM   4836  CA  ALA C 309      -6.757   5.255  25.892  0.00  0.00      CHNA  
ATOM   4837  HA  ALA C 309      -6.926   6.006  25.164  0.00  0.00      CHNA  
ATOM   4838  CB  ALA C 309      -7.115   5.871  27.233  0.00  0.00      CHNA  
ATOM   4839  HB1 ALA C 309      -6.835   5.189  28.110  0.00  0.00      CHNA  
ATOM   4840  HB2 ALA C 309      -6.510   6.821  27.391  0.00  0.00      CHNA  
ATOM   4841  HB3 ALA C 309      -8.117   6.176  27.396  0.00  0.00      CHNA  
ATOM   4842  C   ALA C 309      -5.276   4.961  25.851  0.00  0.00      CHNA  
ATOM   4843  O   ALA C 309      -4.510   5.829  25.506  0.00  0.00      CHNA  
ATOM   4844  N   ASN C 310      -4.932   3.695  26.157  0.00  0.00      CHNA  
ATOM   4845  HN  ASN C 310      -5.677   3.154  26.546  0.00  0.00      CHNA  
ATOM   4846  CA  ASN C 310      -3.581   3.177  26.074  0.00  0.00      CHNA  
ATOM   4847  HA  ASN C 310      -2.966   3.992  26.473  0.00  0.00      CHNA  
ATOM   4848  CB  ASN C 310      -3.496   1.879  26.874  0.00  0.00      CHNA  
ATOM   4849  HB1 ASN C 310      -4.155   1.067  26.494  0.00  0.00      CHNA  
ATOM   4850  HB2 ASN C 310      -2.484   1.391  26.846  0.00  0.00      CHNA  
ATOM   4851  CG  ASN C 310      -3.722   2.081  28.328  0.00  0.00      CHNA  
ATOM   4852  OD1 ASN C 310      -3.795   3.190  28.786  0.00  0.00      CHNA  
ATOM   4853  ND2 ASN C 310      -3.866   1.025  29.189  0.00  0.00      CHNA  
ATOM   4854 HD21 ASN C 310      -4.255   1.278  30.075  0.00  0.00      CHNA  
ATOM   4855 HD22 ASN C 310      -3.992   0.127  28.767  0.00  0.00      CHNA  
ATOM   4856  C   ASN C 310      -3.016   2.968  24.653  0.00  0.00      CHNA  
ATOM   4857  O   ASN C 310      -1.802   2.986  24.473  0.00  0.00      CHNA  
ATOM   4858  N   ALA C 311      -3.874   2.588  23.668  0.00  0.00      CHNA  
ATOM   4859  HN  ALA C 311      -4.773   2.312  23.966  0.00  0.00      CHNA  
ATOM   4860  CA  ALA C 311      -3.406   2.542  22.276  0.00  0.00      CHNA  
ATOM   4861  HA  ALA C 311      -2.539   1.941  22.183  0.00  0.00      CHNA  
ATOM   4862  CB  ALA C 311      -4.542   2.066  21.367  0.00  0.00      CHNA  
ATOM   4863  HB1 ALA C 311      -5.454   2.657  21.420  0.00  0.00      CHNA  
ATOM   4864  HB2 ALA C 311      -4.147   2.021  20.332  0.00  0.00      CHNA  
ATOM   4865  HB3 ALA C 311      -4.906   1.039  21.686  0.00  0.00      CHNA  
ATOM   4866  C   ALA C 311      -2.906   3.841  21.772  0.00  0.00      CHNA  
ATOM   4867  O   ALA C 311      -1.887   3.862  21.077  0.00  0.00      CHNA  
ATOM   4868  N   VAL C 312      -3.558   4.920  22.200  0.00  0.00      CHNA  
ATOM   4869  HN  VAL C 312      -4.310   4.755  22.817  0.00  0.00      CHNA  
ATOM   4870  CA  VAL C 312      -3.213   6.264  21.725  0.00  0.00      CHNA  
ATOM   4871  HA  VAL C 312      -3.069   6.273  20.670  0.00  0.00      CHNA  
ATOM   4872  CB  VAL C 312      -4.301   7.215  22.229  0.00  0.00      CHNA  
ATOM   4873  HB  VAL C 312      -4.493   7.084  23.322  0.00  0.00      CHNA  
ATOM   4874  CG1 VAL C 312      -3.879   8.602  21.976  0.00  0.00      CHNA  
ATOM   4875 HG11 VAL C 312      -4.565   9.185  22.473  0.00  0.00      CHNA  
ATOM   4876 HG12 VAL C 312      -2.912   8.763  22.481  0.00  0.00      CHNA  
ATOM   4877 HG13 VAL C 312      -3.741   8.892  20.948  0.00  0.00      CHNA  
ATOM   4878  CG2 VAL C 312      -5.635   6.867  21.550  0.00  0.00      CHNA  
ATOM   4879 HG21 VAL C 312      -5.424   6.817  20.481  0.00  0.00      CHNA  
ATOM   4880 HG22 VAL C 312      -6.076   5.880  21.842  0.00  0.00      CHNA  
ATOM   4881 HG23 VAL C 312      -6.364   7.720  21.797  0.00  0.00      CHNA  
ATOM   4882  C   VAL C 312      -1.906   6.578  22.534  0.00  0.00      CHNA  
ATOM   4883  O   VAL C 312      -0.951   7.099  21.922  0.00  0.00      CHNA  
ATOM   4884  N   ALA C 313      -1.839   6.225  23.858  0.00  0.00      CHNA  
ATOM   4885  HN  ALA C 313      -2.736   5.986  24.308  0.00  0.00      CHNA  
ATOM   4886  CA  ALA C 313      -0.722   6.486  24.712  0.00  0.00      CHNA  
ATOM   4887  HA  ALA C 313      -0.499   7.560  24.610  0.00  0.00      CHNA  
ATOM   4888  CB  ALA C 313      -1.076   6.233  26.151  0.00  0.00      CHNA  
ATOM   4889  HB1 ALA C 313      -0.356   6.674  26.874  0.00  0.00      CHNA  
ATOM   4890  HB2 ALA C 313      -2.090   6.601  26.349  0.00  0.00      CHNA  
ATOM   4891  HB3 ALA C 313      -0.937   5.147  26.507  0.00  0.00      CHNA  
ATOM   4892  C   ALA C 313       0.580   5.743  24.164  0.00  0.00      CHNA  
ATOM   4893  O   ALA C 313       1.662   6.329  23.991  0.00  0.00      CHNA  
ATOM   4894  N   ILE C 314       0.512   4.453  23.803  0.00  0.00      CHNA  
ATOM   4895  HN  ILE C 314      -0.325   3.965  24.049  0.00  0.00      CHNA  
ATOM   4896  CA  ILE C 314       1.695   3.728  23.226  0.00  0.00      CHNA  
ATOM   4897  HA  ILE C 314       2.476   3.914  23.936  0.00  0.00      CHNA  
ATOM   4898  CB  ILE C 314       1.493   2.175  23.341  0.00  0.00      CHNA  
ATOM   4899  HB  ILE C 314       0.849   2.024  24.294  0.00  0.00      CHNA  
ATOM   4900  CG2 ILE C 314       0.654   1.686  22.145  0.00  0.00      CHNA  
ATOM   4901 HG21 ILE C 314      -0.366   2.137  22.177  0.00  0.00      CHNA  
ATOM   4902 HG22 ILE C 314       1.006   1.947  21.147  0.00  0.00      CHNA  
ATOM   4903 HG23 ILE C 314       0.464   0.544  22.153  0.00  0.00      CHNA  
ATOM   4904  CG1 ILE C 314       2.786   1.448  23.277  0.00  0.00      CHNA  
ATOM   4905 HG11 ILE C 314       3.218   1.485  22.261  0.00  0.00      CHNA  
ATOM   4906 HG12 ILE C 314       3.425   1.941  24.116  0.00  0.00      CHNA  
ATOM   4907  CD  ILE C 314       2.572   0.005  23.655  0.00  0.00      CHNA  
ATOM   4908  HD1 ILE C 314       2.253  -0.014  24.778  0.00  0.00      CHNA  
ATOM   4909  HD2 ILE C 314       1.741  -0.543  23.032  0.00  0.00      CHNA  
ATOM   4910  HD3 ILE C 314       3.449  -0.638  23.654  0.00  0.00      CHNA  
ATOM   4911  C   ILE C 314       2.147   4.171  21.856  0.00  0.00      CHNA  
ATOM   4912  O   ILE C 314       3.286   4.198  21.467  0.00  0.00      CHNA  
ATOM   4913  N   ALA C 315       1.151   4.585  20.977  0.00  0.00      CHNA  
ATOM   4914  HN  ALA C 315       0.206   4.514  21.247  0.00  0.00      CHNA  
ATOM   4915  CA  ALA C 315       1.425   5.113  19.692  0.00  0.00      CHNA  
ATOM   4916  HA  ALA C 315       2.087   4.382  19.174  0.00  0.00      CHNA  
ATOM   4917  CB  ALA C 315       0.128   5.228  18.863  0.00  0.00      CHNA  
ATOM   4918  HB1 ALA C 315       0.443   5.603  17.869  0.00  0.00      CHNA  
ATOM   4919  HB2 ALA C 315      -0.242   4.160  18.620  0.00  0.00      CHNA  
ATOM   4920  HB3 ALA C 315      -0.670   5.887  19.189  0.00  0.00      CHNA  
ATOM   4921  C   ALA C 315       2.093   6.499  19.772  0.00  0.00      CHNA  
ATOM   4922  O   ALA C 315       3.013   6.776  18.985  0.00  0.00      CHNA  
ATOM   4923  N   LYS C 316       1.753   7.416  20.757  0.00  0.00      CHNA  
ATOM   4924  HN  LYS C 316       0.920   7.120  21.310  0.00  0.00      CHNA  
ATOM   4925  CA  LYS C 316       2.615   8.609  21.100  0.00  0.00      CHNA  
ATOM   4926  HA  LYS C 316       2.747   9.197  20.118  0.00  0.00      CHNA  
ATOM   4927  CB  LYS C 316       1.859   9.576  22.070  0.00  0.00      CHNA  
ATOM   4928  HB1 LYS C 316       1.483   9.040  22.970  0.00  0.00      CHNA  
ATOM   4929  HB2 LYS C 316       2.522  10.389  22.344  0.00  0.00      CHNA  
ATOM   4930  CG  LYS C 316       0.582  10.061  21.433  0.00  0.00      CHNA  
ATOM   4931  HG1 LYS C 316       0.788  10.608  20.472  0.00  0.00      CHNA  
ATOM   4932  HG2 LYS C 316       0.014   9.126  21.088  0.00  0.00      CHNA  
ATOM   4933  CD  LYS C 316      -0.215  10.854  22.464  0.00  0.00      CHNA  
ATOM   4934  HD1 LYS C 316      -0.412  10.146  23.331  0.00  0.00      CHNA  
ATOM   4935  HD2 LYS C 316       0.429  11.670  22.898  0.00  0.00      CHNA  
ATOM   4936  CE  LYS C 316      -1.475  11.471  21.861  0.00  0.00      CHNA  
ATOM   4937  HE1 LYS C 316      -1.109  11.896  20.887  0.00  0.00      CHNA  
ATOM   4938  HE2 LYS C 316      -2.342  10.793  21.604  0.00  0.00      CHNA  
ATOM   4939  NZ  LYS C 316      -1.964  12.551  22.775  0.00  0.00      CHNA  
ATOM   4940  HZ1 LYS C 316      -1.228  13.221  22.963  0.00  0.00      CHNA  
ATOM   4941  HZ2 LYS C 316      -2.780  13.091  22.392  0.00  0.00      CHNA  
ATOM   4942  HZ3 LYS C 316      -2.305  12.033  23.630  0.00  0.00      CHNA  
ATOM   4943  C   LYS C 316       4.004   8.167  21.744  0.00  0.00      CHNA  
ATOM   4944  O   LYS C 316       5.013   8.810  21.332  0.00  0.00      CHNA  
ATOM   4945  N   ALA C 317       4.114   7.104  22.553  0.00  0.00      CHNA  
ATOM   4946  HN  ALA C 317       3.395   6.593  22.950  0.00  0.00      CHNA  
ATOM   4947  CA  ALA C 317       5.403   6.711  23.076  0.00  0.00      CHNA  
ATOM   4948  HA  ALA C 317       5.996   7.523  23.669  0.00  0.00      CHNA  
ATOM   4949  CB  ALA C 317       5.314   5.549  23.941  0.00  0.00      CHNA  
ATOM   4950  HB1 ALA C 317       6.280   5.295  24.420  0.00  0.00      CHNA  
ATOM   4951  HB2 ALA C 317       4.738   5.757  24.870  0.00  0.00      CHNA  
ATOM   4952  HB3 ALA C 317       4.987   4.532  23.471  0.00  0.00      CHNA  
ATOM   4953  C   ALA C 317       6.323   6.425  21.971  0.00  0.00      CHNA  
ATOM   4954  O   ALA C 317       7.469   6.804  22.110  0.00  0.00      CHNA  
ATOM   4955  N   GLY C 318       5.798   5.774  20.923  0.00  0.00      CHNA  
ATOM   4956  HN  GLY C 318       4.848   5.350  21.088  0.00  0.00      CHNA  
ATOM   4957  CA  GLY C 318       6.399   5.529  19.599  0.00  0.00      CHNA  
ATOM   4958  HA1 GLY C 318       7.296   4.978  19.719  0.00  0.00      CHNA  
ATOM   4959  HA2 GLY C 318       6.580   6.480  19.133  0.00  0.00      CHNA  
ATOM   4960  C   GLY C 318       5.567   4.754  18.635  0.00  0.00      CHNA  
ATOM   4961  O   GLY C 318       4.744   3.976  18.930  0.00  0.00      CHNA  
ATOM   4962  N   ALA C 319       5.779   4.960  17.336  0.00  0.00      CHNA  
ATOM   4963  HN  ALA C 319       6.653   5.433  16.954  0.00  0.00      CHNA  
ATOM   4964  CA  ALA C 319       4.962   4.377  16.293  0.00  0.00      CHNA  
ATOM   4965  HA  ALA C 319       3.922   4.703  16.273  0.00  0.00      CHNA  
ATOM   4966  CB  ALA C 319       5.533   4.773  14.906  0.00  0.00      CHNA  
ATOM   4967  HB1 ALA C 319       4.750   4.589  14.125  0.00  0.00      CHNA  
ATOM   4968  HB2 ALA C 319       5.728   5.889  14.786  0.00  0.00      CHNA  
ATOM   4969  HB3 ALA C 319       6.500   4.214  14.615  0.00  0.00      CHNA  
ATOM   4970  C   ALA C 319       4.926   2.866  16.164  0.00  0.00      CHNA  
ATOM   4971  O   ALA C 319       3.897   2.258  15.841  0.00  0.00      CHNA  
ATOM   4972  N   PHE C 320       6.032   2.192  16.445  0.00  0.00      CHNA  
ATOM   4973  HN  PHE C 320       6.728   2.621  16.976  0.00  0.00      CHNA  
ATOM   4974  CA  PHE C 320       6.288   0.877  15.927  0.00  0.00      CHNA  
ATOM   4975  HA  PHE C 320       5.631   0.641  15.075  0.00  0.00      CHNA  
ATOM   4976  CB  PHE C 320       7.805   0.512  15.556  0.00  0.00      CHNA  
ATOM   4977  HB1 PHE C 320       8.482   1.004  16.324  0.00  0.00      CHNA  
ATOM   4978  HB2 PHE C 320       8.014  -0.566  15.582  0.00  0.00      CHNA  
ATOM   4979  CG  PHE C 320       8.021   1.010  14.193  0.00  0.00      CHNA  
ATOM   4980  CD1 PHE C 320       8.605   2.263  14.049  0.00  0.00      CHNA  
ATOM   4981  HD1 PHE C 320       8.975   2.682  14.969  0.00  0.00      CHNA  
ATOM   4982  CE1 PHE C 320       8.866   2.808  12.805  0.00  0.00      CHNA  
ATOM   4983  HE1 PHE C 320       9.290   3.785  12.698  0.00  0.00      CHNA  
ATOM   4984  CZ  PHE C 320       8.476   2.134  11.659  0.00  0.00      CHNA  
ATOM   4985  HZ  PHE C 320       8.383   2.643  10.713  0.00  0.00      CHNA  
ATOM   4986  CD2 PHE C 320       7.585   0.383  13.052  0.00  0.00      CHNA  
ATOM   4987  HD2 PHE C 320       7.188  -0.605  13.090  0.00  0.00      CHNA  
ATOM   4988  CE2 PHE C 320       7.826   0.927  11.699  0.00  0.00      CHNA  
ATOM   4989  HE2 PHE C 320       7.318   0.486  10.861  0.00  0.00      CHNA  
ATOM   4990  C   PHE C 320       5.814  -0.207  16.877  0.00  0.00      CHNA  
ATOM   4991  O   PHE C 320       5.658  -1.399  16.550  0.00  0.00      CHNA  
ATOM   4992  N   ASN C 321       5.607   0.237  18.137  0.00  0.00      CHNA  
ATOM   4993  HN  ASN C 321       5.891   1.154  18.373  0.00  0.00      CHNA  
ATOM   4994  CA  ASN C 321       5.233  -0.577  19.301  0.00  0.00      CHNA  
ATOM   4995  HA  ASN C 321       6.012  -1.361  19.460  0.00  0.00      CHNA  
ATOM   4996  CB  ASN C 321       5.125   0.379  20.548  0.00  0.00      CHNA  
ATOM   4997  HB1 ASN C 321       4.440   1.270  20.237  0.00  0.00      CHNA  
ATOM   4998  HB2 ASN C 321       4.710  -0.202  21.419  0.00  0.00      CHNA  
ATOM   4999  CG  ASN C 321       6.522   0.952  20.925  0.00  0.00      CHNA  
ATOM   5000  OD1 ASN C 321       7.369   0.165  21.387  0.00  0.00      CHNA  
ATOM   5001  ND2 ASN C 321       6.853   2.254  20.630  0.00  0.00      CHNA  
ATOM   5002 HD21 ASN C 321       7.767   2.567  20.634  0.00  0.00      CHNA  
ATOM   5003 HD22 ASN C 321       6.110   2.722  20.191  0.00  0.00      CHNA  
ATOM   5004  C   ASN C 321       3.851  -1.110  18.912  0.00  0.00      CHNA  
ATOM   5005  O   ASN C 321       3.566  -2.297  19.222  0.00  0.00      CHNA  
ATOM   5006  N   LEU C 322       3.083  -0.237  18.298  0.00  0.00      CHNA  
ATOM   5007  HN  LEU C 322       3.318   0.700  18.079  0.00  0.00      CHNA  
ATOM   5008  CA  LEU C 322       1.680  -0.544  17.923  0.00  0.00      CHNA  
ATOM   5009  HA  LEU C 322       1.231  -0.728  18.901  0.00  0.00      CHNA  
ATOM   5010  CB  LEU C 322       0.997   0.685  17.329  0.00  0.00      CHNA  
ATOM   5011  HB1 LEU C 322       1.349   1.508  17.931  0.00  0.00      CHNA  
ATOM   5012  HB2 LEU C 322       1.343   0.985  16.273  0.00  0.00      CHNA  
ATOM   5013  CG  LEU C 322      -0.558   0.721  17.206  0.00  0.00      CHNA  
ATOM   5014  HG  LEU C 322      -0.851  -0.271  16.763  0.00  0.00      CHNA  
ATOM   5015  CD1 LEU C 322      -1.060   1.800  16.193  0.00  0.00      CHNA  
ATOM   5016 HD11 LEU C 322      -2.111   1.557  15.880  0.00  0.00      CHNA  
ATOM   5017 HD12 LEU C 322      -0.985   2.807  16.531  0.00  0.00      CHNA  
ATOM   5018 HD13 LEU C 322      -0.583   1.785  15.244  0.00  0.00      CHNA  
ATOM   5019  CD2 LEU C 322      -1.290   0.856  18.515  0.00  0.00      CHNA  
ATOM   5020 HD21 LEU C 322      -1.101   1.835  18.942  0.00  0.00      CHNA  
ATOM   5021 HD22 LEU C 322      -2.370   0.721  18.303  0.00  0.00      CHNA  
ATOM   5022 HD23 LEU C 322      -1.002   0.190  19.263  0.00  0.00      CHNA  
ATOM   5023  C   LEU C 322       1.411  -1.790  17.059  0.00  0.00      CHNA  
ATOM   5024  O   LEU C 322       0.469  -2.493  17.350  0.00  0.00      CHNA  
ATOM   5025  N   GLY C 323       2.182  -2.171  16.054  0.00  0.00      CHNA  
ATOM   5026  HN  GLY C 323       3.013  -1.660  15.841  0.00  0.00      CHNA  
ATOM   5027  CA  GLY C 323       2.002  -3.239  15.086  0.00  0.00      CHNA  
ATOM   5028  HA1 GLY C 323       2.379  -2.971  14.177  0.00  0.00      CHNA  
ATOM   5029  HA2 GLY C 323       0.909  -3.497  14.940  0.00  0.00      CHNA  
ATOM   5030  C   GLY C 323       2.787  -4.468  15.566  0.00  0.00      CHNA  
ATOM   5031  O   GLY C 323       2.229  -5.555  15.405  0.00  0.00      CHNA  
ATOM   5032  N   PHE C 324       3.959  -4.226  16.177  0.00  0.00      CHNA  
ATOM   5033  HN  PHE C 324       4.187  -3.271  16.284  0.00  0.00      CHNA  
ATOM   5034  CA  PHE C 324       4.909  -5.331  16.438  0.00  0.00      CHNA  
ATOM   5035  HA  PHE C 324       5.019  -5.730  15.443  0.00  0.00      CHNA  
ATOM   5036  CB  PHE C 324       6.245  -4.720  17.093  0.00  0.00      CHNA  
ATOM   5037  HB1 PHE C 324       5.936  -3.941  17.915  0.00  0.00      CHNA  
ATOM   5038  HB2 PHE C 324       6.825  -5.531  17.663  0.00  0.00      CHNA  
ATOM   5039  CG  PHE C 324       7.242  -4.159  16.094  0.00  0.00      CHNA  
ATOM   5040  CD1 PHE C 324       8.594  -4.118  16.396  0.00  0.00      CHNA  
ATOM   5041  HD1 PHE C 324       8.952  -4.445  17.351  0.00  0.00      CHNA  
ATOM   5042  CE1 PHE C 324       9.529  -3.595  15.548  0.00  0.00      CHNA  
ATOM   5043  HE1 PHE C 324      10.563  -3.450  15.941  0.00  0.00      CHNA  
ATOM   5044  CZ  PHE C 324       9.183  -3.241  14.249  0.00  0.00      CHNA  
ATOM   5045  HZ  PHE C 324       9.925  -2.846  13.635  0.00  0.00      CHNA  
ATOM   5046  CD2 PHE C 324       6.929  -3.800  14.776  0.00  0.00      CHNA  
ATOM   5047  HD2 PHE C 324       5.912  -3.830  14.397  0.00  0.00      CHNA  
ATOM   5048  CE2 PHE C 324       7.886  -3.422  13.827  0.00  0.00      CHNA  
ATOM   5049  HE2 PHE C 324       7.614  -2.994  12.889  0.00  0.00      CHNA  
ATOM   5050  C   PHE C 324       4.466  -6.434  17.270  0.00  0.00      CHNA  
ATOM   5051  O   PHE C 324       4.689  -7.552  16.919  0.00  0.00      CHNA  
ATOM   5052  N   ILE C 325       3.720  -6.121  18.399  0.00  0.00      CHNA  
ATOM   5053  HN  ILE C 325       3.437  -5.159  18.654  0.00  0.00      CHNA  
ATOM   5054  CA  ILE C 325       3.311  -7.161  19.335  0.00  0.00      CHNA  
ATOM   5055  HA  ILE C 325       3.838  -8.102  18.942  0.00  0.00      CHNA  
ATOM   5056  CB  ILE C 325       3.821  -6.854  20.742  0.00  0.00      CHNA  
ATOM   5057  HB  ILE C 325       3.420  -7.585  21.479  0.00  0.00      CHNA  
ATOM   5058  CG2 ILE C 325       5.386  -6.925  20.706  0.00  0.00      CHNA  
ATOM   5059 HG21 ILE C 325       5.747  -6.063  20.163  0.00  0.00      CHNA  
ATOM   5060 HG22 ILE C 325       5.731  -6.855  21.728  0.00  0.00      CHNA  
ATOM   5061 HG23 ILE C 325       5.792  -7.794  20.250  0.00  0.00      CHNA  
ATOM   5062  CG1 ILE C 325       3.426  -5.466  21.335  0.00  0.00      CHNA
[truncated: 257,703 more chars]
